# Supplementary material for: Surgery increases cell death and induces changes in gene expression compared with anesthesia alone in the developing piglet brain
Source: PLoS One. 2017 Mar 29;12(3):e0173413. doi: 10.1371/journal.pone.0173413 (PMC5371291; doi:10.1371/journal.pone.0173413)
Supplement: S2 Table — Analysis was conducted using Ingenuity Pathway Analysis software on 181 gene transcripts expressed differentially in piglets exposed to a brief period of surgery. (XLS) [file pone.0173413.s002.xls]

## Sheet: Pathway Analysis
Supplimentary Table 2/ Dataset 2 Pathway Analysis for all 181 genes.
Ingenuity Canonical Pathways	-log(p-value)	Ratio	z-score	Molecules
Thrombin Signaling	4.18E00	4.43E-02	3.000	ARHGEF12,CAMK4,CAMK1D,PTPN11,GNAQ,PDPK1,GNA13,FRS2,PRKCB
Aldosterone Signaling in Epithelial Cells	4.03E00	4.82E-02	2.236	SACS,PTPN11,SLC12A2,PDPK1,FRS2,DNAJB13,HSPA12A,PRKCB
Axonal Guidance Signaling	3.87E00	2.9E-02	NaN	SEMA3E,ADAM22,NFAT5,ARHGEF12,PTPN11,FZD3,SEMA5A,GNAQ,MMP11,GNA13,LNPEP,FRS2,PRKCB
B Cell Receptor Signaling	3.7E00	4.32E-02	2.121	MAP3K9,NFAT5,CAMK4,PTPN11,PDPK1,FRS2,PTEN,PRKCB
ERK5 Signaling	3.69E00	7.94E-02	2.236	IL6ST,PTPN11,GNAQ,GNA13,ELK4
Glioma Signaling	3.43E00	5.45E-02	1.633	CAMK4,CAMK1D,PTPN11,FRS2,PTEN,PRKCB
Breast Cancer Regulation by Stathmin1	3.43E00	3.94E-02	NaN	ARHGEF12,CAMK4,CAMK1D,PTPN11,GNAQ,GNA13,FRS2,PRKCB
eNOS Signaling	3.41E00	4.52E-02	2.646	CAMK4,PTPN11,GUCY1A2,GNAQ,PDPK1,FRS2,PRKCB
iCOS-iCOSL Signaling in T Helper Cells	3.23E00	5E-02	1.633	NFAT5,CAMK4,PTPN11,PDPK1,FRS2,PTEN
Growth Hormone Signaling	3.18E00	6.17E-02	1.342	PTPN11,PDPK1,SOCS4,FRS2,PRKCB
Prolactin Signaling	3.13E00	6.02E-02	1.342	PTPN11,PDPK1,SOCS4,FRS2,PRKCB
JAK/Stat Signaling	3.13E00	6.02E-02	0.447	PTPN11,PIAS1,GNAQ,SOCS4,FRS2
PI3K Signaling in B Lymphocytes	3.08E00	4.69E-02	1.633	NFAT5,CAMK4,PDPK1,ATF6,PTEN,PRKCB
G Beta Gamma Signaling	3.02E00	5.68E-02	2.236	GNAQ,PDPK1,KCNJ3,GNA13,PRKCB
Colorectal Cancer Metastasis Signaling	2.87E00	3.24E-02	1.134	IL6ST,PTPN11,FZD3,MMP16,SMAD3,LRP6,MMP11,FRS2
Role of NFAT in Cardiac Hypertrophy	2.87E00	3.65E-02	2.646	IL6ST,CAMK4,CAMK1D,PTPN11,GNAQ,FRS2,PRKCB
Role of Macrophages, Fibroblasts and Endothelial Cells in Rheumatoid Arthritis	2.85E00	2.91E-02	NaN	IL6ST,NFAT5,CAMK4,PTPN11,FZD3,LRP6,GNAQ,FRS2,PRKCB
Human Embryonic Stem Cell Pluripotency	2.83E00	4.2E-02	NaN	PTPN11,FZD3,SMAD3,BMPR2,PDPK1,FRS2
Molecular Mechanisms of Cancer	2.83E00	2.67E-02	NaN	ARHGEF12,PTPN11,FZD3,SMAD3,LRP6,GNAQ,BMPR2,GNA13,FRS2,PRKCB
TR/RXR Activation	2.81E00	5.1E-02	NaN	KLF9,RXRG,CAMK4,PTPN11,FRS2
FAK Signaling	2.79E00	5.05E-02	NaN	PTPN11,PDPK1,FRS2,ACTA1,PTEN
Virus Entry via Endocytic Pathways	2.73E00	4.9E-02	NaN	AP1G2,PTPN11,FRS2,ACTA1,PRKCB
Protein Kinase A Signaling	2.7E00	2.56E-02	0.632	PTPN4,NFAT5,CAMK4,PTPRD,PTPN11,SMAD3,GNAQ,GNA13,PTEN,PRKCB
Mouse Embryonic Stem Cell Pluripotency	2.66E00	4.72E-02	1.342	IL6ST,PTPN11,FZD3,BMPR2,FRS2
Endometrial Cancer Signaling	2.66E00	6.25E-02	NaN	PTPN11,PDPK1,FRS2,PTEN
Leukocyte Extravasation Signaling	2.65E00	3.33E-02	0.378	EDIL3,PTPN11,MMP16,MMP11,FRS2,ACTA1,PRKCB
Gαq Signaling	2.59E00	3.75E-02	2.449	CAMK4,PTPN11,GNAQ,CHRM3,FRS2,PRKCB
GABA Receptor Signaling	2.58E00	5.97E-02	NaN	GABRG2,AP1G2,SLC6A1,GABRB2
Androgen Signaling	2.57E00	4.5E-02	NaN	CAMK4,SMAD3,GNAQ,GNA13,PRKCB
Nitric Oxide Signaling in the Cardiovascular System	2.54E00	4.42E-02	2.236	CAMK4,PTPN11,GUCY1A2,FRS2,PRKCB
ErbB2-ErbB3 Signaling	2.54E00	5.8E-02	NaN	PTPN11,PDPK1,FRS2,PTEN
Neuropathic Pain Signaling In Dorsal Horn Neurons	2.52E00	4.39E-02	2.236	CAMK4,CAMK1D,PTPN11,FRS2,PRKCB
Role of JAK2 in Hormone-like Cytokine Signaling	2.52E00	8.82E-02	NaN	PTPN11,SOCS4,HLTF
Melatonin Signaling	2.49E00	5.63E-02	2.000	CAMK4,RORA,GNAQ,PRKCB
Chemokine Signaling	2.49E00	5.63E-02	2.000	CAMK4,CAMK1D,GNAQ,PRKCB
Gap Junction Signaling	2.48E00	3.57E-02	NaN	PTPN11,GUCY1A2,GNAQ,FRS2,ACTA1,PRKCB
ErbB4 Signaling	2.47E00	5.56E-02	2.000	PTPN11,PDPK1,FRS2,PRKCB
Tec Kinase Signaling	2.46E00	3.53E-02	1.000	PTPN11,GNAQ,GNA13,FRS2,ACTA1,PRKCB
fMLP Signaling in Neutrophils	2.41E00	4.13E-02	2.236	NFAT5,CAMK4,PTPN11,FRS2,PRKCB
Role of Osteoblasts, Osteoclasts and Chondrocytes in Rheumatoid Arthritis	2.41E00	3.02E-02	NaN	NFAT5,CAMK4,PTPN11,FZD3,LRP6,BMPR2,FRS2
Role of NANOG in Mammalian Embryonic Stem Cell Pluripotency	2.4E00	4.1E-02	NaN	IL6ST,PTPN11,FZD3,BMPR2,FRS2
Role of Tissue Factor in Cancer	2.4E00	4.1E-02	NaN	PTPN11,GNAQ,GNA13,FRS2,PTEN
Cardiac Hypertrophy Signaling	2.38E00	2.98E-02	2.449	MAP3K9,CAMK4,PTPN11,GNAQ,ATF6,GNA13,FRS2
Non-Small Cell Lung Cancer Signaling	2.36E00	5.19E-02	NaN	RXRG,PTPN11,PDPK1,FRS2
Erythropoietin Signaling	2.32E00	5.06E-02	NaN	PTPN11,PDPK1,FRS2,PRKCB
Type II Diabetes Mellitus Signaling	2.32E00	3.94E-02	2.000	PTPN11,PDPK1,SOCS4,FRS2,PRKCB
Role of NFAT in Regulation of the Immune Response	2.3E00	3.28E-02	2.449	NFAT5,CAMK4,PTPN11,GNAQ,GNA13,FRS2
CD28 Signaling in T Helper Cells	2.29E00	3.88E-02	1.342	NFAT5,CAMK4,PTPN11,PDPK1,FRS2
CREB Signaling in Neurons	2.29E00	3.26E-02	2.000	CAMK4,PTPN11,GNAQ,GNA13,FRS2,PRKCB
p70S6K Signaling	2.26E00	3.82E-02	2.236	PTPN11,GNAQ,PDPK1,FRS2,PRKCB
Signaling by Rho Family GTPases	2.26E00	2.83E-02	1.342	MAP3K9,ARHGEF12,PTPN11,GNAQ,GNA13,FRS2,ACTA1
Endothelin-1 Signaling	2.26E00	3.21E-02	1.633	PTPN11,GUCY1A2,GNAQ,GNA13,FRS2,PRKCB
Small Cell Lung Cancer Signaling	2.23E00	4.76E-02	NaN	RXRG,PTPN11,FRS2,PTEN
Adipogenesis pathway	2.22E00	3.73E-02	NaN	NR1D2,FZD3,SMAD3,CLOCK,BMPR2
RAR Activation	2.22E00	3.16E-02	NaN	RXRG,SMAD3,PDPK1,HLTF,PTEN,PRKCB
Neuregulin Signaling	2.16E00	4.55E-02	1.000	PTPN11,PDPK1,PTEN,PRKCB
PDGF Signaling	2.13E00	4.44E-02	2.000	ABL2,PTPN11,FRS2,PRKCB
Reelin Signaling in Neurons	2.09E00	4.35E-02	NaN	MAP3K9,ARHGEF12,PTPN11,FRS2
Factors Promoting Cardiogenesis in Vertebrates	2.09E00	4.35E-02	NaN	FZD3,LRP6,BMPR2,PRKCB
Prostate Cancer Signaling	2.06E00	4.26E-02	NaN	PTPN11,PDPK1,FRS2,PTEN
G-Protein Coupled Receptor Signaling	2.06E00	2.59E-02	NaN	CAMK4,PTPN11,GNAQ,PDPK1,CHRM3,FRS2,PRKCB
Relaxin Signaling	2.02E00	3.33E-02	NaN	PTPN11,GUCY1A2,GNAQ,GNA13,FRS2
Docosahexaenoic Acid (DHA) Signaling	2E00	5.77E-02	NaN	PTPN11,PDPK1,FRS2
ErbB Signaling	2E00	4.08E-02	NaN	PTPN11,PDPK1,FRS2,PRKCB
FcγRIIB Signaling in B Lymphocytes	1.98E00	5.66E-02	NaN	PTPN11,PDPK1,FRS2
RANK Signaling in Osteoclasts	1.95E00	3.96E-02	2.000	MAP3K9,CAMK4,PTPN11,FRS2
Melanoma Signaling	1.93E00	5.45E-02	NaN	PTPN11,FRS2,PTEN
Xenobiotic Metabolism Signaling	1.93E00	2.45E-02	NaN	MAP3K9,CAMK4,ALDH1L2,CAMK1D,PTPN11,FRS2,PRKCB
VEGF Signaling	1.92E00	3.88E-02	-1.000	PTPN11,FRS2,ACTA1,PRKCB
SAPK/JNK Signaling	1.91E00	3.85E-02	2.000	MAP3K9,PTPN11,GNA13,FRS2
D-myo-inositol (1,3,4)-trisphosphate Biosynthesis	1.9E00	1E-01	NaN	MINPP1,PTEN
Dopamine-DARPP32 Feedback in cAMP Signaling	1.89E00	3.09E-02	1.342	CAMK4,GUCY1A2,GNAQ,KCNJ3,PRKCB
IGF-1 Signaling	1.88E00	3.77E-02	1.000	PTPN11,PDPK1,SOCS4,FRS2
CXCR4 Signaling	1.86E00	3.03E-02	2.000	PTPN11,GNAQ,GNA13,FRS2,PRKCB
MSP-RON Signaling Pathway	1.85E00	5.08E-02	NaN	PTPN11,FRS2,ACTA1
T Cell Receptor Signaling	1.84E00	3.67E-02	NaN	NFAT5,CAMK4,PTPN11,FRS2
Wnt/β-catenin Signaling	1.82E00	2.96E-02	0.447	FZD3,LRP6,GNAQ,BMPR2,SOX5
p53 Signaling	1.81E00	3.6E-02	NaN	PTPN11,PIAS1,FRS2,PTEN
Corticotropin Releasing Hormone Signaling	1.81E00	3.6E-02	2.000	CAMK4,GUCY1A2,GNAQ,PRKCB
Phospholipase C Signaling	1.78E00	2.53E-02	2.236	ARHGEF12,NFAT5,CAMK4,GNAQ,GNA13,PRKCB
Germ Cell-Sertoli Cell Junction Signaling	1.78E00	2.89E-02	NaN	MAP3K9,PTPN11,PDPK1,FRS2,ACTA1
CNTF Signaling	1.77E00	4.76E-02	NaN	IL6ST,PTPN11,FRS2
HIF1α Signaling	1.76E00	3.48E-02	NaN	PTPN11,MMP16,MMP11,FRS2
HGF Signaling	1.76E00	3.48E-02	2.000	MAP3K9,PTPN11,FRS2,PRKCB
NGF Signaling	1.74E00	3.42E-02	2.000	MAP3K9,PTPN11,PDPK1,FRS2
Thrombopoietin Signaling	1.74E00	4.62E-02	NaN	PTPN11,FRS2,PRKCB
PPARα/RXRα Activation	1.73E00	2.81E-02	-1.000	SMAD3,CLOCK,GNAQ,BMPR2,PRKCB
UVB-Induced MAPK Signaling	1.72E00	4.55E-02	NaN	PTPN11,FRS2,PRKCB
Role of JAK family kinases in IL-6-type Cytokine Signaling	1.72E00	8E-02	NaN	IL6ST,PTPN11
Superpathway of D-myo-inositol (1,4,5)-trisphosphate Metabolism	1.72E00	8E-02	NaN	MINPP1,PTEN
Fc Epsilon RI Signaling	1.72E00	3.36E-02	2.000	PTPN11,PDPK1,FRS2,PRKCB
Renin-Angiotensin Signaling	1.7E00	3.33E-02	NaN	PTPN11,GNAQ,FRS2,PRKCB
Lymphotoxin β Receptor Signaling	1.7E00	4.48E-02	NaN	PTPN11,PDPK1,FRS2
Sphingosine-1-phosphate Signaling	1.68E00	3.28E-02	2.000	PTPN11,GNAQ,GNA13,FRS2
RhoA Signaling	1.68E00	3.28E-02	NaN	ARHGEF12,ABL2,GNA13,ACTA1
Sperm Motility	1.65E00	3.2E-02	NaN	CAMK4,SLC12A2,GUCY1A2,PRKCB
Regulation of the Epithelial-Mesenchymal Transition Pathway	1.63E00	2.65E-02	NaN	LOX,PTPN11,FZD3,SMAD3,FRS2
STAT3 Pathway	1.61E00	4.11E-02	NaN	MAP3K9,BMPR2,SOCS4
GM-CSF Signaling	1.61E00	4.11E-02	NaN	PTPN11,FRS2,PRKCB
NRF2-mediated Oxidative Stress Response	1.59E00	2.59E-02	NaN	PTPN11,FRS2,ACTA1,DNAJB13,PRKCB
CCR3 Signaling in Eosinophils	1.59E00	3.08E-02	NaN	CAMK4,PTPN11,FRS2,PRKCB
PKCθ Signaling in T Lymphocytes	1.59E00	3.08E-02	2.000	MAP3K9,NFAT5,PTPN11,FRS2
Antiproliferative Role of Somatostatin Receptor 2	1.58E00	4E-02	NaN	PTPN11,GUCY1A2,FRS2
P2Y Purigenic Receptor Signaling Pathway	1.57E00	3.03E-02	2.000	PTPN11,GNAQ,FRS2,PRKCB
ILK Signaling	1.57E00	2.55E-02	0.447	PTPN11,PDPK1,FRS2,ACTA1,PTEN
IL-8 Signaling	1.56E00	2.54E-02	2.000	RAB11FIP2,PTPN11,GNA13,FRS2,PRKCB
Neurotrophin/TRK Signaling	1.56E00	3.95E-02	NaN	PTPN11,PDPK1,FRS2
IL-17A Signaling in Airway Cells	1.55E00	3.9E-02	NaN	PTPN11,FRS2,PTEN
Regulation of IL-2 Expression in Activated and Anergic T Lymphocytes	1.52E00	3.8E-02	NaN	NFAT5,CAMK4,SMAD3
Macropinocytosis Signaling	1.49E00	3.7E-02	NaN	PTPN11,FRS2,PRKCB
Insulin Receptor Signaling	1.48E00	2.84E-02	1.000	PTPN11,PDPK1,FRS2,PTEN
Hereditary Breast Cancer Signaling	1.47E00	2.82E-02	NaN	PTPN11,HLTF,FRS2,PTEN
IL-3 Signaling	1.46E00	3.61E-02	NaN	PTPN11,FRS2,PRKCB
Ovarian Cancer Signaling	1.45E00	2.78E-02	NaN	PTPN11,FZD3,FRS2,PTEN
FLT3 Signaling in Hematopoietic Progenitor Cells	1.44E00	3.53E-02	NaN	PTPN11,PDPK1,FRS2
Synaptic Long Term Depression	1.43E00	2.74E-02	2.000	GUCY1A2,GNAQ,GNA13,PRKCB
Glucocorticoid Receptor Signaling	1.43E00	2.09E-02	NaN	NFAT5,PTPN11,SMAD3,PBX1,HLTF,FRS2
LPS-stimulated MAPK Signaling	1.42E00	3.49E-02	NaN	PTPN11,FRS2,PRKCB
NF-κB Activation by Viruses	1.42E00	3.49E-02	NaN	PTPN11,FRS2,PRKCB
HIPPO signaling	1.42E00	3.49E-02	NaN	SMAD3,AMOT,LATS1
α-Adrenergic Signaling	1.41E00	3.45E-02	NaN	CAMK4,GNAQ,PRKCB
IL-4 Signaling	1.41E00	3.45E-02	NaN	NFAT5,PTPN11,FRS2
HER-2 Signaling in Breast Cancer	1.4E00	3.41E-02	NaN	PTPN11,FRS2,PRKCB
VEGF Family Ligand-Receptor Interactions	1.4E00	3.41E-02	NaN	PTPN11,FRS2,PRKCB
Trehalose Degradation II (Trehalase)	1.38E00	2E-01	NaN	HK3
Inhibition of Matrix Metalloproteases	1.36E00	5.13E-02	NaN	MMP16,MMP11
Fcγ Receptor-mediated Phagocytosis in Macrophages and Monocytes	1.34E00	3.23E-02	NaN	ACTA1,PTEN,PRKCB
Regulation of eIF4 and p70S6K Signaling	1.34E00	2.55E-02	NaN	PTPN11,PDPK1,AGO2,FRS2
Actin Cytoskeleton Signaling	1.33E00	2.19E-02	1.342	ARHGEF12,PTPN11,GNA13,FRS2,ACTA1
Glioblastoma Multiforme Signaling	1.32E00	2.52E-02	NaN	PTPN11,FZD3,FRS2,PTEN
Mechanisms of Viral Exit from Host Cells	1.32E00	4.88E-02	NaN	ACTA1,PRKCB
Rapoport-Luebering Glycolytic Shunt	1.3E00	1.67E-01	NaN	MINPP1
Role of p14/p19ARF in Tumor Suppression	1.28E00	4.65E-02	NaN	PTPN11,FRS2
CTLA4 Signaling in Cytotoxic T Lymphocytes	1.27E00	3.03E-02	NaN	AP1G2,PTPN11,FRS2
Cholecystokinin/Gastrin-mediated Signaling	1.25E00	2.97E-02	NaN	GNAQ,GNA13,PRKCB
Huntington's Disease Signaling	1.25E00	2.07E-02	NaN	PTPN11,GNAQ,PDPK1,FRS2,PRKCB
IL-9 Signaling	1.25E00	4.44E-02	NaN	PTPN11,FRS2
Acute Phase Response Signaling	1.24E00	2.37E-02	1.000	IL6ST,PTPN11,PDPK1,SOCS4
Phosphatidylcholine Biosynthesis I	1.23E00	1.43E-01	NaN	PCYT1A
Chronic Myeloid Leukemia Signaling	1.22E00	2.88E-02	NaN	PTPN11,SMAD3,FRS2
nNOS Signaling in Neurons	1.21E00	4.26E-02	NaN	CAMK4,PRKCB
RhoGDI Signaling	1.21E00	2.31E-02	NaN	ARHGEF12,GNAQ,GNA13,ACTA1
Sertoli Cell-Sertoli Cell Junction Signaling	1.17E00	2.25E-02	NaN	MAP3K9,GUCY1A2,ACTA1,PTEN
Calcium Signaling	1.17E00	2.25E-02	NaN	NFAT5,CAMK4,CAMK1D,ACTA1
NF-κB Signaling	1.16E00	2.22E-02	2.000	PTPN11,BMPR2,FRS2,PRKCB
Telomerase Signaling	1.15E00	2.7E-02	NaN	PTPN11,PDPK1,FRS2
Paxillin Signaling	1.14E00	2.65E-02	NaN	PTPN11,FRS2,ACTA1
Phosphatidylethanolamine Biosynthesis II	1.13E00	1.11E-01	NaN	EPT1
GDP-glucose Biosynthesis	1.13E00	1.11E-01	NaN	HK3
Rac Signaling	1.1E00	2.56E-02	NaN	PTPN11,FRS2,ELK4
AMPK Signaling	1.1E00	2.12E-02	NaN	PTPN11,PDPK1,HLTF,FRS2
Pancreatic Adenocarcinoma Signaling	1.09E00	2.54E-02	NaN	PTPN11,SMAD3,FRS2
Glucose and Glucose-1-phosphate Degradation	1.08E00	1E-01	NaN	HK3
PTEN Signaling	1.08E00	2.52E-02	NaN	BMPR2,PDPK1,PTEN
Synaptic Long Term Potentiation	1.08E00	2.5E-02	NaN	CAMK4,GNAQ,PRKCB
Production of Nitric Oxide and Reactive Oxygen Species in Macrophages	1.07E00	2.07E-02	2.000	MAP3K9,PTPN11,FRS2,PRKCB
EIF2 Signaling	1.07E00	2.06E-02	NaN	PTPN11,PDPK1,AGO2,FRS2
Wnt/Ca+ pathway	1.07E00	3.51E-02	NaN	NFAT5,FZD3
Glutamate Receptor Signaling	1.07E00	3.51E-02	NaN	CAMK4,SLC38A1
Natural Killer Cell Signaling	1.06E00	2.46E-02	NaN	PTPN11,FRS2,PRKCB
phagosome formation	1.06E00	2.46E-02	NaN	PTPN11,FRS2,PRKCB
Clathrin-mediated Endocytosis Signaling	1.05E00	2.03E-02	NaN	AP1G2,PTPN11,FRS2,ACTA1
Glycogen Degradation II	1.04E00	9.09E-02	NaN	AGL
UDP-N-acetyl-D-galactosamine Biosynthesis II	1.04E00	9.09E-02	NaN	HK3
mTOR Signaling	1.04E00	2.01E-02	2.000	PTPN11,PDPK1,FRS2,PRKCB
Ephrin A Signaling	1.03E00	3.33E-02	NaN	PTPN11,FRS2
IL-6 Signaling	1.02E00	2.36E-02	NaN	IL6ST,PTPN11,FRS2
GNRH Signaling	1E00	2.33E-02	NaN	MAP3K9,GNAQ,PRKCB
14-3-3-mediated Signaling	9.96E-01	2.31E-02	NaN	PTPN11,FRS2,PRKCB
Cellular Effects of Sildenafil (Viagra)	9.96E-01	2.31E-02	NaN	CAMK4,GUCY1A2,ACTA1
Gα12/13 Signaling	9.96E-01	2.31E-02	NaN	PTPN11,GNA13,FRS2
PCP pathway	9.93E-01	3.17E-02	NaN	FZD3,CTHRC1
Calcium-induced T Lymphocyte Apoptosis	9.82E-01	3.12E-02	NaN	CAMK4,PRKCB
IL-2 Signaling	9.82E-01	3.12E-02	NaN	PTPN11,FRS2
Choline Biosynthesis III	9.76E-01	7.69E-02	NaN	PCYT1A
Glycogen Degradation III	9.76E-01	7.69E-02	NaN	AGL
Role of IL-17A in Arthritis	9.49E-01	2.99E-02	NaN	PTPN11,FRS2
Role of Pattern Recognition Receptors in Recognition of Bacteria and Viruses	9.46E-01	2.19E-02	NaN	PTPN11,FRS2,PRKCB
DNA Double-Strand Break Repair by Homologous Recombination	9.45E-01	7.14E-02	NaN	ATRX
EGF Signaling	9.38E-01	2.94E-02	NaN	PTPN11,FRS2
CCR5 Signaling in Macrophages	9.28E-01	2.9E-02	NaN	CAMK4,PRKCB
Integrin Signaling	9.24E-01	1.83E-02	0.000	PTPN11,FRS2,ACTA1,PTEN
Myc Mediated Apoptosis Signaling	9.18E-01	2.86E-02	NaN	PTPN11,FRS2
Glioma Invasiveness Signaling	9.18E-01	2.86E-02	NaN	PTPN11,FRS2
nNOS Signaling in Skeletal Muscle Cells	9.17E-01	6.67E-02	NaN	CAMK4
Vitamin-C Transport	9.17E-01	6.67E-02	NaN	SLC23A2
Role of JAK1 and JAK3 in γc Cytokine Signaling	9.08E-01	2.82E-02	NaN	PTPN11,FRS2
Superpathway of Inositol Phosphate Compounds	8.98E-01	1.79E-02	NaN	MINPP1,PTPN11,FRS2,PTEN
Systemic Lupus Erythematosus Signaling	8.93E-01	1.78E-02	NaN	NFAT5,CAMK4,PTPN11,FRS2
RAN Signaling	8.91E-01	6.25E-02	NaN	KPNA6
Methionine Degradation I (to Homocysteine)	8.91E-01	6.25E-02	NaN	AHCYL2
Ephrin B Signaling	8.88E-01	2.74E-02	NaN	GNAQ,GNA13
IL-12 Signaling and Production in Macrophages	8.85E-01	2.05E-02	NaN	PTPN11,FRS2,PRKCB
3-phosphoinositide Degradation	8.85E-01	2.05E-02	NaN	INPP4A,PTPN11,PTEN
Epithelial Adherens Junction Signaling	8.85E-01	2.05E-02	NaN	BMPR2,ACTA1,PTEN
IL-15 Signaling	8.6E-01	2.63E-02	NaN	PTPN11,FRS2
Role of PI3K/AKT Signaling in the Pathogenesis of Influenza	8.6E-01	2.63E-02	NaN	PTPN11,FRS2
GDNF Family Ligand-Receptor Interactions	8.6E-01	2.63E-02	NaN	PTPN11,FRS2
BMP signaling pathway	8.6E-01	2.63E-02	NaN	CAMK4,BMPR2
Angiopoietin Signaling	8.51E-01	2.6E-02	NaN	PTPN11,FRS2
Estrogen-Dependent Breast Cancer Signaling	8.51E-01	2.6E-02	NaN	PTPN11,FRS2
Cysteine Biosynthesis III (mammalia)	8.43E-01	5.56E-02	NaN	AHCYL2
VDR/RXR Activation	8.42E-01	2.56E-02	NaN	RXRG,PRKCB
CD40 Signaling	8.42E-01	2.56E-02	NaN	PTPN11,FRS2
Histamine Degradation	8.22E-01	5.26E-02	NaN	ALDH1L2
Renal Cell Carcinoma Signaling	8.16E-01	2.47E-02	NaN	PTPN11,FRS2
Cardiomyocyte Differentiation via BMP Receptors	8.01E-01	5E-02	NaN	BMPR2
PEDF Signaling	7.91E-01	2.38E-02	NaN	PTPN11,FRS2
IL-17 Signaling	7.83E-01	2.35E-02	NaN	PTPN11,FRS2
Leptin Signaling in Obesity	7.83E-01	2.35E-02	NaN	PTPN11,FRS2
GPCR-Mediated Nutrient Sensing in Enteroendocrine Cells	7.83E-01	2.35E-02	NaN	GNAQ,PRKCB
Oxidative Ethanol Degradation III	7.82E-01	4.76E-02	NaN	ALDH1L2
Endoplasmic Reticulum Stress Pathway	7.82E-01	4.76E-02	NaN	ATF6
Bladder Cancer Signaling	7.67E-01	2.3E-02	NaN	MMP16,MMP11
TGF-β Signaling	7.67E-01	2.3E-02	NaN	SMAD3,BMPR2
Fatty Acid α-oxidation	7.63E-01	4.55E-02	NaN	ALDH1L2
Putrescine Degradation III	7.46E-01	4.35E-02	NaN	ALDH1L2
FGF Signaling	7.44E-01	2.22E-02	NaN	PTPN11,FRS2
Acute Myeloid Leukemia Signaling	7.37E-01	2.2E-02	NaN	PTPN11,FRS2
IL-1 Signaling	7.37E-01	2.2E-02	NaN	GNAQ,GNA13
Ephrin Receptor Signaling	7.27E-01	1.72E-02	NaN	PTPN11,GNAQ,GNA13
Ceramide Signaling	7.23E-01	2.15E-02	NaN	PTPN11,FRS2
Tryptophan Degradation X (Mammalian, via Tryptamine)	7.13E-01	4E-02	NaN	ALDH1L2
Ethanol Degradation IV	7.13E-01	4E-02	NaN	ALDH1L2
Melanocyte Development and Pigmentation Signaling	7.09E-01	2.11E-02	NaN	PTPN11,FRS2
Lipid Antigen Presentation by CD1	6.98E-01	3.85E-02	NaN	AP1G2
Antiproliferative Role of TOB in T Cell Signaling	6.98E-01	3.85E-02	NaN	SMAD3
3-phosphoinositide Biosynthesis	6.79E-01	1.63E-02	NaN	PTPN11,FRS2,PTEN
PAK Signaling	6.69E-01	1.98E-02	NaN	PTPN11,FRS2
UVA-Induced MAPK Signaling	6.63E-01	1.96E-02	NaN	PTPN11,FRS2
Agranulocyte Adhesion and Diapedesis	6.57E-01	1.59E-02	NaN	MMP16,MMP11,ACTA1
Dendritic Cell Maturation	6.52E-01	1.58E-02	NaN	PTPN11,DDR2,FRS2
Superpathway of Methionine Degradation	6.31E-01	3.23E-02	NaN	AHCYL2
G Protein Signaling Mediated by Tubby	6.19E-01	3.12E-02	NaN	GNAQ
Pyrimidine Ribonucleotides Interconversion	6.19E-01	3.12E-02	NaN	ENTPD1
Type I Diabetes Mellitus Signaling	6.15E-01	1.82E-02	NaN	PIAS1,SOCS4
ERK/MAPK Signaling	6.14E-01	1.51E-02	NaN	PTPN11,FRS2,PRKCB
Amyotrophic Lateral Sclerosis Signaling	6.09E-01	1.8E-02	NaN	PTPN11,FRS2
Circadian Rhythm Signaling	6.07E-01	3.03E-02	NaN	CLOCK
Oncostatin M Signaling	5.96E-01	2.94E-02	NaN	IL6ST
Inhibition of Angiogenesis by TSP1	5.96E-01	2.94E-02	NaN	GUCY1A2
Pyrimidine Ribonucleotides De Novo Biosynthesis	5.96E-01	2.94E-02	NaN	ENTPD1
Dopamine Degradation	5.85E-01	2.86E-02	NaN	ALDH1L2
Interferon Signaling	5.74E-01	2.78E-02	NaN	PIAS1
Ethanol Degradation II	5.64E-01	2.7E-02	NaN	ALDH1L2
April Mediated Signaling	5.55E-01	2.63E-02	NaN	NFAT5
Netrin Signaling	5.45E-01	2.56E-02	NaN	NFAT5
PI3K/AKT Signaling	5.42E-01	1.61E-02	NaN	PDPK1,PTEN
B Cell Activating Factor Signaling	5.36E-01	2.5E-02	NaN	NFAT5
Thyroid Cancer Signaling	5.36E-01	2.5E-02	NaN	RXRG
Noradrenaline and Adrenaline Degradation	5.36E-01	2.5E-02	NaN	ALDH1L2
cAMP-mediated signaling	5.32E-01	1.36E-02	NaN	CAMK4,CAMK1D,CHRM3
D-myo-inositol (1,4,5,6)-Tetrakisphosphate Biosynthesis	5.19E-01	1.55E-02	NaN	PTPN11,PTEN
D-myo-inositol (3,4,5,6)-tetrakisphosphate Biosynthesis	5.19E-01	1.55E-02	NaN	PTPN11,PTEN
UVC-Induced MAPK Signaling	5.18E-01	2.38E-02	NaN	PRKCB
iNOS Signaling	5.01E-01	2.27E-02	NaN	CAMK4
HMGB1 Signaling	5.01E-01	1.5E-02	NaN	PTPN11,FRS2
Aryl Hydrocarbon Receptor Signaling	4.72E-01	1.43E-02	NaN	RXRG,ALDH1L2
Cancer Drug Resistance By Drug Efflux	4.63E-01	2.04E-02	NaN	PTEN
D-myo-inositol-5-phosphate Metabolism	4.45E-01	1.36E-02	NaN	PTPN11,PTEN
CD27 Signaling in Lymphocytes	4.43E-01	1.92E-02	NaN	MAP3K9
Semaphorin Signaling in Neurons	4.36E-01	1.89E-02	NaN	ARHGEF12
Phototransduction Pathway	4.36E-01	1.89E-02	NaN	GUCY1A2
Unfolded protein response	4.3E-01	1.85E-02	NaN	ATF6
Protein Ubiquitination Pathway	4.28E-01	1.18E-02	NaN	SACS,DNAJB13,HSPA12A
Nur77 Signaling in T Lymphocytes	4.11E-01	1.75E-02	NaN	CAMK4
Retinoic acid Mediated Apoptosis Signaling	3.89E-01	1.64E-02	NaN	RXRG
Tight Junction Signaling	3.77E-01	1.2E-02	NaN	ACTA1,PTEN
Pyridoxal 5'-phosphate Salvage Pathway	3.73E-01	1.56E-02	NaN	MAP3K9
Cell Cycle: G1/S Checkpoint Regulation	3.73E-01	1.56E-02	NaN	SMAD3
Hypoxia Signaling in the Cardiovascular System	3.68E-01	1.54E-02	NaN	PTEN
Remodeling of Epithelial Adherens Junctions	3.53E-01	1.47E-02	NaN	ACTA1
Agrin Interactions at Neuromuscular Junction	3.49E-01	1.45E-02	NaN	ACTA1
Granulocyte Adhesion and Diapedesis	3.48E-01	1.13E-02	NaN	MMP16,MMP11
Caveolar-mediated Endocytosis Signaling	3.4E-01	1.41E-02	NaN	ACTA1
T Helper Cell Differentiation	3.4E-01	1.41E-02	NaN	IL6ST
Basal Cell Carcinoma Signaling	3.35E-01	1.39E-02	NaN	FZD3
GPCR-Mediated Integration of Enteroendocrine Signaling Exemplified by an L Cell	3.35E-01	1.39E-02	NaN	GNAQ
Serotonin Degradation	3.27E-01	1.35E-02	NaN	ALDH1L2
Role of Wnt/GSK-3β Signaling in the Pathogenesis of Influenza	3.18E-01	1.32E-02	NaN	FZD3
Role of BRCA1 in DNA Damage Response	3.1E-01	1.28E-02	NaN	HLTF
Crosstalk between Dendritic Cells and Natural Killer Cells	2.71E-01	1.12E-02	NaN	ACTA1
Regulation of Actin-based Motility by Rho	2.65E-01	1.1E-02	NaN	ACTA1
Death Receptor Signaling	2.62E-01	1.09E-02	NaN	ACTA1
Salvage Pathways of Pyrimidine Ribonucleotides	2.59E-01	1.08E-02	NaN	MAP3K9
Antioxidant Action of Vitamin C	2.3E-01	9.71E-03	NaN	SLC23A2
Gαs Signaling	2.15E-01	9.17E-03	NaN	CHRM3
