# Supplementary material for: Surgery increases cell death and induces changes in gene expression compared with anesthesia alone in the developing piglet brain
Source: PLoS One. 2017 Mar 29;12(3):e0173413. doi: 10.1371/journal.pone.0173413 (PMC5371291; doi:10.1371/journal.pone.0173413)
Supplement: S1 Dataset — Each piglet has a separate sheet. (XLS) [file pone.0173413.s003.xls]

## Sheet: Piglet 224 Anesthesia only 224
tracking_id class_code nearest_ref_id gene_id gene_short_name tss_id locus length coverage FPKM FPKM_conf_lo FPKM_conf_hi FPKM_status
PALB2 - - PALB2 PALB2 TSS5042 10:17316-43699 - - 2.41295 2.0132 2.82141 OK
LOC100524641 - - LOC100524641 LOC100524641 TSS20042 10:158-17196 - - 32.3753 20.3918 29.2578 OK
NDUFAB1 - - NDUFAB1 NDUFAB1 TSS10812 10:50665-61681 - - 111.192 67.8019 82.9467 OK
LOC100523812 - - LOC100523812 LOC100523812 TSS12315 10:86464-113595 - - 2.18207 1.53582 2.7924 OK
LOC100524165 - - LOC100524165 LOC100524165 TSS17341 10:94627-95217 - - 0 0 0 OK
LOC100523987 - - LOC100523987 LOC100523987 TSS11186 10:76125-86271 - - 8.99588 7.23386 10.5674 OK
LOC100628072 - - LOC100628072 LOC100628072 TSS9863 10:606116-609704 - - 0 0 0 OK
LOC100738451 - - LOC100738451 LOC100738451 TSS19190 10:2141045-2163929 - - 0 0 0 OK
GGA2 - - GGA2 GGA2 TSS2369 10:127082-165462 - - 20.0285 17.9508 21.2317 OK
SCNN1B - - SCNN1B SCNN1B TSS1876 10:271533-337922 - - 0.494188 0.301132 0.688303 OK
COG7 - - COG7 COG7 TSS4925 10:171629-254561 - - 25.9367 22.9324 27.1336 OK
CDC73 - - CDC73 CDC73 TSS15729 10:2278068-2305093 - - 5.85456 4.34228 6.84238 OK
LOC100525885 - - LOC100525885 LOC100525885 TSS20781 10:2306327-2308226 - - 12.5541 10.5465 13.3781 OK
UCHL5 - - UCHL5 UCHL5 TSS14694 10:2258892-2274919 - - 45.2262 32.6139 41.4284 OK
RGS18 - - RGS18 RGS18 TSS18646 10:3286946-3305869 - - 0.453902 0.235384 0.653845 OK
LOC100511580 - - LOC100511580 LOC100511580 TSS21049 10:2929298-2955021 - - 0 0 0 OK
RGS1 - - RGS1 RGS1 TSS11368 10:2732013-2735572 - - 1.05931 0.348385 1.74193 OK
LOC100512300 - - LOC100512300 LOC100512300 TSS19251 10:4781598-4783076 - - 7.98838 4.09822 9.221 OK
LOC100621072 - - LOC100621072 LOC100621072 TSS5978 10:4604319-4605797 - - 7.98838 4.09822 9.221 OK
RGS2 - - RGS2 RGS2 TSS13895 10:2543480-2546729 - - 31.0649 25.2682 30.9893 OK
LOC100512672 - - LOC100512672 LOC100512672 TSS19933 10:4783256-5184633 - - 5.85421 5.00202 6.63147 OK
LOC100738901 - - LOC100738901 LOC100738901 TSS20590 10:7578520-7613173 - - 2.39592 1.69158 3.03075 OK
LOC100511033 - - LOC100511033 LOC100511033 TSS823 10:2333911-2413855 - - 44.9253 38.9634 45.3077 OK
KCTD3 - - KCTD3 KCTD3 TSS23997 10:7630791-7675733 - - 11.2658 9.46045 12.1316 OK
LOC100514311 - - LOC100514311 LOC100514311 TSS8445 10:9331140-9341087 - - 0 0 0 OK
USH2A - - USH2A USH2A TSS23754 10:7791236-8411655 - - 0.14094 0.0912917 0.186931 OK
LOC100739173 - - LOC100739173 LOC100739173 TSS2380 10:9613980-9645229 - - 0 0 0 OK
SPATA17 - - SPATA17 SPATA17 TSS19001 10:9884740-10017266 - - 1.43727 0.709256 2.12777 OK
GPATCH2 - - GPATCH2 GPATCH2 TSS4718 10:9651593-9731215 - - 5.10804 2.68598 6.04344 OK
LOC100739201 - - LOC100739201 LOC100739201 TSS5920 10:9816333-9822232 - - 1.50196 0.825122 2.12174 OK
LOC100622056 - - LOC100622056 LOC100622056 TSS4005 10:8642543-8865115 - - 6.47737 5.8307 7.11656 OK
LOC100622556 - - LOC100622556 LOC100622556 TSS11721 10:10351434-10353605 - - 0.688112 0.227994 1.13997 OK
LOC100622345 - - LOC100622345 LOC100622345 TSS11610 10:10300967-10338588 - - 16.8867 14.1458 17.9519 OK
TGFB2 - - TGFB2 TGFB2 TSS241 10:10354222-10474881 - - 5.44778 4.35201 6.4104 OK
LOC100621684 - - LOC100621684 LOC100621684 TSS9309 10:7733732-7779474 - - 14.9218 13.6004 16.0832 OK
LOC100515402 - - LOC100515402 LOC100515402 TSS12226 10:11029634-11088269 - - 1.97882 1.26603 2.69706 OK
SLC30A10 - - SLC30A10 SLC30A10 TSS1521 10:11614865-11627184 - - 4.98574 4.14241 5.7907 OK
LOC100622762 - - LOC100622762 LOC100622762 TSS12538 10:10730142-10747860 - - 0 0 0 OK
EPRS - - EPRS EPRS TSS6123 10:11663037-11730331 - - 17.678 16.327 18.7137 OK
LOC100515917 - - LOC100515917 LOC100515917 TSS12707	TSS14272 10:11741838-11765900 - - 30.1472 27.6622 32.6335 OK
LOC100739845 - - LOC100739845 LOC100739845 TSS4755 10:11767636-11815828 - - 15.3623 13.8055 16.9013 OK
MIR215 - - MIR215 MIR215 TSS21412 10:11786566-11786662 - - 0 0 0 OK
MIR194 - - MIR194 MIR194 TSS11343 10:11786870-11786948 - - 0 0 0 OK
LOC100519380 - - LOC100519380 LOC100519380 TSS13943 10:12057707-12106843 - - 20.2718 15.845 20.5887 OK
LOC100516871 - - LOC100516871 LOC100516871 TSS18105 10:12259059-12288334 - - 7.17696 5.61418 8.3683 OK
LOC100516689 - - LOC100516689 LOC100516689 TSS5742 10:12319332-12329041 - - 2.00923 1.00467 2.78217 OK
LOC100519726 - - LOC100519726 LOC100519726 TSS21110 10:12340151-12346690 - - 26.8212 20.7444 26.3873 OK
LOC100516506 - - LOC100516506 LOC100516506 TSS14097 10:11839500-11930683 - - 24.5156 22.7217 25.6747 OK
MIR664 - - MIR664 MIR664 TSS1016 10:11890512-11890592 - - 0 0 0 OK
LOC100517234 - - LOC100517234 LOC100517234 TSS16599 10:12516069-12519224 - - 0.534347 0.20173 0.857354 OK
LOC100736746 - - LOC100736746 LOC100736746 TSS24882 10:12349257-12361752 - - 3.69468 2.33231 4.60324 OK
IARS2 - - IARS2 IARS2 TSS3148 10:11933117-11968685 - - 23.42 20.5432 25.1945 OK
LOC100517050 - - LOC100517050 LOC100517050 TSS15763 10:12363626-12370303 - - 12.5081 9.83451 13.591 OK
DUSP10 - - DUSP10 DUSP10 TSS17089	TSS17641 10:12977394-13016042 - - 2.4426 1.87387 3.00992 OK
TAF1A - - TAF1A TAF1A TSS5553 10:13449696-13471428 - - 8.20242 6.67346 9.67033 OK
LOC100520091 - - LOC100520091 LOC100520091 TSS9771 10:13406053-13425071 - - 1.07362 0.453476 1.66275 OK
LOC100520262 - - LOC100520262 LOC100520262 TSS21056 10:13424913-13444796 - - 8.44973 7.5898 9.30966 OK
LOC100518326 - - LOC100518326 LOC100518326 TSS438 10:13585250-13621311 - - 8.99997 7.81644 9.95527 OK
BROX - - BROX BROX TSS18760 10:13622144-13652121 - - 8.05051 6.47801 9.23597 OK
LOC100518506 - - LOC100518506 LOC100518506 TSS17409	TSS9218 10:13762251-13772518 - - 0.0694175 0 0.196234 OK
LOC100521510 - - LOC100521510 LOC100521510 TSS12296 10:14073000-14079415 - - 0 0 0 OK
LOC100737364 - - LOC100737364 LOC100737364 TSS121 10:13883888-13937644 - - 5.07902 3.11271 5.86349 OK
LOC100521329 - - LOC100521329 LOC100521329 TSS14955 10:14103397-14103898 - - 0.0813539 0 0.219044 OK
WDR64 - - WDR64 WDR64 TSS7023 10:14008776-14050111 - - 0.709605 0.403214 1.00803 OK
CHML - - CHML CHML TSS9415 10:14057718-14059955 - - 3.08196 2.37717 3.74754 OK
LOC100520445 - - LOC100520445 LOC100520445 TSS23616 10:13549352-13583336 - - 17.6183 16.1449 18.7467 OK
LOC100518679 - - LOC100518679 LOC100518679 TSS670 10:13776800-13780542 - - 17.7449 15.6652 19.0614 OK
LOC100522029 - - LOC100522029 LOC100522029 TSS13655 10:14247668-14248169 - - 0.0813539 0 0.219044 OK
LOC100521144 - - LOC100521144 LOC100521144 TSS11897 10:14169980-14190868 - - 82.355 43.8407 56.9649 OK
LOC100737859 - - LOC100737859 LOC100737859 TSS6276 10:14763929-14795830 - - 0.299875 0 0.475757 OK
LOC100521858 - - LOC100521858 LOC100521858 TSS785 10:14263136-14421660 - - 21.5913 18.8794 23.0285 OK
KMO - - KMO KMO TSS20281 10:14890092-14936664 - - 0.301242 0.10155 0.473898 OK
ZNF596 - - ZNF596 ZNF596 TSS14481 10:14958685-14976436 - - 6.96262 5.75962 7.9709 OK
LOC100523134 - - LOC100523134 LOC100523134 TSS2231 10:15124481-15128508 - - 12.2227 6.08266 11.7851 OK
FH - - FH FH TSS15626 10:14852718-14879014 - - 45.6991 39.9059 46.42 OK
DEGS1 - - DEGS1 DEGS1 TSS20405 10:15042558-15053245 - - 35.2597 29.5077 35.972 OK
LOC100522393 - - LOC100522393 LOC100522393 TSS2119 10:15282191-15384095 - - 7.56235 3.74893 7.95227 OK
LOC100522204 - - LOC100522204 LOC100522204 TSS885 10:15497520-15555109 - - 0 0 0 OK
LOC100738244 - - LOC100738244 LOC100738244 TSS10967 10:15667983-15670573 - - 0 0 0 OK
LIN9 - - LIN9 LIN9 TSS21940 10:15622310-15663186 - - 1.82811 1.38529 2.2511 OK
LOC100621148 - - LOC100621148 LOC100621148 TSS21876 10:15703049-15723205 - - 5.96644 3.66303 7.02703 OK
LEFTY2 - - LEFTY2 LEFTY2 TSS21469 10:15935788-15940181 - - 0.350169 0.0994033 0.59642 OK
LOC100524888 - - LOC100524888 LOC100524888 TSS16103 10:15889645-15908415 - - 9.23986 7.50007 10.3572 OK
LOC100524517 - - LOC100524517 LOC100524517 TSS21281 10:15970739-15973899 - - 0.478901 0.183667 0.73467 OK
TMEM63A - - TMEM63A TMEM63A TSS14932 10:15976352-16015699 - - 2.13953 1.72993 2.53611 OK
WDR26 - - WDR26 WDR26 TSS535	TSS9000 10:15136566-15179406 - - 17.8484 16.971 18.8352 OK
LOC100524702 - - LOC100524702 LOC100524702 TSS17582 10:15943398-15947507 - - 23.5349 19.7369 24.1803 OK
EPHX1 - - EPHX1 EPHX1 TSS19606 10:16016588-16032201 - - 16.884 14.0421 17.7689 OK
LOC100522753 - - LOC100522753 LOC100522753 TSS3589 10:16507724-16531394 - - 0 0 0 OK
LOC100738414 - - LOC100738414 LOC100738414 TSS16388 10:15825837-15852656 - - 154.721 112.553 130.957 OK
H3F3A - - H3F3A H3F3A TSS4175 10:15839602-15846067 - - 147.231 135.347 159.312 OK
LOC100738789 - - LOC100738789 LOC100738789 TSS17665 10:16549167-16578928 - - 1.72728 0.60408 2.71836 OK
LOC100525245 - - LOC100525245 LOC100525245 TSS477 10:16210259-16293388 - - 14.295 11.856 15.0241 OK
LOC100524270 - - LOC100524270 LOC100524270 TSS13835 10:16065545-16077802 - - 32.4912 27.2123 33.1231 OK
LOC100621258 - - LOC100621258 LOC100621258 TSS2880 10:16690092-16740078 - - 24.5929 17.6444 23.7335 OK
PARP1 - - PARP1 PARP1 TSS16831 10:16598163-16636182 - - 27.2432 25.0259 28.3222 OK
PSEN2 - - PSEN2 PSEN2 TSS5454 10:16874588-16891239 - - 16.5096 13.2798 17.2718 OK
LOC100739027 - - LOC100739027 LOC100739027 TSS24285 10:16930458-16932495 - - 48.3329 42.6412 48.298 OK
LOC100739202 - - LOC100739202 LOC100739202 TSS21675 10:17450765-17468464 - - 0.077436 0 0.173531 OK
EXO1 - - EXO1 EXO1 TSS14801 10:17632830-17673270 - - 0.0180307 0 0.0513289 OK
LOC100512852 - - LOC100512852 LOC100512852 TSS14909 10:17687699-17693437 - - 0 0 0 OK
LOC100511581 - - LOC100511581 LOC100511581 TSS22114 10:17369648-17440316 - - 8.94514 8.3277 9.55948 OK
LOC100622421 - - LOC100622421 LOC100622421 TSS5789 10:17728384-17890366 - - 1.77777 1.17764 2.35528 OK
LOC100512673 - - LOC100512673 LOC100512673 TSS12009 10:17717295-17718597 - - 0 0 0 OK
SCCPDH - - SCCPDH SCCPDH TSS21743 10:17524006-17572010 - - 47.1901 41.153 47.1935 OK
LOC100511216 - - LOC100511216 LOC100511216 TSS8660 10:16934569-17259178 - - 20.7301 19.3373 21.8442 OK
LOC100511399 - - LOC100511399 LOC100511399 TSS11034	TSS15708 10:17098518-17114950 - - 18.8084 17.1987 20.4312 OK
AKT3 - - AKT3 AKT3 TSS7376 10:17976496-18263981 - - 85.0751 75.7711 84.0386 OK
SDCCAG8 - - SDCCAG8 SDCCAG8 TSS970 10:18268206-18473911 - - 14.937 12.7123 16.194 OK
LOC100623007 - - LOC100623007 LOC100623007 TSS2828 10:18583392-18601192 - - 9.09581 7.22079 10.373 OK
LOC100623098 - - LOC100623098 LOC100623098 TSS19787 10:18603993-18697921 - - 2.93115 2.24512 3.59219 OK
LOC100513223 - - LOC100513223 LOC100513223 TSS5622 10:18693167-18753645 - - 22.7335 17.6642 22.4355 OK
LOC100514177 - - LOC100514177 LOC100514177 TSS23741 10:19612533-19631075 - - 0 0 0 OK
LOC100514359 - - LOC100514359 LOC100514359 TSS863 10:19658046-19671468 - - 0 0 0 OK
LOC100514914 - - LOC100514914 LOC100514914 TSS3529 10:19757498-19843979 - - 0.0553655 0 0.104949 OK
LOC100739645 - - LOC100739645 LOC100739645 TSS23885 10:19853267-19866078 - - 5.22412 3.21052 6.20213 OK
ADSS - - ADSS ADSS TSS18230 10:19583926-19606684 - - 12.8071 10.7451 13.6222 OK
PPPDE1 - - PPPDE1 PPPDE1 TSS9004 10:19696101-19747165 - - 8.10693 7.24833 8.94674 OK
LOC100739755 - - LOC100739755 LOC100739755 TSS18186 10:19937316-19955808 - - 45.4602 28.8474 37.3201 OK
LOC100623289 - - LOC100623289 LOC100623289 TSS2501 10:19353158-19359708 - - 101.682 95.5927 102.57 OK
LOC100515403 - - LOC100515403 LOC100515403 TSS21017 10:20041290-20137405 - - 18.3749 14.1311 18.6911 OK
LOC100736579 - - LOC100736579 LOC100736579 TSS5997 10:20146908-20187939 - - 0.223781 0.06712 0.36916 OK
KIF26B - - KIF26B KIF26B TSS6049 10:20383676-20756612 - - 1.65685 1.42164 1.88505 OK
LOC100736757 - - LOC100736757 LOC100736757 TSS21079 10:20633959-20666721 - - 15.1513 7.56394 13.4613 OK
LOC100516823 - - LOC100516823 LOC100516823 TSS2088 10:21746951-21762574 - - 8.71982 6.75885 9.83832 OK
SMYD3 - - SMYD3 SMYD3 TSS11871 10:20923784-21568712 - - 11.3033 8.44937 12.2717 OK
LOC100736839 - - LOC100736839 LOC100736839 TSS3093 10:21539017-21563004 - - 5.73766 3.93587 6.94565 OK
TLR5 - - TLR5 TLR5 TSS19231 10:21886308-21888880 - - 3.32662 2.7094 3.92543 OK
HNRNPU - - HNRNPU HNRNPU TSS7549 10:19918403-19931222 - - 89.6824 82.0599 89.134 OK
LOC100625563 - - LOC100625563 LOC100625563 TSS1085 10:22090913-22102992 - - 0 0 0 OK
LOC100517728 - - LOC100517728 LOC100517728 TSS20114 10:22082643-22084488 - - 0.032638 0 0.0892206 OK
LOC100518801 - - LOC100518801 LOC100518801 TSS17854 10:22734938-22735328 - - 0 0 0 OK
LOC100626378 - - LOC100626378 LOC100626378 TSS3313 10:22994702-23058724 - - 0 0 0 OK
LOC100519166 - - LOC100519166 LOC100519166 TSS28 10:22943159-22944858 - - 0.856678 0.226738 1.4738 OK
LOC100516995 - - LOC100516995 LOC100516995 TSS3575 10:21916362-22050051 - - 45.7198 39.3262 45.6702 OK
LOC100626755 - - LOC100626755 LOC100626755 TSS16773 10:23318059-23333706 - - 0.299738 0 0.538702 OK
LOC100518090 - - LOC100518090 LOC100518090 TSS20498 10:22216002-22345104 - - 0.276362 0.0572762 0.45821 OK
LOC100625764 - - LOC100625764 LOC100625764 TSS9865 10:22250154-22267534 - - 7.50845 3.38708 7.85802 OK
LOC100626028 - - LOC100626028 LOC100626028 TSS5893 10:23383854-23390280 - - 0.695113 0.105724 1.26869 OK
LOC100626475 - - LOC100626475 LOC100626475 TSS14043 10:23229456-23244039 - - 4.95407 3.53371 6.08583 OK
CFH - - CFH CFH TSS21804 10:24337538-24406888 - - 6.28495 5.33809 7.17953 OK
KCNT2 - - KCNT2 KCNT2 TSS11085 10:23898724-24106816 - - 7.71128 6.74916 8.60517 OK
LOC100520046 - - LOC100520046 LOC100520046 TSS11704	TSS19356 10:24574154-24603161 - - 9.33517 8.19168 10.4802 OK
LOC100737884 - - LOC100737884 LOC100737884 TSS11175 10:25160728-25162965 - - 0.0794004 0 0.147172 OK
CRB1 - - CRB1 CRB1 TSS17756 10:24964445-25011250 - - 1.50365 0.978538 1.99332 OK
LHX9 - - LHX9 LHX9 TSS15739	TSS764 10:25352904-25369573 - - 0 0 0 OK
TP53BP2 - - TP53BP2 TP53BP2 TSS13159 10:24461165-24526672 - - 18.0845 16.7174 19.1636 OK
LOC100520688 - - LOC100520688 LOC100520688 TSS12253 10:24612796-24659228 - - 0.192498 0.123142 0.268015 OK
LOC100627731 - - LOC100627731 LOC100627731 TSS23681 10:24659226-24678164 - - 6.00593 5.02624 7.02822 OK
NEK7 - - NEK7 NEK7 TSS5030 10:25626956-25785079 - - 6.06056 5.34226 6.73406 OK
LOC100521391 - - LOC100521391 LOC100521391 TSS17912 10:25342438-25347625 - - 3.14243 1.39048 4.38537 OK
LOC100521572 - - LOC100521572 LOC100521572 TSS9221 10:25345744-25349211 - - 0.528849 0 1.41026 OK
LOC100738552 - - LOC100738552 LOC100738552 TSS11891 10:26249058-26290656 - - 0.0676502 0 0.153613 OK
LOC100523012 - - LOC100523012 LOC100523012 TSS20417 10:26155100-26155516 - - 0 0 0 OK
LOC100738148 - - LOC100738148 LOC100738148 TSS9819 10:24690203-24900696 - - 0.675998 0.5123 0.850201 OK
LOC100627566 - - LOC100627566 LOC100627566 TSS18201 10:24794664-24799034 - - 0.822066 0.484438 1.13035 OK
ZBTB41 - - ZBTB41 ZBTB41 TSS18213 10:24808390-24811079 - - 3.02577 2.35122 3.69855 OK
LOC100522819 - - LOC100522819 LOC100522819 TSS2962 10:26048348-26071297 - - 0 0 0 OK
MIR181B-1 - - MIR181B-1 MIR181B-1 TSS234 10:26426856-26426936 - - 0 0 0 OK
PTPRC - - PTPRC PTPRC TSS12442 10:26308732-26332085 - - 1.29666 0.993058 1.59899 OK
MIR181A-1 - - MIR181A-1 MIR181A-1 TSS1385 10:26427017-26427121 - - 0 0 0 OK
LOC100523688 - - LOC100523688 LOC100523688 TSS18 10:27281195-27425916 - - 0.0351489 0 0.0834915 OK
LOC100523135 - - LOC100523135 LOC100523135 TSS4060 10:26432403-26508630 - - 0.729259 0.203225 1.21935 OK
KIF14 - - KIF14 KIF14 TSS14739 10:27599986-27651051 - - 0.171321 0.0883585 0.254031 OK
LOC100523859 - - LOC100523859 LOC100523859 TSS23461 10:27510757-27515895 - - 6.02297 5.41444 6.62121 OK
DDX59 - - DDX59 DDX59 TSS3163 10:27675581-27698661 - - 7.83794 6.56937 8.83468 OK
CAMSAP1L1 - - CAMSAP1L1 CAMSAP1L1 TSS3617 10:27747356-27799989 - - 25.6093 23.814 26.8841 OK
LOC100622149 - - LOC100622149 LOC100622149 TSS17608 10:27934779-27999300 - - 0.75201 0.58719 0.912403 OK
LOC100621878 - - LOC100621878 LOC100621878 TSS24855 10:28018118-28031609 - - 58.2025 48.7235 56.6034 OK
LOC100622691 - - LOC100622691 LOC100622691 TSS20150 10:28176633-28188403 - - 0.0757817 0 0.140935 OK
LOC100623698 - - LOC100623698 LOC100623698 TSS10295 10:28299993-28334769 - - 0.600895 0.367534 0.821546 OK
LOC100622450 - - LOC100622450 LOC100622450 TSS2356 10:28159007-28169382 - - 0.1239 0 0.371926 OK
TNNI1 - - TNNI1 TNNI1 TSS327 10:28197735-28209584 - - 1.54625 0.839857 2.18363 OK
LOC100622793 - - LOC100622793 LOC100622793 TSS20553 10:28233144-28235974 - - 5.50205 4.25599 6.40157 OK
KIF21B - - KIF21B KIF21B TSS19870 10:27882055-27921105 - - 60.6158 56.9565 61.578 OK
LOC100524577 - - LOC100524577 LOC100524577 TSS4405 10:28633521-28668877 - - 6.52686 4.98094 7.55174 OK
LOC100524949 - - LOC100524949 LOC100524949 TSS11131 10:28662078-28700744 - - 0 0 0 OK
NAV1 - - NAV1 NAV1 TSS13335 10:28620569-28629426 - - 45.5178 40.5009 45.8404 OK
GPR37L1 - - GPR37L1 GPR37L1 TSS5879 10:28707701-28714787 - - 27.8458 23.2315 28.5416 OK
LOC100623976 - - LOC100623976 LOC100623976 TSS22193 10:28337229-28534271 - - 22.3008 20.442 23.4402 OK
LOC100622890 - - LOC100622890 LOC100622890 TSS23350	TSS23809 10:28377356-28398060 - - 23.4764 21.3725 25.6103 OK
LGR6 - - LGR6 LGR6 TSS909 10:28757057-28848607 - - 2.08254 1.66275 2.51301 OK
LOC100525658 - - LOC100525658 LOC100525658 TSS14290 10:28850299-28854854 - - 10.1682 7.52217 11.0772 OK
LOC100624894 - - LOC100624894 LOC100624894 TSS19121 10:28719223-28736430 - - 0.165973 0.0796959 0.25237 OK
LOC100624343 - - LOC100624343 LOC100624343 TSS8474 10:28715516-28719221 - - 127.926 95.0544 110.487 OK
LOC100739704 - - LOC100739704 LOC100739704 TSS19533 10:29048871-29078642 - - 5.46017 3.77303 6.46805 OK
LOC100525832 - - LOC100525832 LOC100525832 TSS759 10:28860961-28971999 - - 7.97335 6.86873 8.8086 OK
SYT2 - - SYT2 SYT2 TSS9529 10:29088742-29134350 - - 10.4457 8.90508 11.3054 OK
KDM5B - - KDM5B KDM5B TSS22715 10:29186612-29191724 - - 16.9744 14.7701 18.1475 OK
LOC100511035 - - LOC100511035 LOC100511035 TSS9978 10:29217520-29225186 - - 19.283 14.7445 19.6945 OK
ADIPOR1 - - ADIPOR1 ADIPOR1 TSS15800 10:29266335-29273781 - - 40.3358 32.8591 40.0004 OK
CYB5R1 - - CYB5R1 CYB5R1 TSS1045 10:29284347-29289916 - - 26.1438 22.0034 27.0387 OK
KLHL12 - - KLHL12 KLHL12 TSS2307 10:29227963-29260257 - - 37.0779 33.9129 38.2826 OK
LOC100626260 - - LOC100626260 LOC100626260 TSS24184 10:29551858-29666345 - - 0.699153 0.402922 1.02562 OK
SLC35D2 - - SLC35D2 SLC35D2 TSS10707 10:29757360-29778433 - - 0 0 0 OK
HSD17B3 - - HSD17B3 HSD17B3 TSS24506 10:29949457-29993355 - - 0 0 0 OK
LOC100512674 - - LOC100512674 LOC100512674 TSS12249 10:29786511-29806370 - - 0.14779 0 0.301487 OK
LOC100514675 - - LOC100514675 LOC100514675 TSS15784 10:30034257-30041558 - - 0.304788 0.0822648 0.493589 OK
SLC35D2 - - SLC35D2 SLC35D2 TSS19725 10:29898682-29916032 - - 1.25876 0.725562 1.76856 OK
HABP4 - - HABP4 HABP4 TSS20020 10:29514407-29539564 - - 36.0161 31.6925 36.8169 OK
LOC100737208 - - LOC100737208 LOC100737208 TSS12900 10:30326746-30370690 - - 3.07488 2.50038 3.64229 OK
LOC100515232 - - LOC100515232 LOC100515232 TSS11597 10:30375100-30456989 - - 2.58093 1.99902 3.15231 OK
FBP1 - - FBP1 FBP1 TSS19546 10:31712559-31829432 - - 2.23509 1.45557 2.99936 OK
LOC100515919 - - LOC100515919 LOC100515919 TSS12959 10:31907420-31913492 - - 1.59822 1.01312 2.14782 OK
FBP2 - - FBP2 FBP2 TSS18977 10:31837932-31900482 - - 0.173242 0 0.344789 OK
DAPK1 - - DAPK1 DAPK1 TSS2657 10:31963588-31970499 - - 7.77851 6.54199 8.71461 OK
LOC100516459 - - LOC100516459 LOC100516459 TSS16128 10:32610335-32613309 - - 1.21786 0.889153 1.5412 OK
PTCH1 - - PTCH1 PTCH1 TSS11086	TSS14077	TSS24786 10:30839256-30911605 - - 3.48489 3.02597 3.94401 OK
ZCCHC6 - - ZCCHC6 ZCCHC6 TSS15391 10:33038188-33103964 - - 3.66389 3.24873 4.07058 OK
LOC100516996 - - LOC100516996 LOC100516996 TSS21453 10:33128452-33141567 - - 0.246005 0.0519608 0.415687 OK
LOC100511772 - - LOC100511772 LOC100511772 TSS21885 10:29290022-29375776 - - 11.5418 10.4158 12.4281 OK
LOC100625358 - - LOC100625358 LOC100625358 TSS20838 10:29315081-29315811 - - 208.992 156.419 174.459 OK
LOC100516824 - - LOC100516824 LOC100516824 TSS22734 10:33108945-33124147 - - 56.9354 46.6075 55.1956 OK
LOC100513944 - - LOC100513944 LOC100513944 TSS21331 10:31338716-31344490 - - 1.21463 0.806921 1.61384 OK
MIR24-2 - - MIR24-2 MIR24-2 TSS8144 10:31340333-31340413 - - 0 0 1.37177 OK
LOC100514125 - - LOC100514125 LOC100514125 TSS10123 10:31339043-31340320 - - 18.0191 15.9709 20.0154 OK
MIR27B - - MIR27B MIR27B TSS24675 10:31340879-31340959 - - 0 0 0 OK
MIR23B - - MIR23B MIR23B TSS19943 10:31341113-31341193 - - 0 0 0 OK
C10H9orf3 - - C10H9orf3 C10H9orf3 TSS8767 10:31342353-31670879 - - 6.03304 5.04266 6.93079 OK
LOC100517183 - - LOC100517183 LOC100517183 TSS4029 10:33164080-33261683 - - 25.9508 22.3162 27.1534 OK
NAA35 - - NAA35 NAA35 TSS17370 10:33267121-33402260 - - 6.05567 5.20969 6.73881 OK
LOC100621290 - - LOC100621290 LOC100621290 TSS1444 10:33958625-34122900 - - 20.961 16.437 21.0781 OK
AGTPBP1 - - AGTPBP1 AGTPBP1 TSS23055 10:33515920-33666697 - - 21.816 20.1783 22.8307 OK
LOC100738001 - - LOC100738001 LOC100738001 TSS8227 10:34189348-34190889 - - 137.501 84.8527 103.259 OK
KIF27 - - KIF27 KIF27 TSS3842 10:34987510-35051325 - - 0.119579 0.0376213 0.206917 OK
SLC28A3 - - SLC28A3 SLC28A3 TSS18547 10:34734233-34768178 - - 0 0 0 OK
LOC100517963 - - LOC100517963 LOC100517963 TSS13273 10:34985428-34987489 - - 0.751975 0.47922 1.03831 OK
LOC100621648 - - LOC100621648 LOC100621648 TSS17896 10:34556965-34560935 - - 8.57202 7.27566 9.44437 OK
LOC100621952 - - LOC100621952 LOC100621952 TSS9553 10:35066304-35077288 - - 2.93821 2.31983 3.55975 OK
NTRK2 - - NTRK2 NTRK2 TSS17672 10:34211938-34313540 - - 43.9717 37.7814 44.3593 OK
LOC100622097 - - LOC100622097 LOC100622097 TSS5218 10:35157330-35159392 - - 0.896113 0.585429 1.19747 OK
LOC100622488 - - LOC100622488 LOC100622488 TSS10932 10:35229082-35317629 - - 3.07069 2.22547 3.86721 OK
CCL19 - - CCL19 CCL19 TSS22705 10:36250008-36252173 - - 1.16843 0.181091 1.992 OK
CCL27 - - CCL27 CCL27 TSS10182 10:36278073-36278822 - - 0 0 0 OK
LOC100622692 - - LOC100622692 LOC100622692 TSS18325 10:35416429-35427566 - - 1.89336 1.23171 2.54288 OK
CCL21 - - CCL21 CCL21 TSS5058 10:36233287-36233987 - - 0.797142 0.12499 1.37489 OK
LOC100524166 - - LOC100524166 LOC100524166 TSS23033 10:36278828-36289164 - - 4.85063 3.82124 5.76172 OK
FRMD3 - - FRMD3 FRMD3 TSS24968 10:35717097-35835615 - - 3.63425 2.46057 4.62587 OK
GALT - - GALT GALT TSS20676 10:36291027-36294608 - - 9.52832 7.32465 10.6657 OK
LOC100524334 - - LOC100524334 LOC100524334 TSS10351 10:36313981-36320519 - - 1.51411 0.92109 2.10535 OK
LOC100521392 - - LOC100521392 LOC100521392 TSS17785	TSS756 10:36303066-36305802 - - 20.3981 18.5075 22.2952 OK
LOC100622191 - - LOC100622191 LOC100622191 TSS7987 10:35104996-35115118 - - 106.15 97.4763 105.237 OK
LOC100521815 - - LOC100521815 LOC100521815 TSS11755 10:36321467-36328491 - - 64.1967 52.966 62.1716 OK
LOC100522095 - - LOC100522095 LOC100522095 TSS16548	TSS16549	TSS23016	TSS5813 10:36330141-36331836 - - 15.2214 13.0867 17.3533 OK
UBQLN1 - - UBQLN1 UBQLN1 TSS20516 10:35348456-35412829 - - 55.2418 51.9536 56.2271 OK
LOC100522632 - - LOC100522632 LOC100522632 TSS20628 10:36589244-36603689 - - 3.27294 2.05398 4.40139 OK
LOC100739375 - - LOC100739375 LOC100739375 TSS19495 10:36570297-36586234 - - 34.3455 24.0593 31.277 OK
NUDT2 - - NUDT2 NUDT2 TSS22309 10:36618631-36654362 - - 12.2704 8.60589 13.1353 OK
KIF24 - - KIF24 KIF24 TSS8158 10:36694012-36738769 - - 0.781453 0.579924 0.974765 OK
UBAP1 - - UBAP1 UBAP1 TSS3159 10:36747191-36768960 - - 14.1148 11.4221 14.8561 OK
LOC100525246 - - LOC100525246 LOC100525246 TSS8579 10:36740000-36746413 - - 18.7073 14.901 19.1083 OK
LOC100739502 - - LOC100739502 LOC100739502 TSS7255 10:37017765-37052389 - - 4.92919 3.35258 5.86702 OK
LOC100524518 - - LOC100524518 LOC100524518 TSS21966	TSS3657 10:36352599-36392626 - - 21.281 18.7437 22.806 OK
ENHO - - ENHO ENHO TSS3627 10:36413139-36433644 - - 70.7635 66.1174 75.6478 OK
LOC100625977 - - LOC100625977 LOC100625977 TSS19119 10:36392619-36430013 - - 0 0 0.0814709 OK
LOC100626236 - - LOC100626236 LOC100626236 TSS7211 10:37073538-37083795 - - 5.3042 4.44951 6.14551 OK
DCAF12 - - DCAF12 DCAF12 TSS12822 10:36861484-36902438 - - 6.13533 5.46126 6.81466 OK
AQP3 - - AQP3 AQP3 TSS13082 10:37307631-37312545 - - 3.24016 1.96845 4.18296 OK
UBAP2 - - UBAP2 UBAP2 TSS5884 10:37093934-37146225 - - 7.76469 6.88098 8.52001 OK
AQP7 - - AQP7 AQP7 TSS5189 10:37361492-37376617 - - 0 0 0 OK
NOL6 - - NOL6 NOL6 TSS14477 10:37284316-37297061 - - 5.2521 4.69447 5.8227 OK
LOC100523328 - - LOC100523328 LOC100523328 TSS9396 10:37086307-37092498 - - 30.5109 28.0006 31.6401 OK
NFX1 - - NFX1 NFX1 TSS15385 10:37388840-37428956 - - 7.87273 6.74503 8.81406 OK
SPINK4 - - SPINK4 SPINK4 TSS4050 10:37503379-37512763 - - 0 0 0 OK
B4GALT1 - - B4GALT1 B4GALT1 TSS12526 10:37574195-37635284 - - 1.83933 1.52453 2.14934 OK
LOC100512854 - - LOC100512854 LOC100512854 TSS21598 10:37442913-37484342 - - 29.2774 24.9966 30.4837 OK
SMU1 - - SMU1 SMU1 TSS19851 10:37653406-37680329 - - 20.6631 17.8194 21.9211 OK
LOC100627382 - - LOC100627382 LOC100627382 TSS23274 10:37484585-37497847 - - 19.0525 17.3854 20.7791 OK
APTX - - APTX APTX TSS5984 10:37724515-37837919 - - 1.53425 1.09629 1.99581 OK
LOC100512303 - - LOC100512303 LOC100512303 TSS8050 10:37922244-37923410 - - 6.59944 4.62008 7.47199 OK
LOC733605 - - LOC733605 LOC733605 TSS3670 10:38102743-38118407 - - 88.2417 59.8842 73.5322 OK
DDX58 - - DDX58 DDX58 TSS21446 10:38145243-38190150 - - 3.42657 2.93045 3.9164 OK
TOPORS - - TOPORS TOPORS TSS10801 10:38119460-38131798 - - 5.33264 4.75457 5.91949 OK
LOC100514535 - - LOC100514535 LOC100514535 TSS4670 10:39481563-39485042 - - 0 0 0 OK
ACO1 - - ACO1 ACO1 TSS14940 10:38194976-38259563 - - 11.6757 10.4634 12.8768 OK
LINGO2 - - LINGO2 LINGO2 TSS21594 10:42960255-43130408 - - 4.11052 3.33975 4.84499 OK
LOC100515620 - - LOC100515620 LOC100515620 TSS14616 10:43166323-43168490 - - 3.72983 2.98788 4.4565 OK
LOC100516332 - - LOC100516332 LOC100516332 TSS13269 10:43747827-43749367 - - 0 0 0 OK
LOC100515791 - - LOC100515791 LOC100515791 TSS3946 10:43532394-43558642 - - 7.43147 6.46464 8.21658 OK
DNAJA1 - - DNAJA1 DNAJA1 TSS13069 10:37687720-37699598 - - 205.038 178.439 192.633 OK
LOC100516148 - - LOC100516148 LOC100516148 TSS5386 10:43580296-43668220 - - 1.81594 0.987548 2.46887 OK
IFN-KAPPA - - IFN-KAPPA IFN-KAPPA TSS14907 10:43586680-43587307 - - 0 0 0 OK
LOC100621185 - - LOC100621185 LOC100621185 TSS8928 10:44066400-44075449 - - 22.5243 20.1879 23.6659 OK
LOC100621751 - - LOC100621751 LOC100621751 TSS12154 10:44094432-44120321 - - 47.4463 33.2428 42.1342 OK
LOC100517051 - - LOC100517051 LOC100517051 TSS15995 10:44912955-44928582 - - 0 0 0 OK
BAMBI - - BAMBI BAMBI TSS4133 10:44241651-44246876 - - 4.4566 3.13005 5.69099 OK
LOC100738117 - - LOC100738117 LOC100738117 TSS11705 10:45172118-45178975 - - 1.77716 1.33606 2.23445 OK
LOC100622217 - - LOC100622217 LOC100622217 TSS6679 10:45065121-45104243 - - 1.7255 1.27985 2.16411 OK
MTPAP - - MTPAP MTPAP TSS8509 10:45197964-45223515 - - 4.80391 4.04594 5.52945 OK
LOC100517417 - - LOC100517417 LOC100517417 TSS10725 10:45525889-45598305 - - 0 0 0 OK
LOC100518508 - - LOC100518508 LOC100518508 TSS16025 10:45400787-45430130 - - 7.47302 6.82973 8.1103 OK
LOC100518681 - - LOC100518681 LOC100518681 TSS19034 10:45852367-46000276 - - 1.55488 1.33796 1.76979 OK
ZEB1 - - ZEB1 ZEB1 TSS6092 10:46547254-46726825 - - 7.52084 4.70761 8.33478 OK
ZNF438 - - ZNF438 ZNF438 TSS1756 10:46149073-46164883 - - 3.42916 2.81648 4.03222 OK
LOC100623591 - - LOC100623591 LOC100623591 TSS20088 10:46778960-46794694 - - 6.08976 4.4811 7.04173 OK
LOC100738577 - - LOC100738577 LOC100738577 TSS20299 10:46825559-46848347 - - 6.29643 4.90684 7.09164 OK
ARHGAP12 - - ARHGAP12 ARHGAP12 TSS11347 10:47056136-47173204 - - 3.47188 2.89076 4.00398 OK
LOC100517599 - - LOC100517599 LOC100517599 TSS10623	TSS354 10:44121018-44210503 - - 27.6845 26.1426 29.2912 OK
LOC100521743 - - LOC100521743 LOC100521743 TSS9369 10:47746342-48022951 - - 0.128252 0.0721637 0.183689 OK
TRDMT1 - - TRDMT1 TRDMT1 TSS4874 10:48148991-48157057 - - 9.1609 3.76421 8.54187 OK
LOC100522567 - - LOC100522567 LOC100522567 TSS20477 10:48313431-48393885 - - 0.231232 0.0492998 0.394398 OK
KIF5B - - KIF5B KIF5B TSS11221 10:47233031-47293409 - - 24.6118 23.1936 25.7586 OK
LOC100523084 - - LOC100523084 LOC100523084 TSS21624 10:48593349-48628582 - - 4.62055 3.74452 5.48217 OK
LOC100739232 - - LOC100739232 LOC100739232 TSS18115 10:48821865-48827216 - - 0 0 0 OK
LOC100523460 - - LOC100523460 LOC100523460 TSS14992 10:48738362-48759108 - - 0 0 0 OK
STAM - - STAM STAM TSS8275 10:48632910-48693932 - - 15.9184 13.1825 16.75 OK
MRC1 - - MRC1 MRC1 TSS9049 10:48841153-48960925 - - 0.287328 0.181868 0.385132 OK
LOC100521573 - - LOC100521573 LOC100521573 TSS15301	TSS3288	TSS9504 10:47431314-47572044 - - 11.6876 10.7696 12.6036 OK
LOC100738725 - - LOC100738725 LOC100738725 TSS1223 10:47571916-47592882 - - 0.737758 0.260385 1.21513 OK
LOC100522394 - - LOC100522394 LOC100522394 TSS18940 10:48226757-48238324 - - 59.3631 52.8594 58.9447 OK
NSUN6 - - NSUN6 NSUN6 TSS4977 10:49629039-49696435 - - 3.24278 2.5713 3.88121 OK
CACNB2 - - CACNB2 CACNB2 TSS15985 10:49464559-49623200 - - 12.8047 10.9488 13.8634 OK
LOC100525247 - - LOC100525247 LOC100525247 TSS19802 10:49758415-49764952 - - 0.915007 0.560915 1.25381 OK
LOC100524578 - - LOC100524578 LOC100524578 TSS20537 10:49813015-49813793 - - 3.91703 1.87059 4.57255 OK
LOC100739603 - - LOC100739603 LOC100739603 TSS4547 10:49773562-49807956 - - 0.0296883 0 0.0322011 OK
LOC100626145 - - LOC100626145 LOC100626145 TSS21461 10:49841379-49844622 - - 13.7915 5.45498 11.2308 OK
SLC39A12 - - SLC39A12 SLC39A12 TSS7228 10:48975526-49055241 - - 12.0821 10.9366 13.2434 OK
LOC100524759 - - LOC100524759 LOC100524759 TSS13814 10:49897759-49996919 - - 11.1673 7.54648 11.7781 OK
LOC100524890 - - LOC100524890 LOC100524890 TSS380 10:50066723-50073357 - - 3.08779 1.78615 4.14388 OK
PTER - - PTER PTER TSS2410 10:50075974-50178233 - - 0.212652 0.0625306 0.375184 OK
ITGA8 - - ITGA8 ITGA8 TSS14631 10:50828507-50997311 - - 1.35097 1.04271 1.65808 OK
LOC100525772 - - LOC100525772 LOC100525772 TSS18434 10:50676102-50758114 - - 20.3655 17.9155 21.8611 OK
LOC100525944 - - LOC100525944 LOC100525944 TSS22576 10:51148428-51298416 - - 13.116 11.5068 14.0887 OK
LOC100626847 - - LOC100626847 LOC100626847 TSS9557 10:51524888-51533612 - - 0 0 0 OK
LOC100626756 - - LOC100626756 LOC100626756 TSS14047 10:51473811-51482376 - - 0.515668 0 1.02754 OK
LOC100627446 - - LOC100627446 LOC100627446 TSS2216 10:51486479-51501293 - - 0.0827379 0 0.199047 OK
RPP38 - - RPP38 RPP38 TSS6078 10:51454236-51459124 - - 12.1816 9.662 13.4791 OK
LOC100627249 - - LOC100627249 LOC100627249 TSS4898 10:51407835-51451114 - - 19.8444 16.3706 20.7893 OK
SUV39H2 - - SUV39H2 SUV39H2 TSS15352 10:51609687-51631864 - - 2.0157 1.42049 2.60974 OK
LOC100513036 - - LOC100513036 LOC100513036 TSS18791 10:51892920-51915796 - - 5.05081 3.02681 5.82079 OK
LOC100513426 - - LOC100513426 LOC100513426 TSS22160 10:51937112-51941814 - - 11.1717 5.9074 10.6788 OK
LOC100511096 - - LOC100511096 LOC100511096 TSS7158 10:51667737-51686809 - - 0 0 0 OK
HSPA14 - - HSPA14 HSPA14 TSS12576 10:51640131-51667431 - - 11.337 9.34764 12.1519 OK
LOC100737056 - - LOC100737056 LOC100737056 TSS5480 10:52610206-52744045 - - 7.97746 5.41443 8.84797 OK
PRPF18 - - PRPF18 PRPF18 TSS19413 10:52744286-52803096 - - 10.1096 8.03718 11.6426 OK
LOC100737145 - - LOC100737145 LOC100737145 TSS608 10:52844082-52885734 - - 5.51085 4.43766 6.5588 OK
LOC100511277 - - LOC100511277 LOC100511277 TSS22316	TSS667 10:52089152-52090697 - - 1.07338 0.491681 1.65437 OK
LOC100516752 - - LOC100516752 LOC100516752 TSS5822 10:53011740-53220181 - - 3.31135 2.54524 4.02503 OK
LOC100620286 - - LOC100620286 LOC100620286 TSS16661 10:53679967-53744157 - - 0.648593 0.403461 0.874165 OK
ARMC4 - - ARMC4 ARMC4 TSS4686 10:53340035-53520717 - - 7.38665 6.50877 8.23213 OK
LOC100516216 - - LOC100516216 LOC100516216 TSS23664 10:54077927-54092977 - - 3.49897 2.09482 4.7978 OK
ANKRD26 - - ANKRD26 ANKRD26 TSS2037 10:54093217-54162148 - - 3.47557 2.91987 4.00252 OK
MASTL - - MASTL MASTL TSS2692 10:54162432-54183177 - - 0.0933893 0 0.230117 OK
LOC100515849 - - LOC100515849 LOC100515849 TSS22961 10:54023859-54063144 - - 18.4691 16.6559 19.6967 OK
LOC100620478 - - LOC100620478 LOC100620478 TSS5959 10:53835489-53867714 - - 46.4273 42.1779 47.0066 OK
ACBD5 - - ACBD5 ACBD5 TSS19690 10:54199607-54227558 - - 20.7917 17.4826 21.7715 OK
APBB1IP - - APBB1IP APBB1IP TSS2222 10:54365915-54430176 - - 4.88298 4.02385 5.6471 OK
LOC100737914 - - LOC100737914 LOC100737914 TSS11792 10:54234666-54357413 - - 31.1862 25.7433 31.6251 OK
MYO3A - - MYO3A MYO3A TSS6561 10:54693936-54904300 - - 0.0233533 0 0.0564164 OK
PDSS1 - - PDSS1 PDSS1 TSS4779 10:54434823-54485511 - - 0.979703 0.59642 1.33317 OK
ABI1 - - ABI1 ABI1 TSS11569 10:54485073-54493234 - - 23.9538 22.3413 25.6511 OK
GAD2 - - GAD2 GAD2 TSS8390 10:54614738-54689368 - - 19.0069 16.7338 20.3754 OK
LOC100517299 - - LOC100517299 LOC100517299 TSS22144 10:55679842-55680798 - - 8.03472 5.68221 8.95379 OK
LOC100515159 - - LOC100515159 LOC100515159 TSS17598 10:55167685-55192754 - - 13.6746 11.6992 14.8619 OK
LOC100517488 - - LOC100517488 LOC100517488 TSS16096 10:55700863-55704775 - - 4.63345 4.02553 5.21776 OK
LOC100738267 - - LOC100738267 LOC100738267 TSS4216 10:55744721-55759912 - - 7.99387 6.37164 9.04908 OK
LOC100518391 - - LOC100518391 LOC100518391 TSS8118 10:55992229-55992860 - - 0.376731 0 0.723569 OK
LOC100518211 - - LOC100518211 LOC100518211 TSS851 10:55787932-55910394 - - 9.43634 6.98354 10.2259 OK
LOC100519102 - - LOC100519102 LOC100519102 TSS14602 10:56157807-56340847 - - 4.42494 4.02056 4.82617 OK
LOC100738624 - - LOC100738624 LOC100738624 TSS22258 10:57272977-57275557 - - 2.71827 2.15921 3.2722 OK
LOC100519970 - - LOC100519970 LOC100519970 TSS20805 10:57176089-57186375 - - 0 0 0 OK
LOC100623168 - - LOC100623168 LOC100623168 TSS16032 10:57473502-57475233 - - 0.0464932 0 0.122479 OK
LOC100623946 - - LOC100623946 LOC100623946 TSS9454 10:57396663-57441853 - - 0 0 0 OK
LOC100623853 - - LOC100623853 LOC100623853 TSS14666 10:57331405-57395217 - - 0 0 0 OK
ARMC3 - - ARMC3 ARMC3 TSS24548 10:57615453-57704872 - - 0.173628 0.0611486 0.28536 OK
LOC100624041 - - LOC100624041 LOC100624041 TSS3910 10:57544133-57565693 - - 10.8888 8.34106 11.8578 OK
LOC100520629 - - LOC100520629 LOC100520629 TSS10798 10:58090299-58100948 - - 0.170803 0 0.339406 OK
SPAG6 - - SPAG6 SPAG6 TSS879 10:58151625-58226625 - - 0.938395 0.600773 1.25876 OK
PIP4K2A - - PIP4K2A PIP4K2A TSS17926 10:57880199-58064685 - - 8.03632 7.08162 8.89579 OK
ARHGAP21 - - ARHGAP21 ARHGAP21 TSS13689 10:55994721-56132609 - - 34.2487 32.5216 35.3543 OK
DNAJC1 - - DNAJC1 DNAJC1 TSS11557 10:58570434-58721785 - - 5.40649 4.3219 6.36605 OK
LOC100738849 - - LOC100738849 LOC100738849 TSS20704 10:59040048-59041461 - - 0.154905 0 0.317784 OK
LOC100520800 - - LOC100520800 LOC100520800 TSS16229 10:58240657-58255832 - - 14.6224 13.1587 15.7138 OK
LOC100521678 - - LOC100521678 LOC100521678 TSS14910 10:58733128-58766266 - - 7.30132 6.37043 8.10319 OK
LOC100521330 - - LOC100521330 LOC100521330 TSS17791 10:59048138-59051025 - - 0.624632 0.418134 0.817263 OK
LOC100624859 - - LOC100624859 LOC100624859 TSS19117 10:59065548-59070118 - - 0.298135 0.0609674 0.487739 OK
NEBL - - NEBL NEBL TSS21488	TSS9642 10:59371519-59714530 - - 12.4207 10.8951 13.9508 OK
LOC100522946 - - LOC100522946 LOC100522946 TSS20933 10:60666940-60771946 - - 0.221616 0 0.416317 OK
LOC100525122 - - LOC100525122 LOC100525122 TSS1239 10:61372659-61397552 - - 0 0 0 OK
LOC100739181 - - LOC100739181 LOC100739181 TSS13823 10:60305042-60307610 - - 0.321131 0 0.616524 OK
LOC100521511 - - LOC100521511 LOC100521511 TSS4240 10:58856975-59032279 - - 3.96042 2.99231 4.83641 OK
LOC100521145 - - LOC100521145 LOC100521145 TSS15023 10:58921098-58921607 - - 14.1696 8.08506 13.4751 OK
PLXDC2 - - PLXDC2 PLXDC2 TSS20692 10:60032624-60239402 - - 3.17872 2.58091 3.75596 OK
LOC100523136 - - LOC100523136 LOC100523136 TSS4299 10:60830517-61232004 - - 0.0110801 0 0.0321759 OK
NRP1 - - NRP1 NRP1 TSS13606 10:61654553-61800652 - - 1.09912 0.824996 1.36377 OK
LOC100525301 - - LOC100525301 LOC100525301 TSS19838 10:62115031-62129728 - - 0 0 0 OK
LOC100512009 - - LOC100512009 LOC100512009 TSS11688 10:62681669-63024041 - - 2.39643 1.99991 2.7886 OK
ITGB1 - - ITGB1 ITGB1 TSS7599 10:61450699-61502941 - - 17.8384 16.2814 19.1004 OK
LOC100739738 - - LOC100739738 LOC100739738 TSS13522 10:63373544-63437570 - - 3.46011 2.19483 4.15237 OK
CUL2 - - CUL2 CUL2 TSS20678 10:63257103-63302447 - - 20.6084 18.1385 22.1667 OK
LOC100512363 - - LOC100512363 LOC100512363 TSS1468	TSS14822	TSS18471	TSS19691	TSS2494	TSS3836	TSS7877 10:63438269-63504498 - - 4.67526 3.8281 5.52235 OK
LOC100525659 - - LOC100525659 LOC100525659 TSS14292 10:63677557-63680914 - - 0.115252 0 0.245836 OK
LOC100510975 - - LOC100510975 LOC100510975 TSS2179 10:64773031-64856959 - - 2.92778 2.3335 3.51137 OK
CAMK1D - - CAMK1D CAMK1D TSS198 10:64912916-64969603 - - 19.2092 15.2193 19.8708 OK
LOC100736656 - - LOC100736656 LOC100736656 TSS2351 10:65033139-65131256 - - 4.41875 3.28914 5.41741 OK
LOC100525480 - - LOC100525480 LOC100525480 TSS17687 10:63625464-63662232 - - 54.5635 50.9106 55.4125 OK
LOC100627913 - - LOC100627913 LOC100627913 TSS17673 10:65737327-65761033 - - 0.999973 0.600335 1.36076 OK
LOC100513945 - - LOC100513945 LOC100513945 TSS9041 10:65761895-65807484 - - 4.79807 3.40168 5.66947 OK
CDC123 - - CDC123 CDC123 TSS6724 10:65505119-65552394 - - 42.8756 36.4495 42.7327 OK
LOC100511529 - - LOC100511529 LOC100511529 TSS1854	TSS8636 10:65545716-65574261 - - 19.8591 17.4358 22.2842 OK
LOC100512918 - - LOC100512918 LOC100512918 TSS16580 10:65664901-65694696 - - 14.4018 12.2761 15.6508 OK
USP6NL - - USP6NL USP6NL TSS20582 10:66133368-66197104 - - 3.71881 3.24063 4.19448 OK
LOC100511831 - - LOC100511831 LOC100511831 TSS14646 10:65576995-65603863 - - 68.9927 62.3312 69.153 OK
GATA3 - - GATA3 GATA3 TSS24899 10:69582742-69601480 - - 0 0 0 OK
ITIH2 - - ITIH2 ITIH2 TSS7049 10:69732422-69752000 - - 0 0 0 OK
LOC100620508 - - LOC100620508 LOC100620508 TSS6676 10:69633529-69671333 - - 2.7433 2.16352 3.31433 OK
LOC100515572 - - LOC100515572 LOC100515572 TSS8958 10:69978901-69991765 - - 1.75022 0.609674 2.74353 OK
LOC100621326 - - LOC100621326 LOC100621326 TSS24058 10:70563896-70659642 - - 1.69533 1.32987 2.05856 OK
LOC100515404 - - LOC100515404 LOC100515404 TSS2721 10:69769174-69843520 - - 9.79645 8.85631 10.7174 OK
LOC100621009 - - LOC100621009 LOC100621009 TSS43 10:70151791-70194161 - - 2.85269 2.14291 3.56146 OK
LOC100737017 - - LOC100737017 LOC100737017 TSS10173 10:66360526-66405482 - - 48.2408 43.8001 48.7828 OK
LOC100516289 - - LOC100516289 LOC100516289 TSS4744 10:70831770-70855212 - - 6.26454 4.88049 7.14643 OK
FBXO18 - - FBXO18 FBXO18 TSS3128 10:71084398-71085484 - - 15.7079 9.62141 14.6703 OK
IL2RA - - IL2RA IL2RA TSS12995 10:71153915-71162729 - - 0.0537323 0 0.138913 OK
IL15RA - - IL15RA IL15RA TSS11851 10:71094394-71125899 - - 0.32722 0.131191 0.491966 OK
RBM17 - - RBM17 RBM17 TSS19398 10:70942880-70964953 - - 19.5166 16.8588 20.7024 OK
LOC100622390 - - LOC100622390 LOC100622390 TSS3217 10:71224864-71237928 - - 2.94813 2.20781 3.66887 OK
LOC100516639 - - LOC100516639 LOC100516639 TSS20036 10:71521623-71522773 - - 0.0834588 0 0.238568 OK
LOC100517184 - - LOC100517184 LOC100517184 TSS12310 10:71313320-71381631 - - 5.88734 5.46747 6.30014 OK
LOC100737810 - - LOC100737810 LOC100737810 TSS19526 10:71589378-71589876 - - 0 0 0 OK
LOC100517730 - - LOC100517730 LOC100517730 TSS20419 10:71659198-71672741 - - 0.0406996 0 0.10887 OK
TUBAL3 - - TUBAL3 TUBAL3 TSS6557 10:71596159-71599701 - - 0.0468505 0 0.123305 OK
LOC100517911 - - LOC100517911 LOC100517911 TSS20562 10:71403789-71415400 - - 18.876 14.3069 19.2404 OK
AKR1C4 - - AKR1C4 AKR1C4 TSS22008 10:71747463-71761328 - - 1.24306 0.805605 1.67088 OK
LOC100516997 - - LOC100516997 LOC100516997 TSS15435 10:71679025-71679517 - - 0 0 0 OK
LOC100738118 - - LOC100738118 LOC100738118 TSS835 10:71776971-71778064 - - 0.0295262 0 0.100404 OK
NET1 - - NET1 NET1 TSS8809 10:71540685-71554002 - - 13.0854 11.9673 14.1522 OK
LOC733634 - - LOC733634 LOC733634 TSS17019 10:71833335-71847948 - - 0.0255542 0 0.083836 OK
LOC100519510 - - LOC100519510 LOC100519510 TSS21208 10:71883266-71895937 - - 0.0362548 0 0.113019 OK
AKR1C1 - - AKR1C1 AKR1C1 TSS16644 10:71903328-71931226 - - 0 0 0 OK
LOC100738568 - - LOC100738568 LOC100738568 TSS12638 10:71954974-71957806 - - 0.556633 0 1.07065 OK
LOC100738746 - - LOC100738746 LOC100738746 TSS23656 10:71931876-71946383 - - 1.31812 0.687205 1.90303 OK
LOC733635 - - LOC733635 LOC733635 TSS22828 10:72058837-72071032 - - 0.0352928 0 0.110515 OK
AKR1CL1 - - AKR1CL1 AKR1CL1 TSS20146 10:72009207-72022624 - - 0.120724 0 0.236681 OK
LOC100738604 - - LOC100738604 LOC100738604 TSS22774 10:72078868-72106954 - - 0 0 0 OK
LOC100738643 - - LOC100738643 LOC100738643 TSS287 10:72130702-72133534 - - 0.556633 0 1.07065 OK
LOC100738535 - - LOC100738535 LOC100738535 TSS10266 10:71957872-71958676 - - 22.399 16.0381 22.2485 OK
GDI2 - - GDI2 GDI2 TSS18684 10:71276438-71312186 - - 101.341 91.8114 99.7776 OK
AKR1E2 - - AKR1E2 AKR1E2 TSS2793 10:72108982-72122113 - - 1.86605 1.1875 2.45689 OK
LOC100624137 - - LOC100624137 LOC100624137 TSS661 10:72937896-72940726 - - 0.563694 0.134487 0.941408 OK
LOC100520859 - - LOC100520859 LOC100520859 TSS13047 10:73120295-73123907 - - 0 0 0 OK
LOC100521035 - - LOC100521035 LOC100521035 TSS6525 10:73166288-73173198 - - 0 0 0 OK
LOC100738684 - - LOC100738684 LOC100738684 TSS4462 10:72133600-72134404 - - 22.399 16.0381 22.2485 OK
KLF6 - - KLF6 KLF6 TSS4630 10:72992333-73001785 - - 7.7111 6.87088 8.53696 OK
PFKP - - PFKP PFKP TSS14206 10:73581109-73608901 - - 33.8376 29.0076 34.2701 OK
LOC100521919 - - LOC100521919 LOC100521919 TSS11257 10:75194548-75299462 - - 1.35283 1.02323 1.68102 OK
LOC100521215 - - LOC100521215 LOC100521215 TSS3572 10:73691191-73712165 - - 15.8307 14.1676 17.3081 OK
LOC100521744 - - LOC100521744 LOC100521744 TSS20597 10:74085402-74087398 - - 0 0 0 OK
LOC100625835 - - LOC100625835 LOC100625835 TSS19378 10:75322821-75361673 - - 14.5401 12.0559 15.2817 OK
LOC100625049 - - LOC100625049 LOC100625049 TSS502 10:75367600-75369739 - - 95.9361 73.5319 86.3001 OK
LOC100625133 - - LOC100625133 LOC100625133 TSS7875 10:75379789-75399190 - - 6.59345 5.5837 7.538 OK
WDR37 - - WDR37 WDR37 TSS20241 10:75496193-75535098 - - 18.7545 15.7847 19.6056 OK
GTPBP4 - - GTPBP4 GTPBP4 TSS10748 10:75547091-75565728 - - 9.13632 7.80973 9.99285 OK
LARP4B - - LARP4B LARP4B TSS12940 10:75648867-75707963 - - 12.5299 10.7132 13.5483 OK
LOC100625534 - - LOC100625534 LOC100625534 TSS18132 10:75713507-75732691 - - 0.192993 0 0.367437 OK
LOC100624860 - - LOC100624860 LOC100624860 TSS2862 10:75934310-76090283 - - 2.06647 1.56261 2.56165 OK
LOC100739614 - - LOC100739614 LOC100739614 TSS11890 10:76166359-76207302 - - 13.5168 9.97147 14.8195 OK
DIP2C - - DIP2C DIP2C TSS9535 10:76113589-76166345 - - 9.75457 8.55598 10.9125 OK
LOC100739465 - - LOC100739465 LOC100739465 TSS18347 10:76208441-76211701 - - 17.1449 14.2543 18.0443 OK
LOC100739304 - - LOC100739304 LOC100739304 TSS22255 10:75599215-75601354 - - 95.9157 73.5974 86.3001 OK
LOC100524271 - - LOC100524271 LOC100524271 TSS23821 10:76570184-76584995 - - 3.16163 2.41332 3.91156 OK
LOC100525422 - - LOC100525422 LOC100525422 TSS6964 10:76652309-76656306 - - 0.83668 0.542107 1.10778 OK
ZNF510 - - ZNF510 ZNF510 TSS5288 10:76637146-76639623 - - 7.75279 6.57916 8.52854 OK
LOC100525248 - - LOC100525248 LOC100525248 TSS6108 10:76935879-76949027 - - 6.96862 2.68389 6.56062 OK
LOC100524580 - - LOC100524580 LOC100524580 TSS15929	TSS24489 10:76768461-76789670 - - 10.277 8.29509 12.2578 OK
LOC100626952 - - LOC100626952 LOC100626952 TSS5083 10:77182805-77246325 - - 0 0 0 OK
LOC100627052 - - LOC100627052 LOC100627052 TSS15293 10:77152237-77169663 - - 3.70434 1.93765 4.84412 OK
CTSL1 - - CTSL1 CTSL1 TSS20538 10:76997836-77003497 - - 26.8817 22.1233 27.2961 OK
LOC100627250 - - LOC100627250 LOC100627250 TSS4052 10:77669083-77685263 - - 3.42105 2.65597 4.20286 OK
LOC100627630 - - LOC100627630 LOC100627630 TSS1440 10:77839628-77876028 - - 0.0719056 0 0.162339 OK
LOC100518392 - - LOC100518392 LOC100518392 TSS20788 10:79051281-79054225 - - 0 0 0 OK
OPTN - - OPTN OPTN TSS2481 10:77690724-77731532 - - 13.5296 11.3005 14.3181 OK
LOC100738902 - - LOC100738902 LOC100738902 TSS21894 11:148791-191973 - - 5.97565 4.7466 6.99332 OK
LOC100738747 - - LOC100738747 LOC100738747 TSS22035 11:191979-220263 - - 9.88084 8.33577 10.8287 OK
CRY - - CRY CRY TSS16737 11:5724-138292 - - 20.3736 16.618 21.0468 OK
LOC100519382 - - LOC100519382 LOC100519382 TSS22942 11:87750-148389 - - 4.0113 3.00915 4.86666 OK
XPO4 - - XPO4 XPO4 TSS14205 11:230211-303947 - - 3.5585 3.04029 4.07311 OK
ZMYND11 - - ZMYND11 ZMYND11 TSS12030 10:76230369-76366335 - - 75.7523 71.14 76.6697 OK
LOC100519103 - - LOC100519103 LOC100519103 TSS13407 11:304652-344220 - - 6.46181 5.00509 7.30373 OK
LOC100623258 - - LOC100623258 LOC100623258 TSS16715 11:421364-434545 - - 22.5023 19.3844 23.8839 OK
LOC100739174 - - LOC100739174 LOC100739174 TSS21798 11:532613-535511 - - 26.133 19.4282 25.2628 OK
LOC100739069 - - LOC100739069 LOC100739069 TSS16054 11:535927-557634 - - 20.917 13.6314 20.102 OK
LOC100520092 - - LOC100520092 LOC100520092 TSS14548 11:560009-588905 - - 7.08396 5.28486 8.50173 OK
LOC100739195 - - LOC100739195 LOC100739195 TSS15262 11:1268694-1270013 - - 0 0 0 OK
LOC100739224 - - LOC100739224 LOC100739224 TSS23348 11:1478709-1495541 - - 0.374709 0.0996742 0.647882 OK
FGF9 - - FGF9 FGF9 TSS2816 11:693994-718579 - - 7.28609 4.82379 8.30764 OK
LOC100623356 - - LOC100623356 LOC100623356 TSS23416 11:440562-462720 - - 2.47394 1.88168 3.09923 OK
LOC100623451 - - LOC100623451 LOC100623451 TSS16660 11:458970-522871 - - 7.88382 7.21383 8.56072 OK
SGCG - - SGCG SGCG TSS11707 11:1555241-1561886 - - 0.479227 0 0.924786 OK
LOC100623668 - - LOC100623668 LOC100623668 TSS21721 11:1619207-1649818 - - 0.662739 0.349247 0.970132 OK
SACS - - SACS SACS TSS25039 11:1711948-1784511 - - 3.99878 3.58233 4.41329 OK
LOC100522569 - - LOC100522569 LOC100522569 TSS15265 11:2146136-2156802 - - 0.714782 0.303432 1.11258 OK
LOC100521146 - - LOC100521146 LOC100521146 TSS8985 11:1860877-1955822 - - 9.64788 8.34504 10.5528 OK
MIPEP - - MIPEP MIPEP TSS10165 11:2039001-2143929 - - 3.95409 3.20346 4.69078 OK
LOC100522756 - - LOC100522756 LOC100522756 TSS23357 11:2163383-2287579 - - 5.33 4.43598 6.18415 OK
LOC100739622 - - LOC100739622 LOC100739622 TSS14262 11:2478439-2480128 - - 3.52568 2.66394 4.35327 OK
LOC100739260 - - LOC100739260 LOC100739260 TSS2452 11:1538053-1550076 - - 16.9474 16.2654 17.6117 OK
LOC100624576 - - LOC100624576 LOC100624576 TSS13147 11:2516165-2519637 - - 2.56655 2.03225 3.11611 OK
LOC100739731 - - LOC100739731 LOC100739731 TSS174 11:3040630-3044575 - - 0.349425 0.0992236 0.595341 OK
LOC100739485 - - LOC100739485 LOC100739485 TSS2562 11:2486076-2491028 - - 43.0008 38.274 43.3546 OK
ATP8A2 - - ATP8A2 ATP8A2 TSS13077 11:3257286-3423551 - - 0.416443 0.266771 0.561624 OK
LOC100523747 - - LOC100523747 LOC100523747 TSS6608 11:2576599-2950088 - - 11.9111 10.4089 12.9564 OK
LOC100739805 - - LOC100739805 LOC100739805 TSS8197 11:3492852-3544501 - - 1.75912 1.03632 2.45445 OK
WASF3 - - WASF3 WASF3 TSS13963 11:3761081-3791563 - - 13.6155 10.8799 14.5719 OK
LOC100624861 - - LOC100624861 LOC100624861 TSS23564 11:3459803-3471069 - - 14.4386 12.7878 15.7403 OK
LOC100736768 - - LOC100736768 LOC100736768 TSS13499 11:3470661-3472277 - - 2.04965 1.05811 2.87202 OK
GPR12 - - GPR12 GPR12 TSS21273	TSS24559 11:3854624-3856912 - - 5.02953 4.07793 5.99342 OK
USP12 - - USP12 USP12 TSS9069 11:4032978-4071001 - - 17.9743 13.8547 18.5394 OK
LOC100736950 - - LOC100736950 LOC100736950 TSS8346 11:4209120-4211547 - - 1.3427 0.751653 1.93282 OK
LNX2 - - LNX2 LNX2 TSS1320 11:4498659-4534603 - - 3.68244 2.94607 4.39456 OK
LOC100152160 - - LOC100152160 LOC100152160 TSS12274 11:4693204-4725203 - - 9.57724 7.29807 10.8119 OK
LOC100737759 - - LOC100737759 LOC100737759 TSS15005 11:4873011-4874104 - - 0 0 0 OK
LOC100526130 - - LOC100526130 LOC100526130 TSS21700 11:4403832-4405953 - - 1.27702 0.647823 1.87869 OK
LOC100156178 - - LOC100156178 LOC100156178 TSS17745 11:4404785-4418092 - - 4.30164 3.60344 5.02738 OK
LOC100512489 - - LOC100512489 LOC100512489 TSS20440 11:4818369-4819861 - - 0 0 0 OK
LOC100524642 - - LOC100524642 LOC100524642 TSS6345 11:4321064-4334370 - - 2.34493 1.81833 2.86119 OK
LOC100524455 - - LOC100524455 LOC100524455 TSS2492 11:4332837-4343690 - - 10.8794 9.55449 12.2044 OK
LOC100627477 - - LOC100627477 LOC100627477 TSS16649 11:4679049-4680715 - - 29.8899 21.8128 28.3837 OK
PDX1 - - PDX1 PDX1 TSS14041 11:4961176-4966632 - - 0 0 0 OK
LOC100737514 - - LOC100737514 LOC100737514 TSS17455 11:5083285-5087518 - - 0 0 0 OK
LOC100515273 - - LOC100515273 LOC100515273 TSS11837 11:5097267-5106094 - - 0.0570864 0 0.146322 OK
FLT3 - - FLT3 FLT3 TSS24872 11:4980903-5047077 - - 1.98936 1.60243 2.36148 OK
CDX2 - - CDX2 CDX2 TSS24207 11:5113338-5120038 - - 0 0 0 OK
LOC100515792 - - LOC100515792 LOC100515792 TSS3025 11:5167618-5172445 - - 21.6304 17.1087 21.693 OK
SLC46A3 - - SLC46A3 SLC46A3 TSS14323 11:5678754-5692527 - - 2.27313 1.76426 2.76921 OK
FLT1 - - FLT1 FLT1 TSS12775 11:5309583-5483531 - - 3.53767 3.06353 4.00615 OK
MTUS2 - - MTUS2 MTUS2 TSS8077 11:5841623-5935698 - - 2.53428 2.07804 2.98826 OK
LOC100514180 - - LOC100514180 LOC100514180 TSS21340 11:5173936-5298249 - - 4.25764 3.5221 4.9227 OK
LOC100514362 - - LOC100514362 LOC100514362 TSS22636 11:5281105-5283229 - - 11.1243 9.29056 12.134 OK
LOC100736809 - - LOC100736809 LOC100736809 TSS20834	TSS406	TSS4456	TSS7698 11:4197557-4202081 - - 296.871 284.921 311.568 OK
LOC100157816 - - LOC100157816 LOC100157816 TSS23439 11:6099372-6174963 - - 8.7601 7.59052 9.85102 OK
LOC100620545 - - LOC100620545 LOC100620545 TSS19234 11:6162461-6179293 - - 0.516096 0.206438 0.877364 OK
SLC7A1 - - SLC7A1 SLC7A1 TSS15235 11:6317577-6359913 - - 7.99228 6.16748 9.23132 OK
LOC100738037 - - LOC100738037 LOC100738037 TSS8193 11:6281674-6316916 - - 21.8105 20.0573 22.9948 OK
LOC100156612 - - LOC100156612 LOC100156612 TSS7393 11:6761324-6802573 - - 9.93895 8.36023 10.8736 OK
LOC100517418 - - LOC100517418 LOC100517418 TSS24431 11:6453527-6518282 - - 25.3174 23.3986 26.4506 OK
USPL1 - - USPL1 USPL1 TSS9916 11:7207309-7212591 - - 8.36236 6.9694 9.38189 OK
LOC100516873 - - LOC100516873 LOC100516873 TSS11578 11:7419906-7448268 - - 0.423391 0.153699 0.66603 OK
ALOX5AP - - ALOX5AP ALOX5AP TSS17263 11:7261119-7287563 - - 24.9564 18.2032 24.4014 OK
LOC100153765 - - LOC100153765 LOC100153765 TSS13786 11:7396845-7414380 - - 8.90312 7.47535 9.68457 OK
HSPH1 - - HSPH1 HSPH1 TSS16136 11:7585524-7587259 - - 166.641 132.426 147.45 OK
HMGB1 - - HMGB1 HMGB1 TSS12017 11:7127980-7131944 - - 165.754 150.129 161.499 OK
LOC100155774 - - LOC100155774 LOC100155774 TSS23844 11:8312523-8344265 - - 0.0653928 0 0.148943 OK
LOC100517236 - - LOC100517236 LOC100517236 TSS19766 11:7779025-7874593 - - 19.7246 17.5915 20.8042 OK
LOC100153603 - - LOC100153603 LOC100153603 TSS12665 11:8713903-8737503 - - 5.35001 4.34746 6.32826 OK
FRY - - FRY FRY TSS15566 11:8441511-8505849 - - 12.634 11.5419 13.6461 OK
LOC100154012 - - LOC100154012 LOC100154012 TSS14783 11:8860038-8888362 - - 11.1015 8.44878 12.5803 OK
LOC100621650 - - LOC100621650 LOC100621650 TSS16996 11:8538827-8643432 - - 10.5953 9.74035 11.4161 OK
KL - - KL KL TSS12094 11:9335655-9390319 - - 2.02404 1.59401 2.47276 OK
LOC100622422 - - LOC100622422 LOC100622422 TSS16209 11:9880409-9894951 - - 0.258462 0.0541665 0.433332 OK
LOC100154396 - - LOC100154396 LOC100154396 TSS17114 11:9020772-9042423 - - 16.4219 14.6221 17.823 OK
LOC100155651 - - LOC100155651 LOC100155651 TSS21014 11:9431603-9618933 - - 1.41951 1.13003 1.70219 OK
RFC3 - - RFC3 RFC3 TSS14467 11:10050845-10069615 - - 4.54266 3.3018 5.51748 OK
HSPH1 - - HSPH1 HSPH1 TSS18198 11:7637259-7661067 - - 101.333 92.8406 100.377 OK
LOC100622716 - - LOC100622716 LOC100622716 TSS5172 11:11059300-11087059 - - 1.10927 0.360398 1.80199 OK
LOC100738929 - - LOC100738929 LOC100738929 TSS4122 11:11659857-11756148 - - 50.01 39.2962 47.7763 OK
LOC100522696 - - LOC100522696 LOC100522696 TSS24804 11:12153274-12204213 - - 1.82387 1.37177 2.25528 OK
SPG20 - - SPG20 SPG20 TSS7175 11:12230869-12255656 - - 6.72229 5.5345 7.7483 OK
LOC100624094 - - LOC100624094 LOC100624094 TSS13033 11:12284914-12326393 - - 1.92165 1.03922 2.77124 OK
CCNA1 - - CCNA1 CCNA1 TSS14330 11:12355554-12364743 - - 0.587564 0.330945 0.860456 OK
LOC100623824 - - LOC100623824 LOC100623824 TSS18290	TSS23477 11:11852519-12121589 - - 127.258 114.765 139.794 OK
LOC100154799 - - LOC100154799 LOC100154799 TSS8608 11:12544490-12544814 - - 15.9829 6.09674 13.7177 OK
LOC100152415 - - LOC100152415 LOC100152415 TSS24241 11:12264193-12281378 - - 8.36564 7.00957 9.39635 OK
LOC100155648 - - LOC100155648 LOC100155648 TSS2662 11:12586695-12641834 - - 8.1357 6.85273 8.85246 OK
SMAD9 - - SMAD9 SMAD9 TSS17977 11:12653061-12675499 - - 3.25377 2.3095 4.10136 OK
NBEA - - NBEA NBEA TSS2022 11:11141299-11659359 - - 28.6553 27.2019 29.6491 OK
MAB21L1 - - MAB21L1 MAB21L1 TSS2271 11:11568123-11570038 - - 4.07334 3.20914 4.84237 OK
LOC100157236 - - LOC100157236 LOC100157236 TSS4675 11:12775600-12783983 - - 11.4469 7.69483 12.0097 OK
ALG5 - - ALG5 ALG5 TSS10044 11:12785115-12797955 - - 14.8513 9.09821 14.4446 OK
LOC100739486 - - LOC100739486 LOC100739486 TSS23115 11:12814392-12827335 - - 14.557 11.1692 15.4613 OK
LOC100739351 - - LOC100739351 LOC100739351 TSS10318 11:12724531-12771369 - - 9.46064 5.7369 9.90077 OK
LOC100524950 - - LOC100524950 LOC100524950 TSS6506 11:12771367-12775591 - - 34.3331 30.3716 38.2946 OK
TRPC4 - - TRPC4 TRPC4 TSS6691 11:13401849-13486078 - - 2.20059 1.4206 2.92999 OK
TRPC4 - - TRPC4 TRPC4 TSS3513 11:13275419-13336168 - - 2.13166 1.51891 2.72138 OK
POSTN - - POSTN POSTN TSS14113 11:13200043-13233733 - - 4.09174 3.53037 4.65199 OK
LOC100624456 - - LOC100624456 LOC100624456 TSS23204 11:13836958-13852220 - - 5.52548 3.95725 6.56324 OK
LOC100739796 - - LOC100739796 LOC100739796 TSS15924 11:14256201-14266550 - - 1.56458 0.964951 2.14921 OK
LOC100739756 - - LOC100739756 LOC100739756 TSS20316 11:14163225-14240128 - - 0.753181 0.546365 0.967846 OK
LOC100525123 - - LOC100525123 LOC100525123 TSS14004 11:14239753-14253534 - - 2.22616 1.65166 2.80065 OK
LOC100624925 - - LOC100624925 LOC100624925 TSS22641 11:14521826-14559223 - - 9.75203 7.97594 11.1791 OK
LOC100157234 - - LOC100157234 LOC100157234 TSS9810 11:14464115-14520781 - - 32.193 26.7056 32.8987 OK
LOC100526131 - - LOC100526131 LOC100526131 TSS14796 11:14710786-14893103 - - 9.90637 8.47335 10.7634 OK
FOXO1 - - FOXO1 FOXO1 TSS1417 11:15687238-15688095 - - 2.53303 1.47261 3.45743 OK
FOXO1 - - FOXO1 FOXO1 TSS23504 11:15548295-15550237 - - 4.66918 3.5221 5.56121 OK
MRPS31 - - MRPS31 MRPS31 TSS24594	TSS783 11:15738163-15775709 - - 15.8474 13.9787 17.7188 OK
SLC25A15 - - SLC25A15 SLC25A15 TSS22918 11:15797582-15843554 - - 3.74653 3.22768 4.25921 OK
TPTE2 - - TPTE2 TPTE2 TSS24455 11:15843253-15902187 - - 0.150311 0 0.338201 OK
LOC100515095 - - LOC100515095 LOC100515095 TSS10719 11:16001776-16007831 - - 0.0762523 0 0.17115 OK
CKAP2 - - CKAP2 CKAP2 TSS13668 11:16075408-16089008 - - 0.929461 0.606585 1.23844 OK
NEK3 - - NEK3 NEK3 TSS8641 11:16097470-16123551 - - 2.69968 2.07549 3.32078 OK
NEK5 - - NEK5 NEK5 TSS10811 11:16128791-16173053 - - 1.02507 0.688199 1.3764 OK
VPS36 - - VPS36 VPS36 TSS1381 11:15968925-16000442 - - 26.9685 23.2448 28.4136 OK
LOC100514363 - - LOC100514363 LOC100514363 TSS2577 11:16336218-16343695 - - 0 0 0 OK
LOC100513373 - - LOC100513373 LOC100513373 TSS13490 11:16009588-16035636 - - 2.39304 1.9278 2.85754 OK
ALG11 - - ALG11 ALG11 TSS11062 11:16183844-16201437 - - 7.71254 6.26833 8.9937 OK
ATP7B - - ATP7B ATP7B TSS8909 11:16219098-16263770 - - 1.98981 1.4996 2.45836 OK
WDFY2 - - WDFY2 WDFY2 TSS7870 11:16459414-16560975 - - 3.20999 1.8413 4.27181 OK
LOC100737293 - - LOC100737293 LOC100737293 TSS11671 11:16402469-16441143 - - 3.85909 3.13163 4.5856 OK
LOC100157886 - - LOC100157886 LOC100157886 TSS19471 11:16807801-16838866 - - 0 0 0 OK
LOC100515622 - - LOC100515622 LOC100515622 TSS10497 11:17077501-17083883 - - 0 0 0 OK
LOC100152644 - - LOC100152644 LOC100152644 TSS7502 11:16913381-16987076 - - 2.59755 1.86659 3.27533 OK
INTS6 - - INTS6 INTS6 TSS20667 11:16715828-16805466 - - 7.7071 6.90044 8.51353 OK
KPNA3 - - KPNA3 KPNA3 TSS7362 11:18085063-18165110 - - 26.2528 20.5062 26.1313 OK
LOC100737719 - - LOC100737719 LOC100737719 TSS5530 11:18185470-18187704 - - 0.0692648 0 0.172188 OK
SPRYD7 - - SPRYD7 SPRYD7 TSS7972 11:18186982-18208062 - - 17.893 12.6935 18.0663 OK
LOC100516290 - - LOC100516290 LOC100516290 TSS6597 11:18297557-18330214 - - 1.09716 0.569197 1.59375 OK
RCBTB1 - - RCBTB1 RCBTB1 TSS3358 11:18449421-18510427 - - 6.92258 5.48706 7.94793 OK
PHF11 - - PHF11 PHF11 TSS16977 11:18519920-18566738 - - 6.25963 4.943 7.29839 OK
LOC100620158 - - LOC100620158 LOC100620158 TSS15636 11:18412357-18413495 - - 2.28115 1.4465 3.08587 OK
CAB39L - - CAB39L CAB39L TSS20156 11:18569578-18605099 - - 4.42602 3.72192 5.08539 OK
LOC100627792 - - LOC100627792 LOC100627792 TSS16151 11:18262451-18291670 - - 22.3929 20.5239 23.5263 OK
LOC100519104 - - LOC100519104 LOC100519104 TSS10136 11:18612841-18715204 - - 11.513 10.009 12.7694 OK
LOC100620836 - - LOC100620836 LOC100620836 TSS5535 11:18939615-18941688 - - 0.0995669 0 0.216709 OK
LOC100738038 - - LOC100738038 LOC100738038 TSS16498 11:18858191-18865231 - - 0 0 0 OK
LOC100620546 - - LOC100620546 LOC100620546 TSS22385 11:18870001-18916044 - - 3.82063 3.03253 4.53583 OK
LOC100738099 - - LOC100738099 LOC100738099 TSS2884 11:18963826-18965995 - - 15.9421 10.3719 15.7251 OK
CYSLTR2 - - CYSLTR2 CYSLTR2 TSS13102 11:19486093-19487130 - - 0.0628396 0 0.158739 OK
LOC100738181 - - LOC100738181 LOC100738181 TSS17586 11:19056788-19200779 - - 7.7004 5.08825 8.38874 OK
LOC100620938 - - LOC100620938 LOC100620938 TSS8957 11:18966970-19002944 - - 11.8624 10.3241 12.8095 OK
RCBTB2 - - RCBTB2 RCBTB2 TSS18479 11:19568091-19667011 - - 16.0738 14.4886 17.3113 OK
RB1 - - RB1 RB1 TSS9821 11:19648352-19770798 - - 6.04732 5.39459 6.69877 OK
LOC100738399 - - LOC100738399 LOC100738399 TSS3563 11:19680405-19682437 - - 3.81824 3.02437 4.56355 OK
LOC100520327 - - LOC100520327 LOC100520327 TSS13191 11:20001426-20019454 - - 24.3521 20.2783 25.0135 OK
LOC100621855 - - LOC100621855 LOC100621855 TSS13973	TSS16390 11:20025072-20068925 - - 15.535 13.8449 17.2451 OK
HTR2A - - HTR2A HTR2A TSS4798 11:20896281-20956369 - - 1.90375 1.26448 2.52895 OK
LOC100738930 - - LOC100738930 LOC100738930 TSS21152 11:21475975-21533802 - - 0 0 0 OK
LOC100622218 - - LOC100622218 LOC100622218 TSS22829 11:21289788-21292338 - - 0.137971 0.0430358 0.236697 OK
LRCH1 - - LRCH1 LRCH1 TSS15343 11:21040035-21155538 - - 1.50455 1.09648 1.88968 OK
LOC100522757 - - LOC100522757 LOC100522757 TSS14610 11:21427766-21445257 - - 3.91052 2.95003 4.85888 OK
LCP1 - - LCP1 LCP1 TSS13642 11:21569932-21685523 - - 3.10099 2.53129 3.64117 OK
LOC100521920 - - LOC100521920 LOC100521920 TSS22116 11:21691106-21695907 - - 0 0 0 OK
SUCLA2 - - SUCLA2 SUCLA2 TSS12015 11:20069120-20123462 - - 65.9275 58.823 65.4701 OK
CPB2 - - CPB2 CPB2 TSS15974 11:21696071-21757686 - - 0.697909 0.382253 1.00776 OK
ESD - - ESD ESD TSS10925 11:20991724-21011669 - - 73.5394 59.4346 69.7421 OK
LOC100151827 - - LOC100151827 LOC100151827 TSS12062 11:22075722-22078661 - - 1.82541 0.932442 2.58215 OK
LOC100522270 - - LOC100522270 LOC100522270 TSS16703	TSS5355 11:22057077-22067083 - - 0 0 0 OK
LOC100739140 - - LOC100739140 LOC100739140 TSS13532 11:22173216-22194673 - - 9.783 7.21157 10.4516 OK
LOC100738434 - - LOC100738434 LOC100738434 TSS18626	TSS24953	TSS2931 11:19791670-19803390 - - 0 0 0.289883 OK
ITM2B - - ITM2B ITM2B TSS20709 11:19802614-19874614 - - 261.437 255.226 272.203 OK
LOC100623008 - - LOC100623008 LOC100623008 TSS15706 11:22214113-22215976 - - 12.5642 8.77139 13.3879 OK
COG3 - - COG3 COG3 TSS20524 11:22226194-22262386 - - 7.4127 5.72762 8.51507 OK
LOC100623554 - - LOC100623554 LOC100623554 TSS13404 11:22354612-22355960 - - 14.9202 11.9266 15.4273 OK
ZC3H13 - - ZC3H13 ZC3H13 TSS24440 11:21758315-21844395 - - 13.0766 12.0825 14.0279 OK
LOC100155483 - - LOC100155483 LOC100155483 TSS14645 11:22538422-22570017 - - 5.34645 4.18093 6.32001 OK
NUFIP1 - - NUFIP1 NUFIP1 TSS1729 11:22570118-22605346 - - 6.37453 5.04706 7.50589 OK
LOC100523690 - - LOC100523690 LOC100523690 TSS23317 11:22792332-22822203 - - 1.29067 0.65064 1.87963 OK
LOC100524040 - - LOC100524040 LOC100524040 TSS7380 11:22821750-22825299 - - 25.1327 23.5118 26.7722 OK
LOC100524214 - - LOC100524214 LOC100524214 TSS5263 11:23017145-23046951 - - 59.2011 44.1036 54.1804 OK
LACC1 - - LACC1 LACC1 TSS8649 11:23601680-23610723 - - 2.96108 2.17874 3.72061 OK
LOC100152642 - - LOC100152642 LOC100152642 TSS23260 11:23622072-23651287 - - 6.83138 5.58148 7.91403 OK
ENOX1 - - ENOX1 ENOX1 TSS9190 11:24052841-24285441 - - 9.91653 8.12783 10.9305 OK
LOC100153667 - - LOC100153667 LOC100153667 TSS15997 11:24668887-24671750 - - 0 0 0 OK
LOC100739646 - - LOC100739646 LOC100739646 TSS14981 11:24402432-24477061 - - 10.1397 7.94989 11.3921 OK
C11H13orf30 - - C11H13orf30 C11H13orf30 TSS9491 11:24964590-24972912 - - 0.0793862 0 0.192529 OK
LOC100154106 - - LOC100154106 LOC100154106 TSS7672 11:24591323-24668059 - - 12.2207 8.24519 13.1339 OK
LOC100037976 - - LOC100037976 LOC100037976 TSS3174 11:25118178-25154719 - - 0 0 0 OK
LOC100625050 - - LOC100625050 LOC100625050 TSS2133 11:24760261-24865189 - - 0.670026 0.387903 0.987389 OK
LOC100739376 - - LOC100739376 LOC100739376 TSS17864 11:22981536-22984043 - - 319.927 256.52 277.634 OK
LOC100511470 - - LOC100511470 LOC100511470 TSS20303 11:25821638-26011446 - - 1.88138 1.48888 2.26963 OK
RGC32 - - RGC32 RGC32 TSS7804 11:26202899-26215014 - - 12.5507 7.66911 12.5992 OK
LOC100157742 - - LOC100157742 LOC100157742 TSS19051 11:25486743-25665903 - - 4.34219 3.86024 4.8262 OK
ELF1 - - ELF1 ELF1 TSS14760	TSS22962 11:26328044-26384429 - - 3.04651 2.46938 3.62214 OK
LOC100736854 - - LOC100736854 LOC100736854 TSS24339 11:26394092-26437781 - - 15.3496 12.6598 16.0722 OK
LOC100158125 - - LOC100158125 LOC100158125 TSS19240 11:26246511-26312717 - - 7.01352 6.36584 7.6496 OK
LOC100513562 - - LOC100513562 LOC100513562 TSS18080 11:26312517-26319212 - - 0.833056 0 1.66611 OK
LOC100737000 - - LOC100737000 LOC100737000 TSS9769 11:26451837-26457634 - - 2.14763 1.1299 2.82474 OK
KBTBD6 - - KBTBD6 KBTBD6 TSS10261 11:26509099-26510974 - - 5.5367 4.41892 6.58448 OK
LOC100737209 - - LOC100737209 LOC100737209 TSS750 11:26646183-26665961 - - 1.3599 0.508061 2.2016 OK
LOC100511833 - - LOC100511833 LOC100511833 TSS13754 11:26571828-26574469 - - 7.11766 6.06673 7.87428 OK
LOC100736642 - - LOC100736642 LOC100736642 TSS116 11:25408322-25441146 - - 38.071 36.0154 39.1755 OK
LOC100737320 - - LOC100737320 LOC100737320 TSS3438 11:27026372-27052068 - - 0.194426 0.0918798 0.312391 OK
MTRF1 - - MTRF1 MTRF1 TSS17544 11:26579770-26610471 - - 7.85413 6.32618 9.04677 OK
PCDH17 - - PCDH17 PCDH17 TSS20494 11:32000709-32036709 - - 3.21572 2.63892 3.78873 OK
PCDH8 - - PCDH8 PCDH8 TSS861 11:26882335-26887049 - - 6.68535 6.01911 7.36646 OK
LOC100737947 - - LOC100737947 LOC100737947 TSS14331 11:34502751-34559336 - - 0.0447126 0 0.118341 OK
LOC100738020 - - LOC100738020 LOC100738020 TSS10762 11:34987644-35018971 - - 2.18336 1.5979 2.76779 OK
LOC100737785 - - LOC100737785 LOC100737785 TSS12276 11:32137907-32142614 - - 6.79967 6.10839 7.48395 OK
LOC100620644 - - LOC100620644 LOC100620644 TSS9651 11:37949190-37950060 - - 0 0 0 OK
LOC100737986 - - LOC100737986 LOC100737986 TSS8736 11:34583852-34724874 - - 0.0294341 0 0.0811696 OK
LOC100153172 - - LOC100153172 LOC100153172 TSS11200 11:35037350-35175860 - - 7.08933 6.01412 8.02612 OK
LOC100519729 - - LOC100519729 LOC100519729 TSS19205 11:38136970-38138155 - - 5.82298 2.83626 6.43612 OK
LOC100738349 - - LOC100738349 LOC100738349 TSS978 11:41808073-42283967 - - 23.6047 20.9167 24.7357 OK
LOC100520265 - - LOC100520265 LOC100520265 TSS3421 11:43084733-43090681 - - 7.78649 7.03647 8.52696 OK
DACH1 - - DACH1 DACH1 TSS7227 11:48208179-48598771 - - 0.344062 0.171739 0.515217 OK
LOC100622283 - - LOC100622283 LOC100622283 TSS4032 11:49506863-49511257 - - 1.4476 0.74485 2.11041 OK
PCDH9 - - PCDH9 PCDH9 TSS7134 11:43177826-43181009 - - 8.16618 7.1368 9.03306 OK
LOC100622391 - - LOC100622391 LOC100622391 TSS23163 11:49487459-49506593 - - 3.60394 2.44304 4.59291 OK
DIS3 - - DIS3 DIS3 TSS22731 11:49594128-49613947 - - 3.22977 2.66308 3.7912 OK
BORA - - BORA BORA TSS4637 11:49565840-49592155 - - 1.70186 1.27496 2.14855 OK
KLHL1 - - KLHL1 KLHL1 TSS2428 11:46254160-46663963 - - 5.54139 4.88169 6.21991 OK
LOC100521289 - - LOC100521289 LOC100521289 TSS7075 11:49547261-49565476 - - 7.00132 6.01349 7.80768 OK
KLF5 - - KLF5 KLF5 TSS2255 11:49866833-49870126 - - 1.60152 0.770655 2.38903 OK
LOC100739028 - - LOC100739028 LOC100739028 TSS14738 11:49690380-49766748 - - 2.9676 1.63793 4.09482 OK
LOC100738982 - - LOC100738982 LOC100738982 TSS6980 11:50017420-50031396 - - 2.21352 1.3705 3.04555 OK
LOC100522510 - - LOC100522510 LOC100522510 TSS17403 11:50565302-50567265 - - 4.47398 2.96907 5.36716 OK
LOC100739225 - - LOC100739225 LOC100739225 TSS5439 11:51012926-51014180 - - 0.087487 0 0.208106 OK
KLF12 - - KLF12 KLF12 TSS10077 11:50573346-50616802 - - 1.96834 1.27198 2.63169 OK
LOC100622863 - - LOC100622863 LOC100622863 TSS1216 11:50692643-50792199 - - 12.8453 10.0617 13.9841 OK
TBC1D4 - - TBC1D4 TBC1D4 TSS14259 11:52161890-52199669 - - 3.08174 2.24257 3.87024 OK
LOC100523202 - - LOC100523202 LOC100523202 TSS14532 11:52208520-52306412 - - 1.6137 1.1959 2.01661 OK
UCHL3 - - UCHL3 UCHL3 TSS18161 11:52436219-52477054 - - 27.1358 18.0326 25.9326 OK
LOC100739584 - - LOC100739584 LOC100739584 TSS740 11:52732839-52773806 - - 9.61256 7.44497 11.0646 OK
LOC100523918 - - LOC100523918 LOC100523918 TSS7720 11:52681979-52709807 - - 17.252 14.9374 18.3152 OK
LOC100623421 - - LOC100623421 LOC100623421 TSS15522 11:52411251-52432364 - - 34.2053 30.9482 35.032 OK
LOC100739623 - - LOC100739623 LOC100739623 TSS5422 11:52782910-52798992 - - 24.062 13.7461 20.6759 OK
LOC100739352 - - LOC100739352 LOC100739352 TSS18113 11:53368464-53584290 - - 0.162708 0 0.328567 OK
IRG1 - - IRG1 IRG1 TSS14325 11:53715641-53726370 - - 0.565578 0.350414 0.762665 OK
LOC100524761 - - LOC100524761 LOC100524761 TSS11375 11:53668523-53669612 - - 2.84677 1.86429 3.52704 OK
LOC100152208 - - LOC100152208 LOC100152208 TSS21264 11:53735382-53766580 - - 6.09642 5.36109 6.79658 OK
FBXL3 - - FBXL3 FBXL3 TSS10331 11:53769554-53788900 - - 14.8477 13.3896 15.9987 OK
LOC100739333 - - LOC100739333 LOC100739333 TSS2233 11:53299355-53321444 - - 48.7614 42.725 48.9558 OK
LOC100739847 - - LOC100739847 LOC100739847 TSS9920 11:54470197-54483724 - - 10.6176 7.59657 11.5117 OK
LOC100736643 - - LOC100736643 LOC100736643 TSS12497 11:55419671-55421222 - - 0 0 0 OK
LOC100525833 - - LOC100525833 LOC100525833 TSS3381 11:54288391-54394005 - - 1.20332 0.617786 1.74103 OK
EDNRB - - EDNRB EDNRB TSS14880 11:54691945-54718001 - - 0.326575 0.148782 0.505857 OK
LOC100156886 - - LOC100156886 LOC100156886 TSS21604 11:55423227-55427033 - - 0 0 0 OK
LOC100526183 - - LOC100526183 LOC100526183 TSS9203 11:54487995-54504074 - - 18.262 15.1164 19.1821 OK
LOC100736855 - - LOC100736855 LOC100736855 TSS2538 11:55813584-55905547 - - 0 0 0 OK
RNF219 - - RNF219 RNF219 TSS23039 11:55432073-55475923 - - 7.17919 6.05549 8.14359 OK
LOC100511834 - - LOC100511834 LOC100511834 TSS23954 11:56092589-56097388 - - 7.98464 4.61177 9.22354 OK
MYCBP2 - - MYCBP2 MYCBP2 TSS20711 11:53801863-54034355 - - 13.6242 13.1007 14.1236 OK
RBM26 - - RBM26 RBM26 TSS8690 11:56097397-56172191 - - 9.71728 8.87082 10.5635 OK
LOC100513304 - - LOC100513304 LOC100513304 TSS22169 11:57745913-57893262 - - 0 0 0 OK
LOC100625735 - - LOC100625735 LOC100625735 TSS4268 11:59811276-59812405 - - 2.85791 1.59045 3.97613 OK
LOC100737161 - - LOC100737161 LOC100737161 TSS15141 11:59973749-60090909 - - 0 0 0 OK
LOC100157266 - - LOC100157266 LOC100157266 TSS4766	TSS8811 11:56943083-56948106 - - 11.2882 10.1369 12.4432 OK
SLITRK6 - - SLITRK6 SLITRK6 TSS22814 11:62018040-62020735 - - 0.238456 0.101801 0.366483 OK
SLITRK1 - - SLITRK1 SLITRK1 TSS19641 11:60166242-60168996 - - 10.7827 9.40412 11.9942 OK
MIR20 - - MIR20 MIR20 TSS2764 11:66610368-66610439 - - 0 0 0 OK
MIR19A - - MIR19A MIR19A TSS3113 11:66610198-66610280 - - 0 0 0 OK
LOC100152028 - - LOC100152028 LOC100152028 TSS19543 11:56246188-56310349 - - 69.8215 63.4085 70.2646 OK
MIR18A - - MIR18A MIR18A TSS14042 11:66610050-66610142 - - 0 0 0 OK
GPC5 - - GPC5 GPC5 TSS17534 11:66667181-67319627 - - 1.42189 0.942794 1.88559 OK
SLITRK5 - - SLITRK5 SLITRK5 TSS6760 11:63661933-63665235 - - 12.8476 11.4586 14.1042 OK
LOC100737745 - - LOC100737745 LOC100737745 TSS19068 11:68999481-69052049 - - 2.04258 0.855682 3.10185 OK
LOC100154599 - - LOC100154599 LOC100154599 TSS14998 11:68383502-68671870 - - 0.472524 0.293057 0.63783 OK
DCT - - DCT DCT TSS16742 11:69662934-69719341 - - 1.92414 1.42257 2.41329 OK
GPR180 - - GPR180 GPR180 TSS14095 11:69828017-69859739 - - 10.0246 8.16527 10.9741 OK
LOC100517115 - - LOC100517115 LOC100517115 TSS12846 11:69967001-69968593 - - 3.4962 2.61945 4.27384 OK
LOC100517301 - - LOC100517301 LOC100517301 TSS4516 11:69863219-69882991 - - 7.40108 5.77957 8.38742 OK
LOC100627251 - - LOC100627251 LOC100627251 TSS24962 11:70152493-70200199 - - 2.69092 1.99251 3.37194 OK
LOC100152536 - - LOC100152536 LOC100152536 TSS5238 11:70384866-70481706 - - 1.56441 1.08297 2.04562 OK
LOC100518213 - - LOC100518213 LOC100518213 TSS21950 11:70779813-70852608 - - 0.0445403 0 0.11621 OK
LOC100518860 - - LOC100518860 LOC100518860 TSS21999 11:71059812-71227114 - - 0.103154 0.0285561 0.171337 OK
LOC100620159 - - LOC100620159 LOC100620159 TSS21578 11:71572974-71767991 - - 0.134247 0.021826 0.240086 OK
LOC100517850 - - LOC100517850 LOC100517850 TSS12322 11:70591444-70749846 - - 0.0407724 0 0.0805145 OK
CLDN10 - - CLDN10 CLDN10 TSS11442 11:71983330-72006790 - - 15.0079 11.2638 16.1984 OK
LOC100155812 - - LOC100155812 LOC100155812 TSS2882 11:72183778-72201650 - - 2.60879 1.54901 3.51506 OK
LOC100620547 - - LOC100620547 LOC100620547 TSS13803 11:72425152-72426029 - - 9.54023 6.63203 10.3234 OK
UGGT2 - - UGGT2 UGGT2 TSS23220 11:72265091-72406386 - - 1.59473 1.28142 1.90053 OK
DNAJC3 - - DNAJC3 DNAJC3 TSS3687 11:72092331-72161773 - - 13.3395 11.0454 14.1225 OK
LOC100620744 - - LOC100620744 LOC100620744 TSS24087 11:73130427-73192904 - - 16.5525 12.7127 17.0843 OK
LOC100155367 - - LOC100155367 LOC100155367 TSS23654 11:73765036-73765354 - - 27.3495 10.8706 19.4981 OK
LOC100520401 - - LOC100520401 LOC100520401 TSS3693 11:74078933-74079350 - - 59.329 32.5013 45.5282 OK
LOC100519915 - - LOC100519915 LOC100519915 TSS16196 11:73512512-73584946 - - 21.0892 16.9327 21.5624 OK
IPO5 - - IPO5 IPO5 TSS17982 11:74138178-74173295 - - 33.2497 30.3865 34.3383 OK
SLC15A1 - - SLC15A1 SLC15A1 TSS5378 11:74889778-74924577 - - 0.130531 0.0408568 0.224712 OK
STK24 - - STK24 STK24 TSS2226 11:74697729-74774043 - - 19.3116 16.3483 20.4049 OK
FARP1 - - FARP1 FARP1 TSS18588 11:74553729-74694136 - - 10.5085 9.48466 11.5082 OK
LOC100738831 - - LOC100738831 LOC100738831 TSS21232 11:74622880-74629676 - - 23.8808 16.9922 23.5767 OK
LOC100519383 - - LOC100519383 LOC100519383 TSS19621 11:72008826-72073002 - - 178.951 168.21 176.789 OK
LOC100523016 - - LOC100523016 LOC100523016 TSS1193 11:75635937-75654172 - - 0 0 0 OK
ZIC2 - - ZIC2 ZIC2 TSS16952 11:76103698-76106922 - - 3.55538 2.49608 4.43269 OK
LOC100157394 - - LOC100157394 LOC100157394 TSS16182 11:76180019-76243787 - - 2.6401 1.49647 3.56303 OK
LOC100154139 - - LOC100154139 LOC100154139 TSS15659 11:75926289-76025089 - - 6.71403 4.89916 7.44673 OK
LOC100521745 - - LOC100521745 LOC100521745 TSS1485 11:75379506-75620490 - - 14.8711 13.8336 15.8623 OK
LOC100153378 - - LOC100153378 LOC100153378 TSS23755	TSS6480 11:75421543-75425412 - - 0 0 0 OK
LOC100738865 - - LOC100738865 LOC100738865 TSS13139	TSS23354 11:75447574-75451443 - - 0 0 0 OK
LOC100522635 - - LOC100522635 LOC100522635 TSS12254 11:75527989-75542074 - - 0.0454934 0 0.139054 OK
LOC100736610 - - LOC100736610 LOC100736610 TSS16797 11:77261503-77306554 - - 10.3823 7.36438 11.1069 OK
LOC100736679 - - LOC100736679 LOC100736679 TSS24358 11:77505972-77550494 - - 2.42457 1.62364 3.20564 OK
NALCN - - NALCN NALCN TSS22239 11:77134594-77252995 - - 6.53004 5.28701 7.51613 OK
LOC100525532 - - LOC100525532 LOC100525532 TSS15510 11:77342051-77454304 - - 1.57277 1.01612 2.11354 OK
TMTC4 - - TMTC4 TMTC4 TSS24201 11:76623517-76705822 - - 21.8416 20.0411 22.9763 OK
DOCK9 - - DOCK9 DOCK9 TSS11478 11:74997784-75174785 - - 37.1577 35.6421 38.3919 OK
LOC100524825 - - LOC100524825 LOC100524825 TSS2915 11:76974760-77066877 - - 14.1777 12.8639 15.2118 OK
LOC100156844 - - LOC100156844 LOC100156844 TSS10951 11:77551464-77720314 - - 14.1687 10.1338 14.7063 OK
LOC100526069 - - LOC100526069 LOC100526069 TSS11947 11:78369207-78376515 - - 4.08472 2.81388 4.99706 OK
LOC100525886 - - LOC100525886 LOC100525886 TSS1582 11:78326037-78332469 - - 0.328834 0.0941985 0.518092 OK
PCCA - - PCCA PCCA TSS13840 11:76304911-76578543 - - 5.89722 4.98091 6.71515 OK
LOC100524456 - - LOC100524456 LOC100524456 TSS12951	TSS14703	TSS1938	TSS1939	TSS22206	TSS3249	TSS7305 11:76548812-76611107 - - 16.746 14.9449 18.5563 OK
SLC10A2 - - SLC10A2 SLC10A2 TSS6263 11:78617381-78629178 - - 0 0 0 OK
LOC100511896 - - LOC100511896 LOC100511896 TSS19214 11:78386605-78500635 - - 2.45508 1.90317 2.9907 OK
LOC100511152 - - LOC100511152 LOC100511152 TSS8246 11:78219886-78323062 - - 15.0181 13.9037 16.0509 OK
EFNB2 - - EFNB2 EFNB2 TSS8934 11:81565081-81609512 - - 6.80821 4.81898 7.83084 OK
LOC100512806 - - LOC100512806 LOC100512806 TSS20221 11:81644228-81669705 - - 0.950892 0.215179 1.61384 OK
LOC100625801 - - LOC100625801 LOC100625801 TSS10413 11:82645813-82655241 - - 6.34798 5.07546 7.3656 OK
LOC100513174 - - LOC100513174 LOC100513174 TSS2381 11:81871379-81889637 - - 0 0 0 OK
LOC100513563 - - LOC100513563 LOC100513563 TSS6470 11:82725530-82747994 - - 6.61936 5.34243 7.52663 OK
TNFSF13B - - TNFSF13B TNFSF13B TSS2366 11:83014604-83046597 - - 1.74462 1.02916 2.43749 OK
ABHD13 - - ABHD13 ABHD13 TSS14993 11:82962665-82983305 - - 5.78034 5.06721 6.44259 OK
ARGLU1 - - ARGLU1 ARGLU1 TSS20370 11:81617831-81644122 - - 72.0027 62.8851 70.9627 OK
LOC100155891 - - LOC100155891 LOC100155891 TSS1060 11:82953055-82956203 - - 4.67033 3.97411 5.35111 OK
LOC100626416 - - LOC100626416 LOC100626416 TSS11991 11:83969030-83971608 - - 0 0 0 OK
LOC100737446 - - LOC100737446 LOC100737446 TSS23946 11:84681261-84703318 - - 0.445673 0.196669 0.668674 OK
LOC100515336 - - LOC100515336 LOC100515336 TSS8145 11:84372292-84469336 - - 23.3574 22.0413 24.4798 OK
LOC100515851 - - LOC100515851 LOC100515851 TSS21943 11:84746512-84779775 - - 11.7345 9.84931 12.59 OK
COL4A2 - - COL4A2 COL4A2 TSS7852 11:84547031-84675841 - - 19.633 18.4238 20.7916 OK
CARKD - - CARKD CARKD TSS22209	TSS23405 11:84724863-84745332 - - 36.6491 34.3076 39.0922 OK
LOC100516692 - - LOC100516692 LOC100516692 TSS10228 11:85007862-85021609 - - 1.58656 0.677415 2.45563 OK
LOC100516509 - - LOC100516509 LOC100516509 TSS569 11:84902079-84996126 - - 17.8243 15.5973 19.193 OK
LOC100737702 - - LOC100737702 LOC100737702 TSS1623 11:85064730-85108248 - - 16.554 14.112 17.5431 OK
TUBGCP3 - - TUBGCP3 TUBGCP3 TSS231 11:85779513-85820855 - - 9.33341 8.29989 10.3558 OK
LOC100518272 - - LOC100518272 LOC100518272 TSS8239 11:86102715-86116848 - - 16.3053 12.0853 17.412 OK
PCID2 - - PCID2 PCID2 TSS15252 11:86178825-86194261 - - 17.1208 14.1835 17.9106 OK
LAMP-1 - - LAMP-1 LAMP-1 TSS20910 11:86117962-86134737 - - 67.9192 60.0306 66.9106 OK
CUL4A - - CUL4A CUL4A TSS3825 11:86146364-86178347 - - 24.3085 22.2497 25.5058 OK
LOC733662 - - LOC733662 LOC733662 TSS13076 11:86197302-86213963 - - 0.926541 0.572197 1.26486 OK
LOC100737987 - - LOC100737987 LOC100737987 TSS17793 11:86209663-86231710 - - 102.996 88.2718 98.2276 OK
F7 - - F7 F7 TSS23937 11:86217111-86223394 - - 0 0 0 OK
LOC100620837 - - LOC100620837 LOC100620837 TSS8080 11:86377184-86392444 - - 0.626486 0.315802 0.907931 OK
LOC100620225 - - LOC100620225 LOC100620225 TSS14171 11:86370156-86374303 - - 20.0506 16.812 20.8826 OK
LOC100738350 - - LOC100738350 LOC100738350 TSS4037 11:86410925-86425429 - - 11.4146 9.02582 12.4851 OK
LOC100620320 - - LOC100620320 LOC100620320 TSS20694 11:86433044-86437277 - - 17.0159 12.4652 18.0119 OK
MCF2L - - MCF2L MCF2L TSS7632 11:86231923-86242919 - - 103.044 87.5595 97.5433 OK
LOC100620646 - - LOC100620646 LOC100620646 TSS11764 11:86527108-86536612 - - 0 0 0 OK
ATP4B - - ATP4B ATP4B TSS1293 11:86513344-86518449 - - 0 0 0 OK
LOC100738464 - - LOC100738464 LOC100738464 TSS6734 11:86547756-86571039 - - 0.0523482 0 0.135818 OK
LOC100621036 - - LOC100621036 LOC100621036 TSS24983 11:86489213-86511644 - - 12.6057 10.9523 13.5974 OK
LOC100519331 - - LOC100519331 LOC100519331 TSS2042 11:86582220-86622685 - - 12.9492 11.2337 13.9638 OK
LOC100620378 - - LOC100620378 LOC100620378 TSS16779	TSS6939 11:86442654-86476705 - - 15.1644 13.9316 16.3994 OK
LOC100738653 - - LOC100738653 LOC100738653 TSS3247 11:86849090-86855072 - - 6.04892 4.84067 7.04362 OK
LOC100519511 - - LOC100519511 LOC100519511 TSS17506 11:86765287-86787625 - - 1.15886 0.449759 1.79904 OK
LOC100519683 - - LOC100519683 LOC100519683 TSS6930 11:86686020-86763493 - - 11.2253 10.126 12.3101 OK
LOC100520328 - - LOC100520328 LOC100520328 TSS19289 11:86976054-87012767 - - 7.6276 6.59801 8.3838 OK
MPHOSPH8 - - MPHOSPH8 MPHOSPH8 TSS14492 11:86858312-86891778 - - 15.8236 14.5462 16.9031 OK
ATP12A - - ATP12A ATP12A TSS968 11:87521934-87552637 - - 0.031025 0 0.0741295 OK
PSPC1 - - PSPC1 PSPC1 TSS3596 11:86908757-86971424 - - 14.9556 12.2751 15.5974 OK
LOC100738776 - - LOC100738776 LOC100738776 TSS9905 11:87212172-87401756 - - 0.0808078 0.0223187 0.133912 OK
LOC100622219 - - LOC100622219 LOC100622219 TSS6703 11:87412891-87454675 - - 0 0 0 OK
LOC100738726 - - LOC100738726 LOC100738726 TSS13434 11:87072388-87139100 - - 4.35981 3.83889 4.88035 OK
LOC100624315 - - LOC100624315 LOC100624315 TSS9028 12:2250-12491 - - 0 0 0 OK
LOC100622920 - - LOC100622920 LOC100622920 TSS4681 12:32483-43868 - - 4.64731 3.51641 5.56765 OK
LOC100523137 - - LOC100523137 LOC100523137 TSS13716 12:43135-59818 - - 2.731 2.15449 3.30049 OK
LOC100739377 - - LOC100739377 LOC100739377 TSS207 12:63400-76033 - - 2.9545 2.29232 3.59807 OK
LOC100522460 - - LOC100522460 LOC100522460 TSS16983	TSS18062 12:75312-80350 - - 15.6727 14.0141 17.3685 OK
NARF - - NARF NARF TSS864 12:86121-104306 - - 39.1876 36.3057 42.0771 OK
WDR45L - - WDR45L WDR45L TSS11643 12:190892-215171 - - 21.1163 17.5782 21.8502 OK
LOC100522272 - - LOC100522272 LOC100522272 TSS19319 12:122079-176872 - - 19.6486 18.2139 20.618 OK
LOC100522636 - - LOC100522636 LOC100522636 TSS17362 12:221054-244656 - - 20.7201 18.6785 22.7617 OK
LOC100523990 - - LOC100523990 LOC100523990 TSS18897 12:274556-286980 - - 20.4636 16.3141 20.6824 OK
LOC100523691 - - LOC100523691 LOC100523691 TSS6658 12:261627-269285 - - 34.8966 32.3324 37.4783 OK
LOC100624577 - - LOC100624577 LOC100624577 TSS24887 12:689651-690761 - - 0.0818737 0 0.197376 OK
B3GNTL1 - - B3GNTL1 B3GNTL1 TSS13500 12:411338-478717 - - 7.07905 5.46795 8.02985 OK
LOC100512305 - - LOC100512305 LOC100512305 TSS19685 12:553190-562454 - - 8.07568 6.50343 9.34664 OK
LOC100624958 - - LOC100624958 LOC100624958 TSS8218 12:949925-964059 - - 0.109261 0.0345424 0.189983 OK
LOC100624862 - - LOC100624862 LOC100624862 TSS18158 12:899527-945459 - - 0.954628 0.654335 1.26193 OK
SLC16A3 - - SLC16A3 SLC16A3 TSS8454 12:964575-967564 - - 2.88922 2.20919 3.56231 OK
TBCD - - TBCD TBCD TSS23470 12:288033-410747 - - 23.8575 21.9023 24.8159 OK
LOC100625051 - - LOC100625051 LOC100625051 TSS18059 12:967906-982075 - - 16.4547 14.3048 17.5548 OK
LOC100625661 - - LOC100625661 LOC100625661 TSS21504 12:1131197-1140201 - - 3.96435 3.34891 4.55109 OK
LOC100625228 - - LOC100625228 LOC100625228 TSS23897 12:1143384-1148971 - - 0.667528 0.32809 1.04018 OK
FASN - - FASN FASN TSS7908 12:1023512-1032662 - - 54.6748 51.1578 55.6132 OK
NPLOC4 - - NPLOC4 NPLOC4 TSS6351 12:1102455-1128796 - - 17.5541 16.0015 18.7769 OK
LOC100739739 - - LOC100739739 LOC100739739 TSS6546 12:1048578-1052119 - - 88.055 79.9627 87.0486 OK
LOC100626290 - - LOC100626290 LOC100626290 TSS955 12:1426938-1429099 - - 19.543 10.3197 16.8639 OK
BAHCC1 - - BAHCC1 BAHCC1 TSS1429 12:1195983-1250976 - - 6.32722 5.87576 6.77623 OK
C12H17orf56 - - C12H17orf56 C12H17orf56 TSS10003 12:1429426-1439241 - - 8.3163 7.20385 9.12227 OK
AZI1 - - AZI1 AZI1 TSS20513 12:1444358-1462480 - - 10.7879 9.6543 11.854 OK
SLC38A10 - - SLC38A10 SLC38A10 TSS17351	TSS8201 12:1374323-1424143 - - 27.1933 25.6048 28.7817 OK
AATK - - AATK AATK TSS21958 12:1499284-1514427 - - 19.0508 17.5773 20.1586 OK
LOC100512857 - - LOC100512857 LOC100512857 TSS7683 12:1597853-1601723 - - 16.1115 12.4124 16.6484 OK
LOC100736873 - - LOC100736873 LOC100736873 TSS9573 12:1713112-1751241 - - 2.47777 1.65483 3.26611 OK
LOC100512677 - - LOC100512677 LOC100512677 TSS10175 12:1614902-1712686 - - 6.8614 6.18801 7.52418 OK
LOC100513228 - - LOC100513228 LOC100513228 TSS14395 12:1515848-1572577 - - 60.0366 53.9238 60.0074 OK
LOC100525071 - - LOC100525071 LOC100525071 TSS14724 12:1938629-1944940 - - 42.3688 37.3399 42.7814 OK
RNF213 - - RNF213 RNF213 TSS4643 12:1994085-2010916 - - 4.1711 3.60314 4.73555 OK
LOC100525249 - - LOC100525249 LOC100525249 TSS21814 12:1981821-1991669 - - 0.939165 0.516523 1.35091 OK
LOC100513619 - - LOC100513619 LOC100513619 TSS23621 12:2062557-2160870 - - 1.35892 1.20741 1.50718 OK
LOC100525776 - - LOC100525776 LOC100525776 TSS23165 12:2154395-2157853 - - 0 0 0 OK
EIF4A3 - - EIF4A3 EIF4A3 TSS19709 12:2267491-2293229 - - 27.3412 22.5192 27.5939 OK
LOC100737146 - - LOC100737146 LOC100737146 TSS4135 12:2193063-2200045 - - 1.48289 1.14476 1.82385 OK
CARD14 - - CARD14 CARD14 TSS202 12:2199589-2250625 - - 0.134572 0.0384492 0.24992 OK
LOC100525423 - - LOC100525423 LOC100525423 TSS16394 12:2212737-2222583 - - 0.94071 0.517272 1.35287 OK
SLC26A11 - - SLC26A11 SLC26A11 TSS24280 12:2171777-2192955 - - 54.7678 49.5881 55.1475 OK
CCDC40 - - CCDC40 CCDC40 TSS12584 12:2412708-2453540 - - 2.8993 2.40731 3.38628 OK
TBC1D16 - - TBC1D16 TBC1D16 TSS24859 12:2472008-2526430 - - 1.39676 1.04496 1.76209 OK
CBX8 - - CBX8 CBX8 TSS11544 12:2630996-2633613 - - 3.97311 2.96497 4.87906 OK
CBX2 - - CBX2 CBX2 TSS3405 12:2641568-2648346 - - 0.507796 0.315737 0.721685 OK
CBX4 - - CBX4 CBX4 TSS18903 12:2591309-2596780 - - 19.9998 16.7778 20.8907 OK
ENPP7 - - ENPP7 ENPP7 TSS17552 12:2680087-2686866 - - 0 0 0 OK
ACTB - - ACTB ACTB TSS18862 12:1163225-1166037 - - 975.934 886.241 913.774 OK
TIMP2 - - TIMP2 TIMP2 TSS7389 12:3294253-3337919 - - 91.7177 68.9723 81.6079 OK
USP36 - - USP36 USP36 TSS23129 12:3353930-3385629 - - 5.74097 4.98533 6.47611 OK
CYTH1 - - CYTH1 CYTH1 TSS6682 12:3515292-3521379 - - 12.2112 9.15368 13.422 OK
LOC100620805 - - LOC100620805 LOC100620805 TSS4602 12:3985470-3996925 - - 7.09456 5.38529 8.14155 OK
LOC100515794 - - LOC100515794 LOC100515794 TSS18224 12:4135728-4153307 - - 0 0 0 OK
LOC100515446 - - LOC100515446 LOC100515446 TSS10847 12:3396203-3464418 - - 26.216 19.526 25.3962 OK
LOC100621037 - - LOC100621037 LOC100621037 TSS24601 12:4003722-4078134 - - 11.3003 9.4702 12.3819 OK
LOC100516105 - - LOC100516105 LOC100516105 TSS18074 12:4272967-4281925 - - 2.13216 1.32752 2.8517 OK
SEC14L1 - - SEC14L1 SEC14L1 TSS20669 12:4188613-4236012 - - 25.6805 22.7941 26.979 OK
LOC100738453 - - LOC100738453 LOC100738453 TSS11935 12:4605293-4610660 - - 1.96596 1.11383 2.75526 OK
LOC100526132 - - LOC100526132 LOC100526132 TSS10106	TSS4013 12:2297282-2411488 - - 5.62685 4.99708 6.26514 OK
LOC100737294 - - LOC100737294 LOC100737294 TSS15547 12:2328239-2349426 - - 54.6096 49.4366 54.998 OK
SRSF2 - - SRSF2 SRSF2 TSS14859 12:4652817-4653543 - - 83.8423 56.3791 69.1068 OK
MGAT5B - - MGAT5B MGAT5B TSS9875 12:4370784-4419625 - - 58.8168 52.9619 58.9181 OK
LOC100621462 - - LOC100621462 LOC100621462 TSS18408 12:4660868-4667748 - - 7.70435 6.04047 8.78943 OK
LOC100621548 - - LOC100621548 LOC100621548 TSS21654	TSS4071 12:4655737-4660789 - - 12.8411 10.9909 14.702 OK
LOC100622284 - - LOC100622284 LOC100622284 TSS11801	TSS16676 12:4628803-4652095 - - 17.8242 16.5215 19.1635 OK
ST6GALNAC1 - - ST6GALNAC1 ST6GALNAC1 TSS1666 12:4756748-4760098 - - 0.17813 0.0322011 0.322011 OK
LOC100516929 - - LOC100516929 LOC100516929 TSS7022 12:4819867-4827001 - - 0.319393 0.0644778 0.515823 OK
LOC100517116 - - LOC100517116 LOC100517116 TSS7000 12:4811119-4812174 - - 0.458252 0.104915 0.839321 OK
LOC100622193 - - LOC100622193 LOC100622193 TSS23863 12:4668067-4708866 - - 38.0139 32.9224 38.607 OK
LOC100518510 - - LOC100518510 LOC100518510 TSS24369 12:4790372-4806911 - - 7.40773 6.4228 8.15769 OK
LOC100622593 - - LOC100622593 LOC100622593 TSS11145 12:4888907-4890089 - - 0.357706 0.0879337 0.70347 OK
LOC100517601 - - LOC100517601 LOC100517601 TSS22042 12:4878421-4887342 - - 0.332524 0.166338 0.478221 OK
LOC100518330 - - LOC100518330 LOC100518330 TSS23590 12:4894854-4905573 - - 0.359342 0.101612 0.609674 OK
LOC100518861 - - LOC100518861 LOC100518861 TSS12593 12:4830228-4840005 - - 25.5293 22.0672 26.9113 OK
LOC100519210 - - LOC100519210 LOC100519210 TSS8764 12:5018689-5023813 - - 0.870188 0.606652 1.15055 OK
LOC100519384 - - LOC100519384 LOC100519384 TSS24177 12:5080749-5104490 - - 0.0379191 0.00921886 0.0737509 OK
PRPSAP1 - - PRPSAP1 PRPSAP1 TSS3947 12:5047808-5078207 - - 14.7435 12.526 15.9069 OK
LOC100519560 - - LOC100519560 LOC100519560 TSS8188 12:5106925-5112245 - - 10.3228 8.13044 11.6654 OK
LOC100519047 - - LOC100519047 LOC100519047 TSS4531 12:4990558-5016354 - - 19.4698 18.0478 20.4458 OK
RNF157 - - RNF157 RNF157 TSS7920 12:5129879-5207767 - - 38.6014 33.9713 39.4557 OK
FOXJ1 - - FOXJ1 FOXJ1 TSS18358 12:5212446-5215553 - - 0.65655 0.365561 0.950457 OK
LOC100623909 - - LOC100623909 LOC100623909 TSS2422 12:5264754-5267371 - - 0.110161 0 0.236511 OK
LOC100623825 - - LOC100623825 LOC100623825 TSS14903 12:5259720-5263291 - - 4.59303 3.32147 5.53578 OK
LOC100520094 - - LOC100520094 LOC100520094 TSS17627 12:5272442-5293852 - - 16.9501 13.2796 17.1989 OK
TRIM65 - - TRIM65 TRIM65 TSS11096 12:5422299-5426642 - - 3.35818 2.48299 4.23158 OK
LOC100739290 - - LOC100739290 LOC100739290 TSS20174 12:5346036-5370774 - - 21.0891 17.5104 21.7639 OK
EVPL - - EVPL EVPL TSS16870 12:5364941-5381725 - - 0.0890875 0.0347118 0.138847 OK
LOC100520633 - - LOC100520633 LOC100520633 TSS24617 12:5428282-5435389 - - 22.7871 18.7129 23.247 OK
FBF1 - - FBF1 FBF1 TSS1269 12:5439694-5467625 - - 5.13688 4.51433 5.72353 OK
LOC100523273 - - LOC100523273 LOC100523273 TSS6780 12:5382590-5386265 - - 0.29558 0.0502478 0.502478 OK
LOC100520449 - - LOC100520449 LOC100520449 TSS18561 12:5386230-5406387 - - 2.66294 1.61202 3.65804 OK
ACO - - ACO ACO TSS11462 12:5406194-5412420 - - 11.2131 9.35772 13.1492 OK
ACOX1 - - ACOX1 ACOX1 TSS2032 12:5472405-5484941 - - 29.6875 25.3931 31.029 OK
TRIM47 - - TRIM47 TRIM47 TSS7373 12:5492061-5496960 - - 7.4346 6.37659 8.29556 OK
LOC100623170 - - LOC100623170 LOC100623170 TSS2469	TSS321	TSS916 12:5235869-5259011 - - 28.9353 26.9865 30.9664 OK
UNC13D - - UNC13D UNC13D TSS3281 12:5521186-5535817 - - 0.623498 0.436405 0.814622 OK
LOC100523632 - - LOC100523632 LOC100523632 TSS18048 12:5539230-5574537 - - 6.8988 6.08205 7.69805 OK
LOC100521149 - - LOC100521149 LOC100521149 TSS17389 12:5511770-5519996 - - 100.887 89.6847 99.2857 OK
LOC100521514 - - LOC100521514 LOC100521514 TSS23715 12:5588391-5597565 - - 14.8594 11.8259 15.2993 OK
LOC100521988 - - LOC100521988 LOC100521988 TSS1739 12:5597670-5631822 - - 0.0972162 0.0377897 0.151159 OK
LOC100625498 - - LOC100625498 LOC100625498 TSS17655 12:5696221-5697670 - - 0.887771 0.452796 1.31722 OK
LOC100625566 - - LOC100625566 LOC100625566 TSS11739 12:5703253-5704950 - - 1.17115 0.624713 1.6659 OK
RECQL5 - - RECQL5 RECQL5 TSS4857 12:5679581-5694271 - - 4.46445 3.31814 5.42232 OK
LOC100626579 - - LOC100626579 LOC100626579 TSS24911 12:5714454-5740717 - - 14.3395 8.39551 13.9925 OK
LOC100523815 - - LOC100523815 LOC100523815 TSS23056	TSS7408 12:5641650-5678633 - - 16.7115 15.2608 18.1626 OK
SLC25A19 - - SLC25A19 SLC25A19 TSS1757 12:5824119-5835897 - - 3.02214 2.22261 3.78538 OK
LOC100521680 - - LOC100521680 LOC100521680 TSS16961 12:5578722-5582160 - - 62.9478 57.4542 63.6945 OK
GRB2 - - GRB2 GRB2 TSS11448 12:5860463-5928885 - - 104.451 85.1336 96.2401 OK
LOC100525357 - - LOC100525357 LOC100525357 TSS11560	TSS20338 12:5813898-5817502 - - 14.8452 12.3545 16.2057 OK
LOC100525072 - - LOC100525072 LOC100525072 TSS15468	TSS24707 12:5817349-5821890 - - 17.9177 16.0593 19.8211 OK
LOC100526070 - - LOC100526070 LOC100526070 TSS705 12:6035177-6066156 - - 7.41576 6.17681 8.57032 OK
GGA3 - - GGA3 GGA3 TSS15129 12:6025504-6034864 - - 35.5825 32.8295 36.5604 OK
SLC16A5 - - SLC16A5 SLC16A5 TSS18510 12:6149129-6160194 - - 0.73532 0.400516 1.0559 OK
SUMO2 - - SUMO2 SUMO2 TSS848 12:6079141-6092538 - - 218.642 164.089 182.753 OK
LOC100514979 - - LOC100514979 LOC100514979 TSS5028 12:6227158-6238786 - - 0.0619592 0 0.141785 OK
HN1 - - HN1 HN1 TSS8084 12:6101964-6120122 - - 129.398 89.3816 105.815 OK
LOC100526240 - - LOC100526240 LOC100526240 TSS12887 12:6124939-6126606 - - 3.23112 2.06947 4.13895 OK
ARMC7 - - ARMC7 ARMC7 TSS16332 12:6126602-6145548 - - 4.18021 3.48351 4.84788 OK
LOC100515164 - - LOC100515164 LOC100515164 TSS10220 12:6241257-6253256 - - 27.3431 19.8856 25.7501 OK
OTOP3 - - OTOP3 OTOP3 TSS9021 12:6296667-6303242 - - 0 0 0 OK
LOC100512069 - - LOC100512069 LOC100512069 TSS20821 12:6307211-6315570 - - 0.0359057 0 0.0972884 OK
LOC100512251 - - LOC100512251 LOC100512251 TSS9902 12:6324507-6328343 - - 0.0773814 0 0.173422 OK
CDR2L - - CDR2L CDR2L TSS5399 12:6256898-6266956 - - 5.1271 4.22892 6.02527 OK
GRIN2C - - GRIN2C GRIN2C TSS13831 12:6378935-6389834 - - 0.0792199 0.0151284 0.136155 OK
TMEM104 - - TMEM104 TMEM104 TSS23733 12:6395918-6447692 - - 2.00863 1.37441 2.60785 OK
NAT9 - - NAT9 NAT9 TSS15701 12:6448714-6453205 - - 21.9901 16.8669 21.9376 OK
FADS6 - - FADS6 FADS6 TSS7944 12:6344067-6357131 - - 62.5473 52.5522 61.0532 OK
FDXR - - FDXR FDXR TSS23701	TSS7747 12:6362519-6373247 - - 9.893 8.68903 11.0953 OK
LOC100515852 - - LOC100515852 LOC100515852 TSS10621 12:6586336-6604769 - - 0.104041 0 0.251412 OK
SLC9A3R1 - - SLC9A3R1 SLC9A3R1 TSS8592 12:6455106-6472510 - - 11.4509 9.59952 12.326 OK
LOC100513620 - - LOC100513620 LOC100513620 TSS17103	TSS22937 12:6473500-6523755 - - 0.798171 0.473626 1.12332 OK
LOC100514068 - - LOC100514068 LOC100514068 TSS4404 12:6609573-6617563 - - 0.76388 0.173641 1.30231 OK
CD300C - - CD300C CD300C TSS5609 12:6621091-6624938 - - 0.154104 0 0.267227 OK
LOC100736965 - - LOC100736965 LOC100736965 TSS4786	TSS5164 12:6275982-6295260 - - 21.6117 20.1325 23.0919 OK
LOC100623910 - - LOC100623910 LOC100623910 TSS6235 12:6733126-6741433 - - 6.07532 4.90273 7.15456 OK
LOC100623358 - - LOC100623358 LOC100623358 TSS18154 12:6632508-6636417 - - 0.2151 0 0.407052 OK
KIF19 - - KIF19 KIF19 TSS21000 12:6742502-6769288 - - 1.06182 0.784909 1.35077 OK
LOC100737948 - - LOC100737948 LOC100737948 TSS19229 12:6806154-6810344 - - 0 0 0 OK
DNAI2 - - DNAI2 DNAI2 TSS8908 12:6769309-6799271 - - 0.376674 0.201895 0.538387 OK
TTYH2 - - TTYH2 TTYH2 TSS23201 12:6865495-6907175 - - 13.4284 12.0572 14.7012 OK
SDK2 - - SDK2 SDK2 TSS659 12:7744733-7895887 - - 4.0281 3.62925 4.43483 OK
LOC100518928 - - LOC100518928 LOC100518928 TSS9732 12:7951700-7962601 - - 2.05685 0.937231 2.9821 OK
LOC100517421 - - LOC100517421 LOC100517421 TSS13815 12:7990695-7999302 - - 2.27999 1.01102 3.21687 OK
LOC100517117 - - LOC100517117 LOC100517117 TSS4900	TSS9670 12:7918375-7940485 - - 11.2441 10.1869 12.311 OK
LOC100517602 - - LOC100517602 LOC100517602 TSS13911	TSS20270	TSS24910 12:7999554-8007870 - - 3.30669 2.59472 4.04094 OK
LOC100516393 - - LOC100516393 LOC100516393 TSS15125	TSS24366 12:6911833-6916954 - - 395.986 373.85 418.297 OK
LOC100518214 - - LOC100518214 LOC100518214 TSS9091 12:8119554-8467386 - - 4.51948 2.8031 5.46604 OK
SSTR2 - - SSTR2 SSTR2 TSS9973 12:8064435-8065545 - - 26.618 20.9596 26.5455 OK
LOC100518393 - - LOC100518393 LOC100518393 TSS21295 12:9114068-9116452 - - 0.380923 0.0741495 0.667346 OK
SOX9 - - SOX9 SOX9 TSS16075 12:9029448-9032820 - - 6.8173 5.52868 7.84716 OK
LOC100519105 - - LOC100519105 LOC100519105 TSS6456 12:9183554-9185938 - - 0.380923 0.0741495 0.667346 OK
LOC100518034 - - LOC100518034 LOC100518034 TSS15408 12:8008264-8027807 - - 12.6526 11.4391 13.7822 OK
COG1 - - COG1 COG1 TSS15456 12:8026055-8040938 - - 22.7503 21.244 24.2566 OK
LOC100625946 - - LOC100625946 LOC100625946 TSS15404 12:11149894-11264154 - - 2.15219 1.58281 2.69663 OK
ABCA5 - - ABCA5 ABCA5 TSS24118 12:11330566-11338741 - - 16.2304 11.9335 17.0813 OK
LOC100738727 - - LOC100738727 LOC100738727 TSS14605 12:11569082-11598970 - - 0.380881 0.208058 0.548517 OK
LOC100738654 - - LOC100738654 LOC100738654 TSS19397 12:11498460-11517809 - - 0.333788 0.133668 0.501254 OK
LOC100738613 - - LOC100738613 LOC100738613 TSS8607 12:11440616-11488007 - - 6.3582 5.60701 7.06656 OK
ABCA6 - - ABCA6 ABCA6 TSS13910 12:11806199-11850357 - - 0.593216 0.41776 0.777898 OK
LOC100521038 - - LOC100521038 LOC100521038 TSS11292 12:11961081-11967283 - - 4.0645 2.86322 4.97544 OK
ABCA9 - - ABCA9 ABCA9 TSS20596 12:11731491-11787345 - - 1.01568 0.817688 1.20752 OK
LOC100522273 - - LOC100522273 LOC100522273 TSS12350 12:12074832-12123958 - - 3.51472 2.80711 4.19867 OK
ABCA8 - - ABCA8 ABCA8 TSS22208 12:11615578-11716664 - - 1.12389 0.893416 1.36494 OK
LOC100739084 - - LOC100739084 LOC100739084 TSS1451 12:12324316-12325421 - - 0 0 0 OK
LOC100521576 - - LOC100521576 LOC100521576 TSS21289 12:12219492-12304132 - - 1.21994 0.810453 1.62091 OK
WIPI1 - - WIPI1 WIPI1 TSS8351 12:12181683-12218356 - - 7.10914 5.79271 8.3252 OK
LOC100739042 - - LOC100739042 LOC100739042 TSS21316 12:12330290-12339482 - - 0.506911 0.24449 0.768399 OK
LOC100522637 - - LOC100522637 LOC100522637 TSS23840 12:12450191-12458354 - - 0.313347 0 0.533761 OK
GNA13 - - GNA13 GNA13 TSS6474 12:12403035-12442990 - - 5.30623 4.21848 6.10011 OK
AMZ2 - - AMZ2 AMZ2 TSS21994 12:12361885-12371208 - - 21.1435 17.2864 21.9013 OK
LOC100739604 - - LOC100739604 LOC100739604 TSS9663 12:12654638-12661490 - - 7.21601 5.46984 8.18322 OK
LOC100739667 - - LOC100739667 LOC100739667 TSS13290 12:13030865-13125101 - - 0.552093 0.312831 0.813362 OK
LOC100522100 - - LOC100522100 LOC100522100 TSS4198 12:13142345-13154327 - - 0 0 0 OK
CEP112 - - CEP112 CEP112 TSS2820 12:12705842-12962648 - - 1.36379 0.872625 1.84996 OK
PRKAR1A - - PRKAR1A PRKAR1A TSS14848 12:12130804-12147066 - - 137.831 118.482 131.227 OK
PRKCA - - PRKCA PRKCA TSS14351 12:13197690-13602554 - - 40.8704 34.5924 40.918 OK
LOC100525250 - - LOC100525250 LOC100525250 TSS22407 12:13660096-13698698 - - 3.94145 2.75732 4.82531 OK
LOC100523919 - - LOC100523919 LOC100523919 TSS20337 12:13761316-13822211 - - 15.4847 11.5488 16.6325 OK
CACNG1 - - CACNG1 CACNG1 TSS10004 12:13833205-13844295 - - 0.169147 0 0.337814 OK
HELZ - - HELZ HELZ TSS18985 12:13865184-14023979 - - 3.1061 2.77559 3.44017 OK
LOC100739438 - - LOC100739438 LOC100739438 TSS24769 12:14054071-14069934 - - 25.6731 19.2708 25.034 OK
PITPNC1 - - PITPNC1 PITPNC1 TSS3501 12:14104696-14376238 - - 12.3046 10.1249 13.1624 OK
LOC100524704 - - LOC100524704 LOC100524704 TSS11727 12:14395031-14411057 - - 3.65044 2.52694 4.55751 OK
LOC100739788 - - LOC100739788 LOC100739788 TSS8407 12:14411293-14424333 - - 4.59841 3.13547 5.56815 OK
LOC100524394 - - LOC100524394 LOC100524394 TSS1751	TSS9892 12:14070947-14095591 - - 24.242 22.3025 26.2125 OK
BPTF - - BPTF BPTF TSS21847 12:14461465-14570738 - - 5.58446 5.06303 6.10277 OK
PECAM1 - - PECAM1 PECAM1 TSS12292 12:14661765-14716420 - - 5.23076 4.36929 5.98126 OK
LOC100524893 - - LOC100524893 LOC100524893 TSS5558 12:14570744-14593272 - - 5.19868 4.32155 6.00216 OK
ICAM-2 - - ICAM-2 ICAM-2 TSS16150 12:14977959-14982966 - - 0.523708 0.219044 0.821417 OK
LOC100512920 - - LOC100512920 LOC100512920 TSS11113 12:15065793-15077298 - - 0.035237 0 0.095649 OK
CD79B - - CD79B CD79B TSS2211 12:15044393-15047829 - - 0.203002 0.0440728 0.352582 OK
LOC100511153 - - LOC100511153 LOC100511153 TSS4873 12:14983741-14986697 - - 0 0 0 OK
ERN1 - - ERN1 ERN1 TSS1271 12:14917344-14951130 - - 0.944531 0.671563 1.20486 OK
SCN4A - - SCN4A SCN4A TSS14436 12:15008605-15037441 - - 0.0360369 0 0.0799135 OK
GH1 - - GH1 GH1 TSS19857 12:15056361-15058095 - - 0 0 0 OK
SMARCD2 - - SMARCD2 SMARCD2 TSS12233 12:15083306-15092204 - - 4.28003 3.51735 5.00956 OK
TEX2 - - TEX2 TEX2 TSS1548 12:14758928-14861343 - - 23.4995 21.9038 24.714 OK
TBP10 - - TBP10 TBP10 TSS10972 12:15092306-15096632 - - 79.6093 67.3667 76.1781 OK
LOC100513305 - - LOC100513305 LOC100513305 TSS9696 12:15181716-15211525 - - 10.3173 7.98587 11.2918 OK
CCDC47 - - CCDC47 CCDC47 TSS13508 12:15155192-15174495 - - 25.3629 21.3157 26.1633 OK
LIMD2 - - LIMD2 LIMD2 TSS8904 12:15212864-15214392 - - 26.7613 21.3668 27.2277 OK
TACO1 - - TACO1 TACO1 TSS13449 12:15295165-15299597 - - 7.80058 6.07128 9.04965 OK
FTSJ3 - - FTSJ3 FTSJ3 TSS16019 12:15096888-15104807 - - 6.8711 6.15567 7.5861 OK
DDX42 - - DDX42 DDX42 TSS24056 12:15104467-15154552 - - 21.3555 20.0082 22.7493 OK
KCNH6 - - KCNH6 KCNH6 TSS24085 12:15341017-15361415 - - 1.10125 0.826517 1.36628 OK
LOC100515049 - - LOC100515049 LOC100515049 TSS4483 12:15364434-15373589 - - 0.0260398 0 0.0724843 OK
LOC100514727 - - LOC100514727 LOC100514727 TSS16073 12:15401945-15414046 - - 0 0 0 OK
MAP3K3 - - MAP3K3 MAP3K3 TSS15966 12:15215097-15285646 - - 5.47161 4.93808 6.00517 OK
DCAF7 - - DCAF7 DCAF7 TSS11920 12:15310800-15337809 - - 17.0038 14.0488 17.9184 OK
CYB561 - - CYB561 CYB561 TSS10607 12:15429838-15432116 - - 20.6507 14.3864 20.8205 OK
ACE - - ACE ACE TSS1309	TSS8614 12:15381361-15401171 - - 2.83458 2.36715 3.30204 OK
MARCH10 - - MARCH10 MARCH10 TSS8818 12:15868264-15948980 - - 0.145756 0.0392073 0.235244 OK
MRC2 - - MRC2 MRC2 TSS20581 12:15952807-15980771 - - 3.14376 2.70646 3.57153 OK
TANC2 - - TANC2 TANC2 TSS10796 12:15440650-15617981 - - 7.81181 7.17476 8.43397 OK
LOC100516460 - - LOC100516460 LOC100516460 TSS4188 12:16149943-16175744 - - 0 0 0 OK
TLK2 - - TLK2 TLK2 TSS16060 12:16021243-16119830 - - 6.81578 6.00677 7.59679 OK
LOC100515752 - - LOC100515752 LOC100515752 TSS14574 12:16181519-16198932 - - 8.20422 6.70907 9.28488 OK
LOC100516998 - - LOC100516998 LOC100516998 TSS7730 12:16798613-16813389 - - 0 0 0 OK
ITGB3 - - ITGB3 ITGB3 TSS8321 12:16718914-16775379 - - 4.06475 3.561 4.57155 OK
LOC100517913 - - LOC100517913 LOC100517913 TSS7076 12:16924919-17122116 - - 11.6761 10.736 12.5867 OK
LOC100517185 - - LOC100517185 LOC100517185 TSS15238	TSS7617 12:16834066-16904177 - - 9.09579 8.3344 9.87039 OK
LOC100518448 - - LOC100518448 LOC100518448 TSS5350 12:17275733-17284840 - - 0 0 0 OK
LOC100738284 - - LOC100738284 LOC100738284 TSS2141 12:17354774-17356920 - - 0.0830456 0 0.153413 OK
LOC100738383 - - LOC100738383 LOC100738383 TSS20541 12:17236322-17243114 - - 10.1937 6.91703 10.7081 OK
ARF4 - - ARF4 ARF4 TSS4789 12:17474690-17479635 - - 27.8224 10.1956 18.1666 OK
CRHR1 - - CRHR1 CRHR1 TSS18011 12:17367312-17420151 - - 10.9233 8.39767 11.959 OK
LOC100738351 - - LOC100738351 LOC100738351 TSS6427 12:17126682-17233980 - - 99.6206 92.1741 99.4161 OK
LOC100738655 - - LOC100738655 LOC100738655 TSS3779 12:17734674-17753564 - - 0.252806 0.0531692 0.425354 OK
LOC100738693 - - LOC100738693 LOC100738693 TSS3469 12:17781943-17835413 - - 0.164581 0 0.282838 OK
LOC100519512 - - LOC100519512 LOC100519512 TSS2527 12:17663265-17668160 - - 0.773811 0.273669 1.23151 OK
LOC100738578 - - LOC100738578 LOC100738578 TSS10431 12:17917697-17924965 - - 0 0 0 OK
LOC100519332 - - LOC100519332 LOC100519332 TSS7771 12:17854306-17875505 - - 11.6518 10.3696 12.7408 OK
LOC100625802 - - LOC100625802 LOC100625802 TSS3366 12:17994888-18037003 - - 0.667952 0.326611 0.979833 OK
LOC100626147 - - LOC100626147 LOC100626147 TSS7200 12:18123940-18129835 - - 1.3565 0.791641 1.88015 OK
LOC100738728 - - LOC100738728 LOC100738728 TSS16153 12:17894839-17910387 - - 37.2555 30.9721 37.766 OK
LOC100524336 - - LOC100524336 LOC100524336 TSS20686 12:18438473-18447519 - - 0 0 0 OK
MAP3K14 - - MAP3K14 MAP3K14 TSS13858 12:18411795-18430175 - - 1.23775 0.918337 1.54969 OK
FMNL1 - - FMNL1 FMNL1 TSS4411 12:18448184-18473774 - - 5.73732 4.96284 6.44184 OK
LOC100524519 - - LOC100524519 LOC100524519 TSS21527 12:18500137-18506805 - - 7.13259 5.53503 8.22875 OK
PLEKHM1 - - PLEKHM1 PLEKHM1 TSS10365 12:18157270-18205028 - - 2.58162 2.18112 2.99124 OK
ARHGAP27 - - ARHGAP27 ARHGAP27 TSS24036 12:18203874-18337076 - - 1.58586 1.28689 1.88484 OK
LOC100520763 - - LOC100520763 LOC100520763 TSS20035 12:18515736-18518254 - - 22.7891 20.2006 23.8833 OK
NSF - - NSF NSF TSS2134 12:17490813-17655336 - - 121.741 110.897 119.714 OK
PLCD3 - - PLCD3 PLCD3 TSS24699 12:18530502-18551178 - - 9.80254 8.58445 10.9374 OK
LOC100520929 - - LOC100520929 LOC100520929 TSS22220 12:18522109-18528823 - - 5.20818 4.22838 6.18955 OK
KIF18B - - KIF18B KIF18B TSS8799 12:18681087-18692927 - - 0.540839 0.35332 0.724307 OK
LOC780424 - - LOC780424 LOC780424 TSS11282 12:18629301-18661459 - - 27.2007 16.6953 24.025 OK
NMT1 - - NMT1 NMT1 TSS11602 12:18555064-18584849 - - 33.9446 29.5194 34.6296 OK
LOC100521290 - - LOC100521290 LOC100521290 TSS14550	TSS16120 12:18585182-18611127 - - 20.6395 18.8021 22.5148 OK
GJD3 - - GJD3 GJD3 TSS11474 12:18789729-18791061 - - 0.56365 0.247165 0.865078 OK
LOC100513492 - - LOC100513492 LOC100513492 TSS9606 12:18922196-18941366 - - 0.240469 0.113447 0.35925 OK
LOC100522512 - - LOC100522512 LOC100522512 TSS21602 12:18760067-18761826 - - 2.32358 0.953351 3.17784 OK
LOC100526134 - - LOC100526134 LOC100526134 TSS3378 12:18945658-18953630 - - 8.42296 5.92555 9.00684 OK
LOC100525073 - - LOC100525073 LOC100525073 TSS22333 12:18813560-18822988 - - 17.124 14.7425 18.1588 OK
FZD2 - - FZD2 FZD2 TSS11817 12:19086024-19087228 - - 5.85534 4.28392 6.92719 OK
SLC4A1 - - SLC4A1 SLC4A1 TSS15978 12:19180180-19193175 - - 3.74294 3.19304 4.27805 OK
LOC100513880 - - LOC100513880 LOC100513880 TSS171 12:19115435-19171117 - - 13.0348 11.9099 14.0867 OK
GRN - - GRN GRN TSS24686 12:19212413-19216283 - - 20.0327 17.3442 21.3386 OK
ITGA2B - - ITGA2B ITGA2B TSS6002 12:19231262-19247912 - - 2.13499 1.73276 2.52487 OK
LOC100514069 - - LOC100514069 LOC100514069 TSS24883 12:19216946-19227211 - - 20.628 17.9936 21.8988 OK
LOC100514598 - - LOC100514598 LOC100514598 TSS2034 12:19312001-19323667 - - 0.983125 0.637357 1.30368 OK
SLC25A39 - - SLC25A39 SLC25A39 TSS3121 12:19275102-19278534 - - 31.675 26.3518 32.4658 OK
LOC100514791 - - LOC100514791 LOC100514791 TSS1524 12:19328031-19330644 - - 18.3833 14.2367 18.4385 OK
LOC100621582 - - LOC100621582 LOC100621582 TSS4215 12:19292487-19306550 - - 36.4512 32.0257 37.2031 OK
LOC100515338 - - LOC100515338 LOC100515338 TSS20509 12:19385077-19390170 - - 19.1783 14.2235 19.6987 OK
NAGS - - NAGS NAGS TSS23325 12:19407042-19410613 - - 0 0 0 OK
LOC100512433 - - LOC100512433 LOC100512433 TSS11444 12:19443705-19444950 - - 0.903343 0.279477 1.49054 OK
TMEM101 - - TMEM101 TMEM101 TSS15132 12:19402224-19405661 - - 11.5564 9.35094 12.4562 OK
PPY - - PPY PPY TSS20067 12:19453481-19455137 - - 0 0 0 OK
LOC100512252 - - LOC100512252 LOC100512252 TSS20322 12:19466183-19475059 - - 7.8682 4.76396 8.59215 OK
LOC100515853 - - LOC100515853 LOC100515853 TSS4515 12:19512429-19518355 - - 1.60592 0.809899 2.29471 OK
LOC100516035 - - LOC100516035 LOC100516035 TSS25017 12:19564585-19568441 - - 2.26449 0.872694 3.16352 OK
LOC100515505 - - LOC100515505 LOC100515505 TSS22616 12:19500993-19509142 - - 29.1327 24.9582 30.5045 OK
LOC100514980 - - LOC100514980 LOC100514980 TSS22926 12:19338359-19354807 - - 0.641317 0.380436 0.907195 OK
LOC100515165 - - LOC100515165 LOC100515165 TSS12678 12:19350510-19384618 - - 31.5886 27.9761 32.8311 OK
LOC100512070 - - LOC100512070 LOC100512070 TSS18445 12:19357407-19361986 - - 16.4966 13.4659 17.0841 OK
LOC100512983 - - LOC100512983 LOC100512983 TSS9368 12:19570026-19580068 - - 39.4674 28.9192 36.5804 OK
ATXN7L3 - - ATXN7L3 ATXN7L3 TSS17379	TSS3520 12:19330751-19336744 - - 44.1966 41.9195 46.5014 OK
LOC100513306 - - LOC100513306 LOC100513306 TSS16846 12:19588914-19592503 - - 0 0 0 OK
LOC100516574 - - LOC100516574 LOC100516574 TSS10082 12:19665266-19682082 - - 0 0 0 OK
MPP3 - - MPP3 MPP3 TSS15411	TSS7542 12:19530867-19556249 - - 13.3898 12.0383 14.7429 OK
GFAP - - GFAP GFAP TSS24464 12:18700993-18711304 - - 306.552 285.105 298.233 OK
EFTUD2 - - EFTUD2 EFTUD2 TSS12892	TSS16669	TSS22966 12:18705037-18759721 - - 23.7794 22.379 25.3298 OK
LOC100521923 - - LOC100521923 LOC100521923 TSS11406 12:18713642-18718971 - - 2.05037 1.51816 2.57545 OK
LOC100516931 - - LOC100516931 LOC100516931 TSS10382 12:19790805-19792763 - - 30.9378 25.6716 31.5506 OK
RUNDC3A - - RUNDC3A RUNDC3A TSS5862 12:19265059-19274500 - - 225.692 219.95 234.632 OK
ETV4 - - ETV4 ETV4 TSS11524	TSS22146 12:19893842-19910560 - - 5.326 4.54983 6.10234 OK
DHX8 - - DHX8 DHX8 TSS1341	TSS16385 12:19859970-19891100 - - 11.1158 10.2456 11.9955 OK
LOC100624758 - - LOC100624758 LOC100624758 TSS22886 12:19991289-20002226 - - 2.48112 1.60966 3.31402 OK
RPL27 - - RPL27 RPL27 TSS3417 12:19987409-19989401 - - 387.854 239.062 269.881 OK
BRCA1 - - BRCA1 BRCA1 TSS8546 12:20029313-20091797 - - 1.16157 0.880549 1.44191 OK
LOC100624863 - - LOC100624863 LOC100624863 TSS21411 12:20135706-20140542 - - 0 0 0 OK
TMEM106A - - TMEM106A TMEM106A TSS19087 12:20126619-20134791 - - 5.49634 4.55744 6.34867 OK
VAT1 - - VAT1 VAT1 TSS10803 12:20003135-20023003 - - 27.0411 24.2437 28.1514 OK
LOC100625457 - - LOC100625457 LOC100625457 TSS12597 12:20012174-20015782 - - 48.967 41.221 48.3375 OK
RUNDC1 - - RUNDC1 RUNDC1 TSS22117 12:20165943-20171631 - - 12.4251 9.84858 13.788 OK
AOC2 - - AOC2 AOC2 TSS7396 12:20237044-20241867 - - 0.638884 0.387094 0.870963 OK
LOC100520329 - - LOC100520329 LOC100520329 TSS12115 12:20231750-20235970 - - 0.785057 0.489916 1.06149 OK
PSME3 - - PSME3 PSME3 TSS18619 12:20244827-20250106 - - 32.4601 23.8131 30.1856 OK
WNK4 - - WNK4 WNK4 TSS12724 12:20279620-20296789 - - 1.05223 0.811027 1.28967 OK
LOC100518575 - - LOC100518575 LOC100518575 TSS6705 12:20277794-20278913 - - 56.2788 41.5751 51.0016 OK
NBR1 - - NBR1 NBR1 TSS21250 12:20093170-20126410 - - 33.1202 31.1922 34.5429 OK
BECN1 - - BECN1 BECN1 TSS2729 12:20256895-20268416 - - 41.9859 36.6716 43.0345 OK
LOC100626954 - - LOC100626954 LOC100626954 TSS1678 12:20268169-20277603 - - 16.3194 14.9635 17.6995 OK
EZH1 - - EZH1 EZH1 TSS20133 12:20306792-20338046 - - 11.094 9.67472 12.3464 OK
RAMP2 - - RAMP2 RAMP2 TSS9251 12:20346947-20349170 - - 33.1955 23.674 30.7541 OK
LOC100622124 - - LOC100622124 LOC100622124 TSS14929 12:20339868-20342633 - - 21.2978 16.5523 21.6142 OK
CCR10 - - CCR10 CCR10 TSS16690 12:20376687-20378579 - - 4.25635 2.91437 5.17553 OK
PLEKHH3 - - PLEKHH3 PLEKHH3 TSS4330	TSS7575 12:20365390-20374505 - - 1.35564 1.02319 1.68704 OK
LOC100520862 - - LOC100520862 LOC100520862 TSS18823 12:20351169-20364519 - - 82.3488 66.8452 77.7081 OK
CNTNAP1 - - CNTNAP1 CNTNAP1 TSS3890 12:20379412-20386573 - - 38.9081 34.3007 39.8509 OK
LOC100521218 - - LOC100521218 LOC100521218 TSS7612 12:20387949-20389596 - - 54.7585 41.0533 50.4863 OK
LOC100519106 - - LOC100519106 LOC100519106 TSS17846 12:20433658-20454278 - - 19.5589 15.9403 20.131 OK
HSD17B1 - - HSD17B1 HSD17B1 TSS2130 12:20482372-20484253 - - 0.752415 0.340811 1.13604 OK
COASY - - COASY COASY TSS6644 12:20471081-20475435 - - 8.56013 7.14324 9.52432 OK
NAGLU - - NAGLU NAGLU TSS12768 12:20485023-20492488 - - 4.32092 3.54719 5.07692 OK
LOC100518929 - - LOC100518929 LOC100518929 TSS19124 12:20427178-20433373 - - 41.2975 35.4462 41.5577 OK
LOC100521397 - - LOC100521397 LOC100521397 TSS13523 12:20457004-20462859 - - 0.097967 0 0.256405 OK
LOC100519270 - - LOC100519270 LOC100519270 TSS11150	TSS7802 12:20462300-20470222 - - 14.087 12.6616 15.5314 OK
STAT5A - - STAT5A STAT5A TSS2556 12:20651660-20707449 - - 2.6288 2.05322 3.18604 OK
HCRT - - HCRT HCRT TSS13184 12:20878752-20880147 - - 0 0 0 OK
STAT3 - - STAT3 STAT3 TSS1425 12:20711741-20775571 - - 13.681 11.9005 14.8479 OK
STAT5B - - STAT5B STAT5B TSS12022 12:20807654-20862080 - - 4.62237 3.80224 5.32769 OK
LOC100736840 - - LOC100736840 LOC100736840 TSS3432 12:20832215-20835367 - - 0 0 0 OK
GHDC - - GHDC GHDC TSS4418 12:20871182-20876033 - - 4.6627 3.96446 5.3668 OK
KCNH4 - - KCNH4 KCNH4 TSS21799 12:20883643-20900470 - - 10.9133 9.61224 11.9659 OK
LOC100524041 - - LOC100524041 LOC100524041 TSS12059 12:20926889-20927407 - - 0.154905 0 0.317784 OK
LOC100622424 - - LOC100622424 LOC100622424 TSS18801 12:20996390-21006552 - - 1.45869 0.939813 1.95192 OK
DHX58 - - DHX58 DHX58 TSS6618 12:20937911-20946764 - - 0.933412 0.639518 1.21508 OK
LOC100524706 - - LOC100524706 LOC100524706 TSS13367	TSS24555 12:21009328-21013030 - - 9.92014 7.7805 12.0897 OK
KAT2A - - KAT2A KAT2A TSS18706 12:20928667-20937622 - - 21.7017 19.5814 22.955 OK
RAB5C - - RAB5C RAB5C TSS18847 12:20904149-20926107 - - 75.1325 65.3253 73.7417 OK
TTC25 - - TTC25 TTC25 TSS18767 12:21057603-21078393 - - 10.2833 8.55755 11.1163 OK
GAST - - GAST GAST TSS7533 12:21121157-21123390 - - 0 0 0 OK
DNAJC7 - - DNAJC7 DNAJC7 TSS21512	TSS24336	TSS8005 12:21015957-21046526 - - 49.5948 46.4999 52.7362 OK
LOC100736758 - - LOC100736758 LOC100736758 TSS23501 12:21108233-21111785 - - 3.93659 3.01452 4.8104 OK
LOC100736934 - - LOC100736934 LOC100736934 TSS6575 12:21128487-21137028 - - 0.815951 0.505583 1.10039 OK
JUP - - JUP JUP TSS12275 12:21145389-21174257 - - 4.95529 4.2431 5.62339 OK
LOC100523018 - - LOC100523018 LOC100523018 TSS19778	TSS20861	TSS3122 12:20501312-20562489 - - 77.7481 75.0501 81.0944 OK
FKBP10 - - FKBP10 FKBP10 TSS9610 12:21195578-21201314 - - 1.9617 1.15883 2.72325 OK
LEPREL4 - - LEPREL4 LEPREL4 TSS8609 12:21185701-21194844 - - 2.62452 2.02276 3.22618 OK
ACL - - ACL ACL TSS18032 12:21082936-21106727 - - 38.82 33.4847 39.2655 OK
CNP - - CNP CNP TSS412 12:21048137-21055818 - - 92.9731 84.8581 92.1954 OK
LOC100737072 - - LOC100737072 LOC100737072 TSS7244 12:21326290-21331759 - - 0.33154 0.106683 0.533415 OK
LOC100515685 - - LOC100515685 LOC100515685 TSS6969 12:21509157-21509951 - - 16.1167 10.1006 15.9243 OK
LOC100737030 - - LOC100737030 LOC100737030 TSS1285 12:21316085-21323804 - - 0.0918194 0 0.201879 OK
LOC100516932 - - LOC100516932 LOC100516932 TSS16359 12:21598915-21599581 - - 0 0 0 OK
LOC100517304 - - LOC100517304 LOC100517304 TSS19605 12:21594352-21595315 - - 0 0 0 OK
LOC100515339 - - LOC100515339 LOC100515339 TSS613 12:21536795-21540280 - - 4.67134 3.47579 5.66281 OK
LOC100517119 - - LOC100517119 LOC100517119 TSS14054 12:21616337-21616937 - - 0 0 0 OK
LOC100522892 - - LOC100522892 LOC100522892 TSS845 12:21623857-21624415 - - 0 0 0 OK
LOC100518750 - - LOC100518750 LOC100518750 TSS221 12:21641835-21642638 - - 0.0858445 0 0.204996 OK
LOC100522699 - - LOC100522699 LOC100522699 TSS9809 12:21608271-21609149 - - 0 0 0 OK
LOC100517852 - - LOC100517852 LOC100517852 TSS4124 12:21638434-21638947 - - 0 0 0 OK
LOC100518930 - - LOC100518930 LOC100518930 TSS17807 12:21646756-21647441 - - 0 0 0 OK
LOC100519107 - - LOC100519107 LOC100519107 TSS5812 12:21655131-21655792 - - 0 0 0 OK
LOC100738100 - - LOC100738100 LOC100738100 TSS12734 12:21660420-21661630 - - 0.0257179 0 0.188128 OK
LOC100523275 - - LOC100523275 LOC100523275 TSS9139 12:21666348-21666991 - - 0.152677 0 0.426677 OK
LOC100517492 - - LOC100517492 LOC100517492 TSS2968 12:21669272-21670600 - - 0.0471322 0 0.123955 OK
LOC100523463 - - LOC100523463 LOC100523463 TSS21022 12:21684300-21684867 - - 0.136089 0 0.290321 OK
LOC100518215 - - LOC100518215 LOC100518215 TSS10632 12:21710071-21711018 - - 0 0 0 OK
LOC100518035 - - LOC100518035 LOC100518035 TSS22940 12:21704678-21705700 - - 0.0692648 0 0.172188 OK
LOC100518576 - - LOC100518576 LOC100518576 TSS17727 12:21723745-21724697 - - 0 0 0 OK
KRT39 - - KRT39 KRT39 TSS8948 12:21689836-21697752 - - 0.0417208 0 0.111299 OK
LOC100518395 - - LOC100518395 LOC100518395 TSS14309 12:21717107-21717908 - - 0 0 0 OK
LOC100517674 - - LOC100517674 LOC100517674 TSS21791 12:21737010-21737622 - - 0 0 0 OK
LOC100736981 - - LOC100736981 LOC100736981 TSS9746 12:21278610-21281193 - - 199.211 169.852 184.523 OK
LOC100523088 - - LOC100523088 LOC100523088 TSS22710 12:21757295-21758162 - - 0.0260105 0 0.189864 OK
LOC100524337 - - LOC100524337 LOC100524337 TSS22661 12:21778904-21785638 - - 1.22573 0.813826 1.62765 OK
KRT26 - - KRT26 KRT26 TSS21536 12:21793156-21799808 - - 0.132093 0 0.233492 OK
LOC100520330 - - LOC100520330 LOC100520330 TSS19020 12:21893150-21902688 - - 0 0 0 OK
KRT27 - - KRT27 KRT27 TSS13363 12:21806541-21811897 - - 5.39891 4.16566 6.28264 OK
KRT12 - - KRT12 KRT12 TSS1164 12:21879463-21886530 - - 0 0 0 OK
LOC100519795 - - LOC100519795 LOC100519795 TSS22023 12:21940674-21959202 - - 0.0748992 0 0.168418 OK
LOC100520694 - - LOC100520694 LOC100520694 TSS11420 12:21819556-21829940 - - 0.122736 0 0.291671 OK
LOC100520863 - - LOC100520863 LOC100520863 TSS5033 12:21824881-21829686 - - 0.20937 0 0.502489 OK
LOC100519971 - - LOC100519971 LOC100519971 TSS5421 12:21842077-21846568 - - 6.0292 5.08106 6.92872 OK
LOC100520514 - - LOC100520514 LOC100520514 TSS23857 12:21842935-21847159 - - 0.951124 0.518795 1.34022 OK
LOC100738850 - - LOC100738850 LOC100738850 TSS14350 12:21986247-21990424 - - 0.144699 0 0.303153 OK
CCR7 - - CCR7 CCR7 TSS17353 12:22140217-22152033 - - 0.0585229 0 0.134553 OK
LOC100524521 - - LOC100524521 LOC100524521 TSS22377 12:22121892-22127042 - - 19.6304 10.8815 17.5956 OK
LOC100521398 - - LOC100521398 LOC100521398 TSS11758 12:22165102-22178388 - - 25.3235 16.2306 23.7004 OK
LOC100521578 - - LOC100521578 LOC100521578 TSS20985 12:22090750-22094559 - - 13.0311 10.7341 13.9677 OK
LOC100521862 - - LOC100521862 LOC100521862 TSS11003 12:22240481-22260359 - - 0 0 0 OK
IGFBP4 - - IGFBP4 IGFBP4 TSS10563 12:22276125-22289602 - - 17.5426 12.2404 17.8681 OK
TOPOII - - TOPOII TOPOII TSS24334 12:22310213-22337485 - - 0.830297 0.652879 0.998521 OK
LOC100522209 - - LOC100522209 LOC100522209 TSS8648 12:22349725-22350607 - - 0 0 0 OK
LOC100737113 - - LOC100737113 LOC100737113 TSS1867 12:21339400-21500738 - - 0.232859 0.0374496 0.446878 OK
LOC100514981 - - LOC100514981 LOC100514981 TSS1457 12:21346680-21347209 - - 0.150243 0 0.311176 OK
LOC100623387 - - LOC100623387 LOC100623387 TSS1731 12:21363120-21368238 - - 0.0802627 0 0.193434 OK
KRT34 - - KRT34 KRT34 TSS20171 12:21391715-21396633 - - 0.0089355 0 0.0968875 OK
KRT31 - - KRT31 KRT31 TSS6564 12:21404863-21408896 - - 0.00965226 0 0.103856 OK
KRT32 - - KRT32 KRT32 TSS14278 12:21433476-21441659 - - 0 0 0 OK
LOC100514792 - - LOC100514792 LOC100514792 TSS561 12:21447550-21452430 - - 0.0113916 0 0.12033 OK
KRT36 - - KRT36 KRT36 TSS10578 12:21458730-21463167 - - 0.0382324 0 0.102947 OK
LOC100515166 - - LOC100515166 LOC100515166 TSS14549 12:21475569-21479809 - - 0 0 0 OK
LOC100515506 - - LOC100515506 LOC100515506 TSS6335 12:21488887-21494420 - - 0.0467426 0 0.158677 OK
CDC6 - - CDC6 CDC6 TSS23374 12:22409873-22424492 - - 0.404058 0.212574 0.584578 OK
LOC396709 - - LOC396709 LOC396709 TSS15342	TSS19627	TSS19792	TSS789 12:22356757-22403775 - - 6.61553 5.67673 7.562 OK
THRA - - THRA THRA TSS21766 12:22488983-22497735 - - 136.854 113.984 126.711 OK
MSL1 - - MSL1 MSL1 TSS13623	TSS1531 12:22502859-22515239 - - 38.6633 37.0028 40.6752 OK
WIPF2 - - WIPF2 WIPF2 TSS9102 12:22594973-22615859 - - 7.84141 6.66302 8.64869 OK
LOC100525426 - - LOC100525426 LOC100525426 TSS18693 12:22565027-22574998 - - 25.3884 23.249 26.3337 OK
RAPGEFL1 - - RAPGEFL1 RAPGEFL1 TSS20957	TSS7209 12:22548354-22562100 - - 55.712 53.0843 58.844 OK
CSF3 - - CSF3 CSF3 TSS19525 12:22732712-22734736 - - 0.0597598 0 0.152137 OK
LOC100515753 - - LOC100515753 LOC100515753 TSS14936 12:22758581-22763289 - - 0.0708551 0 0.199167 OK
LOC100737459 - - LOC100737459 LOC100737459 TSS470 12:22744274-22746179 - - 25.7024 17.1312 24.3398 OK
LOC100737548 - - LOC100737548 LOC100737548 TSS11299 12:22792285-22794137 - - 0 0 0 OK
LOC100511100 - - LOC100511100 LOC100511100 TSS19810	TSS5512 12:22707791-22730984 - - 16.3147 15.1416 17.5077 OK
LOC100516107 - - LOC100516107 LOC100516107 TSS18352 12:22857109-22867461 - - 0 0 0 OK
LOC100512434 - - LOC100512434 LOC100512434 TSS22832 12:22822461-22834877 - - 0 0 0 OK
LOC100516292 - - LOC100516292 LOC100516292 TSS2095 12:22921811-23014041 - - 0 0 0 OK
LOC100513041 - - LOC100513041 LOC100513041 TSS21724 12:22876979-22897087 - - 0.349201 0.139089 0.556356 OK
GRB7 - - GRB7 GRB7 TSS15169 12:23031755-23040745 - - 0 0 0 OK
ZPBP2 - - ZPBP2 ZPBP2 TSS17986 12:22913242-22921116 - - 0.0253987 0 0.0882165 OK
LOC100736580 - - LOC100736580 LOC100736580 TSS11460	TSS24314 12:22767041-22789915 - - 11.0546 10.0665 12.0457 OK
LOC100516461 - - LOC100516461 LOC100516461 TSS1427 12:23045700-23047407 - - 58.0167 42.7721 52.4509 OK
LOC100516641 - - LOC100516641 LOC100516641 TSS15430 12:23049117-23069979 - - 3.03961 2.60281 3.47456 OK
LOC100736966 - - LOC100736966 LOC100736966 TSS17836 12:23071450-23079050 - - 23.6148 19.0743 24.1636 OK
TCAP - - TCAP TCAP TSS21827 12:23107377-23108618 - - 2.03178 1.18304 2.81677 OK
LOC100512253 - - LOC100512253 LOC100512253 TSS23570 12:22802757-22818546 - - 50.4989 44.8896 50.7414 OK
STARD3 - - STARD3 STARD3 TSS14568 12:23079596-23105357 - - 10.2442 8.61649 11.2596 OK
PNMT - - PNMT PNMT TSS11207 12:23110417-23111803 - - 0.0797323 0 0.193206 OK
LOC100516999 - - LOC100516999 LOC100516999 TSS23423 12:23114339-23129754 - - 5.14936 3.47571 6.15372 OK
LOC100512626 - - LOC100512626 LOC100512626 TSS11232	TSS17056	TSS18491	TSS8447 12:22869420-22876009 - - 37.0917 34.1879 40.0391 OK
LOC100513430 - - LOC100513430 LOC100513430 TSS11153 12:23164042-23165430 - - 37.6282 31.349 38.3067 OK
LOC100517731 - - LOC100517731 LOC100517731 TSS14408 12:23428350-23442136 - - 0.242043 0.0720087 0.396048 OK
STAC2 - - STAC2 STAC2 TSS18542 12:23457942-23473583 - - 5.11764 3.72907 6.12633 OK
LOC100517553 - - LOC100517553 LOC100517553 TSS18712	TSS5008 12:23327765-23420178 - - 5.82667 5.13732 6.51728 OK
CDK12 - - CDK12 CDK12 TSS10922 12:23229991-23283751 - - 4.73031 4.27064 5.19577 OK
MED1 - - MED1 MED1 TSS6596 12:23283175-23325358 - - 6.44752 5.9692 6.92584 OK
PLXDC1 - - PLXDC1 PLXDC1 TSS1787 12:23526451-23586847 - - 3.04528 2.13728 3.86355 OK
CACNB1 - - CACNB1 CACNB1 TSS14559	TSS7238 12:23491025-23512500 - - 23.4402 21.7442 25.156 OK
RPL19 - - RPL19 RPL19 TSS3221 12:23482135-23487099 - - 398.009 309.734 334.792 OK
TBX21 - - TBX21 TBX21 TSS9372 12:23867196-23879454 - - 0.0369702 0 0.0998859 OK
TBKBP1 - - TBKBP1 TBKBP1 TSS21596 12:23824681-23840158 - - 9.80405 8.31744 10.6659 OK
OSBPL7 - - OSBPL7 OSBPL7 TSS13820 12:23931184-23952253 - - 4.65945 3.93398 5.35096 OK
LOC100519171 - - LOC100519171 LOC100519171 TSS14577 12:23961111-23967524 - - 2.24582 1.53202 2.9431 OK
LOC100518988 - - LOC100518988 LOC100518988 TSS1991 12:23954335-23960900 - - 15.4856 12.6763 16.0877 OK
LOC100519513 - - LOC100519513 LOC100519513 TSS2506 12:23981053-23982187 - - 0.0565568 0 0.14516 OK
LOC100519333 - - LOC100519333 LOC100519333 TSS17388 12:23968548-23972965 - - 7.05322 5.49439 8.09507 OK
LOC100626417 - - LOC100626417 LOC100626417 TSS2979 12:23983429-23987798 - - 4.91786 3.02379 5.97382 OK
LOC414413 - - LOC414413 LOC414413 TSS20158	TSS4813 12:23673920-23761717 - - 35.0791 33.6112 36.9078 OK
LOC100626612 - - LOC100626612 LOC100626612 TSS19347 12:24002325-24003537 - - 0 0 0 OK
LOC100521112 - - LOC100521112 LOC100521112 TSS9803 12:23992187-23998372 - - 26.2745 21.279 26.4271 OK
LOC100738594 - - LOC100738594 LOC100738594 TSS16878 12:24067796-24076715 - - 4.21624 3.05564 5.10729 OK
LOC100521471 - - LOC100521471 LOC100521471 TSS1608 12:24088029-24198869 - - 0.446028 0.172685 0.69074 OK
LOC100738523 - - LOC100738523 LOC100738523 TSS19057 12:24038947-24044572 - - 34.3932 25.619 32.6292 OK
LOC100521291 - - LOC100521291 LOC100521291 TSS7077 12:24044575-24054465 - - 9.61859 7.86563 10.5714 OK
LOC100520095 - - LOC100520095 LOC100520095 TSS11586	TSS12762 12:24209911-24219504 - - 8.12924 7.1372 9.12104 OK
LOC100520403 - - LOC100520403 LOC100520403 TSS24621 12:24228654-24246925 - - 42.6232 33.2886 40.834 OK
LOC100521817 - - LOC100521817 LOC100521817 TSS3880 12:24742327-24743755 - - 0 0 0 OK
LOC100620438 - - LOC100620438 LOC100620438 TSS9364 12:24574363-24584066 - - 2.01613 1.23249 2.76079 OK
LOC100521989 - - LOC100521989 LOC100521989 TSS6355 12:24754684-24756561 - - 0 0 0 OK
LOC100523276 - - LOC100523276 LOC100523276 TSS22242 12:24584231-24587087 - - 2.66602 1.85374 3.44795 OK
HOXB3 - - HOXB3 HOXB3 TSS23803 12:24762105-24764391 - - 0 0 0 OK
LOC100523464 - - LOC100523464 LOC100523464 TSS16988 12:24764373-24776027 - - 0 0 0 OK
LOC100620256 - - LOC100620256 LOC100620256 TSS25041 12:24588262-24593040 - - 3.33671 1.83777 4.63819 OK
MIR10A - - MIR10A MIR10A TSS1382 12:24791266-24791346 - - 0 0 0 OK
LOC100522341 - - LOC100522341 LOC100522341 TSS5049 12:24788155-24789741 - - 0 0 0 OK
LOC100627478 - - LOC100627478 LOC100627478 TSS7682 12:24833375-24835925 - - 0 0 0 OK
LOC100627661 - - LOC100627661 LOC100627661 TSS1049 12:24854570-24857194 - - 0.0330708 0 0.0902973 OK
LOC100523635 - - LOC100523635 LOC100523635 TSS16654 12:24842975-24846448 - - 0 0 0 OK
LOC100522513 - - LOC100522513 LOC100522513 TSS5301 12:24858555-24862011 - - 0 0 0 OK
LOC100627849 - - LOC100627849 LOC100627849 TSS1395 12:24871088-24873387 - - 0 0 0 OK
LOC100519796 - - LOC100519796 LOC100519796 TSS11948 12:24277925-24306430 - - 3.55773 2.18952 4.51173 OK
LOC100738705 - - LOC100738705 LOC100738705 TSS10806 12:24306118-24308000 - - 12.4726 10.215 14.7673 OK
MIR152 - - MIR152 MIR152 TSS1046 12:24289535-24289615 - - 0 0 0 OK
LOC100522700 - - LOC100522700 LOC100522700 TSS21788 12:24875129-24877903 - - 0 0 0 OK
LOC100522893 - - LOC100522893 LOC100522893 TSS23467 12:24904056-24906006 - - 0 0 0 OK
LOC100518449 - - LOC100518449 LOC100518449 TSS1431	TSS23099	TSS2355 12:23785336-23815951 - - 26.8702 25.7264 28.1951 OK
LOC100523089 - - LOC100523089 LOC100523089 TSS17499 12:25005409-25036175 - - 19.7019 17.2921 21.0523 OK
ATP5G1 - - ATP5G1 ATP5G1 TSS17659 12:25066824-25069482 - - 246.437 173.061 195.409 OK
LOC100739319 - - LOC100739319 LOC100739319 TSS21796 12:25098799-25103145 - - 14.6444 10.6007 15.5999 OK
LOC100523993 - - LOC100523993 LOC100523993 TSS3149 12:25078203-25097168 - - 32.134 29.0593 32.9377 OK
LOC100621431 - - LOC100621431 LOC100621431 TSS10286 12:25363553-25368289 - - 0.0870705 0 0.20732 OK
IGF2BP1 - - IGF2BP1 IGF2BP1 TSS17742 12:25162791-25209277 - - 0 0 0 OK
LOC100621117 - - LOC100621117 LOC100621117 TSS20404 12:25128133-25132140 - - 0 0 0 OK
B4GALNT2 - - B4GALNT2 B4GALNT2 TSS10525 12:25313107-25352172 - - 0.792481 0.494578 1.07158 OK
LOC100621229 - - LOC100621229 LOC100621229 TSS4486 12:25108428-25118623 - - 48.8291 38.7969 47.2264 OK
LOC100621521 - - LOC100621521 LOC100621521 TSS23926 12:25368487-25383608 - - 5.25925 4.34432 6.17488 OK
ZNF652 - - ZNF652 ZNF652 TSS17519 12:25434790-25495153 - - 2.32536 1.87204 2.76262 OK
LOC100525607 - - LOC100525607 LOC100525607 TSS15531 12:25702166-25722387 - - 0.379575 0.131901 0.615536 OK
LOC100621753 - - LOC100621753 LOC100621753 TSS15962	TSS19686	TSS2269 12:25383866-25391498 - - 2.12896 1.63084 2.62939 OK
LOC100524707 - - LOC100524707 LOC100524707 TSS19071 12:25535883-25549069 - - 30.4455 26.2659 32.2927 OK
LOC100524522 - - LOC100524522 LOC100524522 TSS10669 12:25770380-25777618 - - 30.0807 25.4806 31.0019 OK
LOC100623099 - - LOC100623099 LOC100623099 TSS6802 12:25898331-25951887 - - 1.32805 0.846023 1.77262 OK
LOC100511101 - - LOC100511101 LOC100511101 TSS1083 12:26019810-26028832 - - 0 0 0 OK
LOC100517238 - - LOC100517238 LOC100517238 TSS11325 12:26174312-26175289 - - 0 0 0 OK
LOC100516335 - - LOC100516335 LOC100516335 TSS128 12:26194373-26198113 - - 0 0 0 OK
LOC100736794 - - LOC100736794 LOC100736794 TSS18737 12:25888579-25895148 - - 27.5913 23.1541 28.4343 OK
LOC100738085 - - LOC100738085 LOC100738085 TSS20464 12:26289019-26294115 - - 2.17417 1.41396 2.91914 OK
LOC100736722 - - LOC100736722 LOC100736722 TSS7619 12:25788905-25792534 - - 7.22989 5.23108 8.34746 OK
LOC100525950 - - LOC100525950 LOC100525950 TSS24205 12:25792465-25867319 - - 22.7368 20.4048 25.1271 OK
MYST2 - - MYST2 MYST2 TSS20579 12:25975255-26009289 - - 12.9204 11.622 14.1706 OK
ITGA3 - - ITGA3 ITGA3 TSS13160 12:26295248-26306571 - - 2.03815 1.48562 2.59119 OK
LOC100737233 - - LOC100737233 LOC100737233 TSS7157 12:26306470-26307559 - - 1.12865 0 2.53474 OK
PDK2 - - PDK2 PDK2 TSS13487 12:26313987-26335219 - - 44.4312 39.4454 44.6627 OK
LOC100515855 - - LOC100515855 LOC100515855 TSS6346 12:26381204-26381610 - - 0 0 0 OK
COL1A1 - - COL1A1 COL1A1 TSS18417 12:26408426-26419147 - - 5.2291 3.9519 6.11785 OK
LOC100515686 - - LOC100515686 LOC100515686 TSS11141 12:26497394-26503638 - - 0 0 0 OK
SGCA - - SGCA SGCA TSS5857 12:26395352-26406984 - - 0.639154 0.275732 0.965061 OK
LOC100738213 - - LOC100738213 LOC100738213 TSS3223 12:26468506-26475235 - - 6.14681 5.1037 7.03229 OK
LOC100516510 - - LOC100516510 LOC100516510 TSS2127 12:26603785-26611745 - - 0.165815 0.0269106 0.296016 OK
LOC100514793 - - LOC100514793 LOC100514793 TSS14977 12:26625850-26634261 - - 5.42273 4.55015 6.28748 OK
LOC100516875 - - LOC100516875 LOC100516875 TSS14338 12:26359838-26375324 - - 82.6702 75.0368 81.8035 OK
LOC100514487 - - LOC100514487 LOC100514487 TSS1617	TSS18621 12:26611787-26618352 - - 11.4343 9.69166 13.1799 OK
LRRC59 - - LRRC59 LRRC59 TSS13611 12:26587652-26603719 - - 24.7875 22.2954 26.167 OK
LOC100625662 - - LOC100625662 LOC100625662 TSS8747 12:26741579-26746818 - - 2.75185 1.51218 3.60044 OK
LOC100738384 - - LOC100738384 LOC100738384 TSS1488 12:26746952-26754896 - - 0.155388 0.0323912 0.291521 OK
LOC100514982 - - LOC100514982 LOC100514982 TSS22624 12:26638824-26667014 - - 10.0256 8.7453 11.1441 OK
LOC100515340 - - LOC100515340 LOC100515340 TSS11874	TSS24763 12:26667092-26683378 - - 13.6255 11.4967 15.7623 OK
LOC100737651 - - LOC100737651 LOC100737651 TSS10086	TSS16474 12:26754938-26761503 - - 11.4024 9.67133 13.1393 OK
LOC100738465 - - LOC100738465 LOC100738465 TSS7465 12:26855045-26893732 - - 0.273171 0.151912 0.394971 OK
LOC100738426 - - LOC100738426 LOC100738426 TSS7273 12:26768265-26783028 - - 10.9178 9.19782 11.7015 OK
LOC100513042 - - LOC100513042 LOC100513042 TSS22682 12:26844337-26852552 - - 1.51487 0.985045 2.04306 OK
LOC100737860 - - LOC100737860 LOC100737860 TSS7515 12:26895865-26902076 - - 0.391891 0.200676 0.602029 OK
MYCBPAP - - MYCBPAP MYCBPAP TSS612 12:26924025-26952345 - - 0.371488 0.220092 0.524835 OK
LOC100738512 - - LOC100738512 LOC100738512 TSS10553 12:26906915-26915902 - - 1.93971 1.4836 2.38275 OK
EPN3 - - EPN3 EPN3 TSS20157 12:26958092-26964303 - - 0.391891 0.200676 0.602029 OK
ACSF2 - - ACSF2 ACSF2 TSS22711 12:26802475-26841148 - - 14.4929 12.3792 15.7743 OK
LOC100624069 - - LOC100624069 LOC100624069 TSS11106 12:26831278-26834873 - - 0.497224 0.1897 0.758799 OK
SPATA20 - - SPATA20 SPATA20 TSS21680 12:26969870-26979011 - - 1.98922 1.53764 2.42231 OK
ABCC3 - - ABCC3 ABCC3 TSS19075 12:27061028-27117824 - - 0.177569 0.100013 0.254578 OK
ANKRD40 - - ANKRD40 ANKRD40 TSS14893 12:27120095-27135820 - - 10.3663 8.48581 11.2931 OK
CACNA1G - - CACNA1G CACNA1G TSS20012 12:26981710-27052001 - - 20.6894 19.6312 21.5253 OK
LOC100626580 - - LOC100626580 LOC100626580 TSS3776 12:27177036-27181676 - - 0 0 0 OK
LOC100512012 - - LOC100512012 LOC100512012 TSS10323 12:27277383-27287530 - - 0.344062 0.171739 0.515217 OK
TOB1 - - TOB1 TOB1 TSS8873 12:27309990-27311177 - - 15.1765 11.8339 15.9019 OK
LOC100518147 - - LOC100518147 LOC100518147 TSS19348 12:27366706-27438104 - - 14.3539 10.4934 15.4177 OK
LOC100518511 - - LOC100518511 LOC100518511 TSS24958 12:27522213-27594599 - - 4.73815 3.83746 5.63159 OK
LOC100625081 - - LOC100625081 LOC100625081 TSS2645 12:27142914-27170608 - - 63.2906 59.1759 64.0644 OK
UTP18 - - UTP18 UTP18 TSS18704 12:27595099-27633686 - - 10.0689 8.44787 10.9849 OK
LOC100738960 - - LOC100738960 LOC100738960 TSS9878 12:28030837-28058595 - - 12.3878 8.37998 13.6266 OK
LOC100739043 - - LOC100739043 LOC100739043 TSS21717 12:28375937-28600925 - - 37.22 20.7619 30.1541 OK
LOC100739182 - - LOC100739182 LOC100739182 TSS7631 12:29995011-29996619 - - 0 0 0 OK
LOC100514414 - - LOC100514414 LOC100514414 TSS23591 12:29878444-29879020 - - 0 0 0 OK
LOC100514062 - - LOC100514062 LOC100514062 TSS16657 12:29870307-29870883 - - 0 0 0 OK
LOC100519211 - - LOC100519211 LOC100519211 TSS8581 12:29180658-29181515 - - 0 0 0 OK
LOC100520975 - - LOC100520975 LOC100520975 TSS7230 12:30676563-30678695 - - 0 0 0 OK
LOC100620092 - - LOC100620092 LOC100620092 TSS19831 12:29887423-29889889 - - 0 0 0 OK
LOC100519048 - - LOC100519048 LOC100519048 TSS22036 12:28270020-28294796 - - 35.5577 30.8499 36.135 OK
LOC100521150 - - LOC100521150 LOC100521150 TSS3352 12:31077861-31081243 - - 0.220309 0 0.421619 OK
NME1 - - NME1 NME1 TSS9392 12:27484305-27502922 - - 81.4939 61.6117 73.4991 OK
NME2 - - NME2 NME2 TSS7564 12:27507398-27513382 - - 163.997 154.151 173.936 OK
LOC100517777 - - LOC100517777 LOC100517777 TSS10574 12:27501948-27508215 - - 1.66439 0.94413 2.33256 OK
TOM1L1 - - TOM1L1 TOM1L1 TSS10789 12:31684352-31738307 - - 2.25166 1.57211 2.91416 OK
STXBP4 - - STXBP4 STXBP4 TSS1217 12:31769425-31869670 - - 1.09457 0.630697 1.53732 OK
LOC100522894 - - LOC100522894 LOC100522894 TSS3440 12:32224948-32244645 - - 15.9607 12.7882 16.6287 OK
LOC100739503 - - LOC100739503 LOC100739503 TSS5460	TSS8278 12:31996556-32004317 - - 5.27498 4.29971 6.25839 OK
LOC100739466 - - LOC100739466 LOC100739466 TSS11843 12:31742668-31744019 - - 5.08871 3.29224 6.24154 OK
LOC100739396 - - LOC100739396 LOC100739396 TSS12722	TSS22834 12:31743950-31752283 - - 5.27498 4.29971 6.2519 OK
LOC100736723 - - LOC100736723 LOC100736723 TSS6042 12:32285584-32305138 - - 31.4122 23.5071 29.8671 OK
LOC100524171 - - LOC100524171 LOC100524171 TSS21153 12:32760324-32792250 - - 1.17184 0.461098 1.76754 OK
ANKFN1 - - ANKFN1 ANKFN1 TSS10539 12:33416676-33634925 - - 0.402558 0.221163 0.575025 OK
LOC100621260 - - LOC100621260 LOC100621260 TSS17738 12:32830702-32861193 - - 0.257752 0.0466984 0.466984 OK
LOC100525534 - - LOC100525534 LOC100525534 TSS5409 12:33933913-33963305 - - 0.910625 0.236003 1.53402 OK
SCPEP1 - - SCPEP1 SCPEP1 TSS23756 12:33993048-34027377 - - 5.07841 4.07579 6.01664 OK
LOC100525713 - - LOC100525713 LOC100525713 TSS17777 12:34038489-34060300 - - 4.76312 3.70273 5.52218 OK
LOC100737114 - - LOC100737114 LOC100737114 TSS8494 12:34080928-34090648 - - 0.464581 0.225033 0.712606 OK
LOC100524708 - - LOC100524708 LOC100524708 TSS7344 12:34078610-34079670 - - 0.464859 0.145545 0.8005 OK
DGKE - - DGKE DGKE TSS24677 12:34090881-34112964 - - 7.37675 5.58512 8.48427 OK
MMD - - MMD MMD TSS18412 12:32362123-32389071 - - 78.7719 68.7725 76.6203 OK
LOC100622285 - - LOC100622285 LOC100622285 TSS16291 12:34136133-34153408 - - 1.13862 0.672434 1.56901 OK
LOC100523465 - - LOC100523465 LOC100523465 TSS18118	TSS19482	TSS2948	TSS4420 12:32675130-32696090 - - 18.3036 16.4301 20.2176 OK
LOC100737226 - - LOC100737226 LOC100737226 TSS14154 12:34608605-34637547 - - 18.809 6.11798 14.9126 OK
LOC100737199 - - LOC100737199 LOC100737199 TSS15864 12:34434325-34453730 - - 27.0069 17.8851 25.6121 OK
MRPS23 - - MRPS23 MRPS23 TSS11854 12:34946055-34951858 - - 11.5761 8.06156 12.3524 OK
CUEDC1 - - CUEDC1 CUEDC1 TSS14209 12:34964027-34990175 - - 7.27247 6.2584 8.13194 OK
LOC100737430 - - LOC100737430 LOC100737430 TSS2148 12:35178177-35184124 - - 9.68674 6.99767 10.4965 OK
VEZF1 - - VEZF1 VEZF1 TSS5592 12:35065873-35083003 - - 4.82667 4.28219 5.36153 OK
LOC100737474 - - LOC100737474 LOC100737474 TSS345 12:35196632-35222729 - - 9.27549 8.03277 10.2708 OK
LOC100737591 - - LOC100737591 LOC100737591 TSS4863 12:35298750-35315807 - - 4.66089 4.0804 5.23472 OK
LOC100737515 - - LOC100737515 LOC100737515 TSS5540 12:35275152-35280203 - - 3.47939 2.75902 4.19483 OK
SRSF1 - - SRSF1 SRSF1 TSS17887 12:35280154-35283908 - - 48.2006 45.8521 50.8649 OK
LOC100737682 - - LOC100737682 LOC100737682 TSS10467 12:35405141-35416108 - - 0 0 0 OK
LOC100737799 - - LOC100737799 LOC100737799 TSS5588 12:35551786-35660455 - - 0.826211 0.42572 1.18256 OK
LOC100737760 - - LOC100737760 LOC100737760 TSS11203 12:35496568-35508028 - - 0.933198 0.395892 1.42521 OK
LOC100625111 - - LOC100625111 LOC100625111 TSS5532 12:35399571-35400507 - - 0 0 0 OK
LOC100737915 - - LOC100737915 LOC100737915 TSS11952 12:35794844-35938565 - - 1.02771 0.817152 1.24781 OK
RAD51C - - RAD51C RAD51C TSS2829 12:35750066-35782930 - - 1.45571 0.961237 1.92247 OK
TEX14 - - TEX14 TEX14 TSS24785 12:35989379-36000174 - - 1.16614 0.246057 1.96845 OK
LOC100517675 - - LOC100517675 LOC100517675 TSS10304 12:36013652-36019265 - - 0 0 0 OK
LOC100512860 - - LOC100512860 LOC100512860 TSS16100 12:35384240-35390266 - - 140.149 119.114 132.055 OK
LOC100515407 - - LOC100515407 LOC100515407 TSS23456 12:36070815-36116159 - - 0.0477097 0 0.111345 OK
LOC100517305 - - LOC100517305 LOC100517305 TSS3222 12:36122695-36180767 - - 0.632154 0.40933 0.839126 OK
MIR142 - - MIR142 MIR142 TSS14127 12:36203915-36203995 - - 0 0 0 OK
LOC100515097 - - LOC100515097 LOC100515097 TSS17674 12:36183671-36190590 - - 21.8269 17.784 22.5797 OK
LOC100517493 - - LOC100517493 LOC100517493 TSS23965 12:36044620-36069945 - - 24.913 23.4826 26.0728 OK
MPO - - MPO MPO TSS8331 12:36245506-36256387 - - 0.047772 0 0.11148 OK
LOC100516395 - - LOC100516395 LOC100516395 TSS8313 12:36259244-36281048 - - 0.0974531 0.0227114 0.181691 OK
LOC100516933 - - LOC100516933 LOC100516933 TSS21339 12:36340494-36341430 - - 0 0 0 OK
LOC100515575 - - LOC100515575 LOC100515575 TSS23381	TSS4570	TSS8678 12:36030850-36043175 - - 90.1841 85.6915 95.1197 OK
LOC100514728 - - LOC100514728 LOC100514728 TSS1688 12:36355674-36356610 - - 0 0 0 OK
MKS1 - - MKS1 MKS1 TSS21328 12:36299689-36312765 - - 5.09542 4.18221 5.8551 OK
LOC100738790 - - LOC100738790 LOC100738790 TSS6282 12:36378889-36379825 - - 0 0 0 OK
EPX - - EPX EPX TSS6115 12:36313022-36325646 - - 0.180408 0.0633854 0.295799 OK
LOC100513817 - - LOC100513817 LOC100513817 TSS3702 12:36399083-36402624 - - 0 0 0 OK
PPM1E - - PPM1E PPM1E TSS17410 12:36417430-36478106 - - 32.1135 28.8964 33.1172 OK
BZRAP1 - - BZRAP1 BZRAP1 TSS4102 12:36207693-36233656 - - 34.4273 32.5401 35.4544 OK
TRIM37 - - TRIM37 TRIM37 TSS17884 12:36478920-36549640 - - 40.8703 36.1343 41.4361 OK
LOC100738997 - - LOC100738997 LOC100738997 TSS19218 12:36761769-36762718 - - 0 0 0 OK
LOC100524105 - - LOC100524105 LOC100524105 TSS6321 12:36812810-36856735 - - 8.21276 5.92323 9.31562 OK
LOC100624544 - - LOC100624544 LOC100624544 TSS9054 12:37044931-37062256 - - 0.349055 0.0991339 0.594804 OK
LOC100519272 - - LOC100519272 LOC100519272 TSS442 12:36623489-36670487 - - 13.3349 12.2818 14.3941 OK
LOC100739561 - - LOC100739561 LOC100739561 TSS9065 12:37001030-37026421 - - 16.348 10.0281 15.6098 OK
LOC100626512 - - LOC100626512 LOC100626512 TSS11983 12:36929119-36942280 - - 16.816 14.1572 17.9818 OK
SMG8 - - SMG8 SMG8 TSS9299 12:37033094-37038770 - - 3.90176 3.29751 4.50111 OK
LOC100520695 - - LOC100520695 LOC100520695 TSS14662 12:37074685-37110347 - - 5.61107 4.63352 6.51132 OK
CLTC - - CLTC CLTC TSS16816 12:36559495-36602612 - - 82.7471 74.6679 82.6867 OK
MIR21 - - MIR21 MIR21 TSS8879 12:37340384-37340476 - - 354.833 0 4.17494 OK
LOC100519562 - - LOC100519562 LOC100519562 TSS13510	TSS22017 12:37197156-37208346 - - 17.9503 15.2934 20.6027 OK
LOC100520097 - - LOC100520097 LOC100520097 TSS14820 12:37355058-37386351 - - 1.75307 1.24302 2.24928 OK
LOC100524644 - - LOC100524644 LOC100524644 TSS24888 12:37208408-37340233 - - 29.4965 26.3177 30.5908 OK
LOC100627448 - - LOC100627448 LOC100627448 TSS23450 12:37437554-37439206 - - 5.63396 3.94248 6.80482 OK
RPS6KB1 - - RPS6KB1 RPS6KB1 TSS18630 12:37386736-37434414 - - 9.90119 9.08633 10.663 OK
LOC100524826 - - LOC100524826 LOC100524826 TSS24737 12:37509658-37617303 - - 2.41474 1.9242 2.89664 OK
LOC100525182 - - LOC100525182 LOC100525182 TSS156 12:37757263-37787288 - - 2.74911 2.12489 3.36217 OK
MED13 - - MED13 MED13 TSS14679 12:37659590-37736699 - - 5.18732 4.65606 5.70873 OK
LOC100739605 - - LOC100739605 LOC100739605 TSS3938 12:37741360-37751727 - - 7.9413 6.929 8.82351 OK
LOC100525359 - - LOC100525359 LOC100525359 TSS15833 12:37873023-37957493 - - 0.709686 0.456115 0.957842 OK
TBX4 - - TBX4 TBX4 TSS821 12:38228613-38255595 - - 0 0 0 OK
INTS2 - - INTS2 INTS2 TSS9836 12:37851010-37867990 - - 4.36649 3.42563 5.1536 OK
LOC100739815 - - LOC100739815 LOC100739815 TSS10265 12:38017132-38055980 - - 0.750016 0.438426 1.04548 OK
TBX2 - - TBX2 TBX2 TSS10481 12:38328635-38337839 - - 0.894573 0.635567 1.14755 OK
LOC100511040 - - LOC100511040 LOC100511040 TSS23880 12:39173746-39181451 - - 0 0 0 OK
LOC100736724 - - LOC100736724 LOC100736724 TSS14388 12:39076990-39084882 - - 6.55399 4.03005 7.28508 OK
BCAS3 - - BCAS3 BCAS3 TSS724 12:38345066-39040403 - - 12.2768 11.0242 13.3888 OK
USP32 - - USP32 USP32 TSS21201 12:39298449-39403779 - - 14.7821 10.2003 14.9839 OK
APPBP2 - - APPBP2 APPBP2 TSS20128 12:39192559-39235168 - - 20.7926 17.9369 22.0678 OK
LOC100737416 - - LOC100737416 LOC100737416 TSS3357 12:39526432-39533713 - - 28.9366 23.7223 29.0443 OK
CA4 - - CA4 CA4 TSS6725 12:39632791-39642290 - - 8.67972 6.48905 9.35187 OK
LOC100514070 - - LOC100514070 LOC100514070 TSS5549 12:39542169-39583649 - - 3.69912 3.13076 4.24758 OK
LOC100512308 - - LOC100512308 LOC100512308 TSS8833 12:39583529-39590186 - - 14.0579 12.2816 15.8341 OK
LOC100737200 - - LOC100737200 LOC100737200 TSS16396 12:39654403-39667618 - - 26.8972 22.2817 27.3595 OK
LOC100739276 - - LOC100739276 LOC100739276 TSS2747 12:37114384-37162670 - - 31.8627 26.5355 32.2408 OK
CLTC - - CLTC CLTC TSS10664 12:37145839-37192985 - - 144.124 132.931 142.723 OK
DHRS11 - - DHRS11 DHRS11 TSS12920 12:39732507-39741854 - - 10.3562 8.27269 11.4573 OK
LOC100513681 - - LOC100513681 LOC100513681 TSS24278 12:40067605-40073043 - - 0.495227 0.255956 0.70388 OK
MRM1 - - MRM1 MRM1 TSS17165 12:39742893-39748132 - - 5.68601 4.50948 6.62232 OK
AATF - - AATF AATF TSS3003 12:40078736-40180475 - - 6.17707 5.03941 7.15704 OK
LOC100623132 - - LOC100623132 LOC100623132 TSS21054 12:40411941-40414743 - - 0 0 0 OK
LOC100623319 - - LOC100623319 LOC100623319 TSS20145 12:40469395-40473942 - - 0 0 0 OK
GGNBP2 - - GGNBP2 GGNBP2 TSS14659	TSS3860 12:39694959-39730228 - - 20.2223 18.712 21.7507 OK
LOC100737761 - - LOC100737761 LOC100737761 TSS22552 12:40496611-40526547 - - 9.30631 6.31604 10.0004 OK
CCL4 - - CCL4 CCL4 TSS24774 12:41048659-41049981 - - 0.800984 0 1.46811 OK
DDX52 - - DDX52 DDX52 TSS20304 12:40713335-40739588 - - 3.99928 3.33057 4.65163 OK
ACACA - - ACACA ACACA TSS20507 12:40200227-40401426 - - 20.9669 19.7828 21.9928 OK
HNF1B - - HNF1B HNF1B TSS14624 12:40788315-40846557 - - 0.333537 0.176622 0.470993 OK
LOC100624283 - - LOC100624283 LOC100624283 TSS11098 12:40951294-40964149 - - 3.82354 2.40494 4.62002 OK
LOC100624374 - - LOC100624374 LOC100624374 TSS22709 12:40895831-40901183 - - 3.98137 2.98906 4.9106 OK
SYNRG - - SYNRG SYNRG TSS19209 12:40620316-40711399 - - 16.7549 15.2804 17.9169 OK
CCL3L1 - - CCL3L1 CCL3L1 TSS11052 12:41061464-41062811 - - 0.454783 0 0.778307 OK
LOC100516396 - - LOC100516396 LOC100516396 TSS13804 12:41187453-41190830 - - 0.0949013 0 0.221849 OK
LOC100515857 - - LOC100515857 LOC100515857 TSS22543 12:41091115-41145428 - - 0.396089 0.110293 0.661756 OK
LOC100516039 - - LOC100516039 LOC100516039 TSS24976 12:41160997-41165138 - - 2.4733 1.39798 3.28525 OK
LOC100623912 - - LOC100623912 LOC100623912 TSS4966 12:40530627-40613184 - - 10.8135 8.87473 11.833 OK
LOC100623524 - - LOC100623524 LOC100623524 TSS18991 12:40562566-40616875 - - 16.5234 13.9091 17.6775 OK
LOC100516223 - - LOC100516223 LOC100516223 TSS8863 12:41181320-41185425 - - 2.95669 1.64143 3.90817 OK
CCL5 - - CCL5 CCL5 TSS19793 12:41222198-41228604 - - 0.0945742 0 0.221253 OK
LOC100518148 - - LOC100518148 LOC100518148 TSS7896 12:41232532-41250578 - - 0 0 0 OK
LOC100518332 - - LOC100518332 LOC100518332 TSS9628 12:41256379-41277359 - - 25.1199 21.5185 26.1491 OK
SLFN11 - - SLFN11 SLFN11 TSS5707 12:41493102-41503293 - - 0.0830456 0 0.153413 OK
SLFN14 - - SLFN14 SLFN14 TSS17197 12:41461518-41471551 - - 0.0425158 0 0.0999465 OK
LOC100626291 - - LOC100626291 LOC100626291 TSS10944 12:41557230-41563798 - - 0 0 0 OK
UNC45B - - UNC45B UNC45B TSS6514 12:41508323-41542493 - - 0.0200757 0 0.0568215 OK
NLE1 - - NLE1 NLE1 TSS22991 12:41546679-41555536 - - 7.26971 5.87686 8.42549 OK
RAD51D - - RAD51D RAD51D TSS21251 12:41565333-41579481 - - 10.5487 9.14856 11.6172 OK
LOC100517121 - - LOC100517121 LOC100517121 TSS12363 12:41351734-41437957 - - 93.1589 85.126 92.4435 OK
LOC100627054 - - LOC100627054 LOC100627054 TSS13211 12:41691446-41712135 - - 3.03654 2.54245 3.52861 OK
CCL8 - - CCL8 CCL8 TSS7254 12:42456901-42458404 - - 0.596535 0 1.1069 OK
CCL2 - - CCL2 CCL2 TSS1535 12:42514201-42516108 - - 0.849703 0.294607 1.39939 OK
CCL1 - - CCL1 CCL1 TSS14131 12:42467617-42471014 - - 0.139195 0 0.295003 OK
LOC100038010 - - LOC100038010 LOC100038010 TSS14630 12:42424289-42427337 - - 5.47755 3.35645 6.2751 OK
TMEM132E - - TMEM132E TMEM132E TSS11863 12:42245580-42292077 - - 4.33251 3.71 4.9103 OK
LOC100627824 - - LOC100627824 LOC100627824 TSS318 12:42601939-42602829 - - 3.24908 1.97288 4.19236 OK
LOC100517306 - - LOC100517306 LOC100517306 TSS20439 12:41443655-41447887 - - 28.5351 25.4338 29.8571 OK
LOC100519918 - - LOC100519918 LOC100519918 TSS22250 12:43300693-43305235 - - 0.668985 0.243329 1.03415 OK
LOC100628008 - - LOC100628008 LOC100628008 TSS22500 12:43444506-43633460 - - 4.16114 3.22955 4.93931 OK
LOC100520269 - - LOC100520269 LOC100520269 TSS21060 12:43758498-43771605 - - 5.0281 3.83407 5.96813 OK
SPACA3 - - SPACA3 SPACA3 TSS17853 12:43717747-43721620 - - 0 0 0 OK
LIG3 - - LIG3 LIG3 TSS24507 12:41714490-41773847 - - 11.8623 10.81 12.9013 OK
LOC100627253 - - LOC100627253 LOC100627253 TSS17784 12:41772963-41789654 - - 0.292802 0.109801 0.512404 OK
LOC100738737 - - LOC100738737 LOC100738737 TSS2011 12:41732686-41734478 - - 7.4478 6.0321 8.6654 OK
LOC100049650 - - LOC100049650 LOC100049650 TSS2856 12:43931995-44246596 - - 3.73157 3.12532 4.33283 OK
LOC100521292 - - LOC100521292 LOC100521292 TSS13028 12:44331176-44337539 - - 9.65033 7.46711 11.0329 OK
CDK5R1 - - CDK5R1 CDK5R1 TSS14869 12:44252656-44253678 - - 130.05 105.285 118.815 OK
LOC100523278 - - LOC100523278 LOC100523278 TSS1497 12:44258972-44291031 - - 26.061 22.6838 27.8111 OK
LOC100522211 - - LOC100522211 LOC100522211 TSS19639	TSS5947 12:44417954-44431466 - - 1.64821 1.08457 2.21331 OK
C12H17orf75 - - C12H17orf75 C12H17orf75 TSS24011 12:44372022-44385434 - - 15.187 13.6393 16.7069 OK
LOC100739562 - - LOC100739562 LOC100739562 TSS23333 12:44545339-44571370 - - 2.47989 1.67074 3.20958 OK
ADAP2 - - ADAP2 ADAP2 TSS5854 12:44623259-44652964 - - 2.07391 1.51326 2.63306 OK
LOC100522515 - - LOC100522515 LOC100522515 TSS4885 12:44663369-44671034 - - 6.89848 5.40052 8.03154 OK
ATAD5 - - ATAD5 ATAD5 TSS11615 12:44673095-44709051 - - 0.833367 0.6662 1.00363 OK
CRLF3 - - CRLF3 CRLF3 TSS3847 12:44722199-44765122 - - 9.18558 7.91383 10.0607 OK
MIR365-2 - - MIR365-2 MIR365-2 TSS14469 12:45152791-45152871 - - 0 0 0 OK
SUZ12 - - SUZ12 SUZ12 TSS11516 12:44772002-44821450 - - 5.47602 4.91567 6.02905 OK
MIR193A - - MIR193A MIR193A TSS10387 12:45165037-45165117 - - 0 0 0 OK
LOC100524339 - - LOC100524339 LOC100524339 TSS21586 12:44879988-44886782 - - 23.2771 17.2988 22.3974 OK
UTP6 - - UTP6 UTP6 TSS12901 12:44850396-44878256 - - 8.02961 7.10379 8.80319 OK
RHOT1 - - RHOT1 RHOT1 TSS7996 12:44443398-44515571 - - 23.9382 22.466 25.5375 OK
ZNF207 - - ZNF207 ZNF207 TSS5647 12:44344043-44362427 - - 47.3596 45.2232 49.8758 OK
RAB11FIP4 - - RAB11FIP4 RAB11FIP4 TSS15045 12:45195287-45303071 - - 63.8179 56.6031 63.0999 OK
LOC100511472 - - LOC100511472 LOC100511472 TSS24151 12:45989002-45989568 - - 0 0 0 OK
LGALS9 - - LGALS9 LGALS9 TSS131 12:46002257-46021360 - - 1.26896 0.839514 1.71261 OK
LOC100623359 - - LOC100623359 LOC100623359 TSS14757 12:46119846-46124261 - - 8.13367 6.05403 9.08104 OK
WSB1 - - WSB1 WSB1 TSS12697 12:45667727-45686850 - - 34.8248 31.2221 35.7965 OK
KSR1 - - KSR1 KSR1 TSS15633	TSS5054 12:45832557-45979806 - - 5.89705 5.15918 6.63868 OK
NOS2 - - NOS2 NOS2 TSS11955 12:46022453-46053582 - - 2.75726 2.32064 3.17341 OK
LOC100737244 - - LOC100737244 LOC100737244 TSS14718 12:46250592-46252334 - - 4.4735 3.46485 5.44927 OK
NLK - - NLK NLK TSS2573 12:46367230-46415809 - - 8.13576 5.81961 9.03426 OK
LOC100623881 - - LOC100623881 LOC100623881 TSS17482 12:46480840-46518649 - - 16.4128 14.5287 17.6732 OK
TNFAIP1 - - TNFAIP1 TNFAIP1 TSS14629 12:46529407-46537702 - - 11.4991 9.97259 12.7118 OK
LOC100623555 - - LOC100623555 LOC100623555 TSS14147	TSS19594	TSS3934	TSS3936 12:46522079-46529141 - - 13.6554 11.8437 15.4784 OK
LOC100623454 - - LOC100623454 LOC100623454 TSS2624 12:46548881-46552825 - - 19.3951 13.1162 19.0922 OK
LOC100624432 - - LOC100624432 LOC100624432 TSS1501 12:46559782-46560699 - - 0.0660782 0 0.189536 OK
LOC100624511 - - LOC100624511 LOC100624511 TSS11128 12:46603790-46609857 - - 2.08769 1.28526 2.86711 OK
LOC100737916 - - LOC100737916 LOC100737916 TSS20029 12:46617894-46628167 - - 0.0173511 0 0.062889 OK
LOC100624794 - - LOC100624794 LOC100624794 TSS9611 12:46669542-46671686 - - 2.93388 2.06479 3.73419 OK
POLDIP2 - - POLDIP2 POLDIP2 TSS22901 12:46538911-46548806 - - 40.9849 36.2936 41.6085 OK
NF1 - - NF1 NF1 TSS4267 12:45317952-45511894 - - 8.57638 8.03914 9.10595 OK
LOC100525302 - - LOC100525302 LOC100525302 TSS7495 12:45370501-45375899 - - 2.86145 2.08933 3.63064 OK
LOC100524827 - - LOC100524827 LOC100524827 TSS12279	TSS5894 12:45379586-45387442 - - 0.737658 0.418236 1.05848 OK
OMG - - OMG OMG TSS13189 12:45395506-45398246 - - 88.1599 78.1491 86.7208 OK
LOC100623732 - - LOC100623732 LOC100623732 TSS1958 12:46562785-46602220 - - 0.833758 0.506407 1.13197 OK
LOC100624611 - - LOC100624611 LOC100624611 TSS18608 12:46576546-46587651 - - 1.06807 0.7844 1.34469 OK
LOC100625164 - - LOC100625164 LOC100625164 TSS1233 12:46764317-46779018 - - 0 0 0 OK
LOC100625256 - - LOC100625256 LOC100625256 TSS22685 12:46785637-46791670 - - 3.32606 2.41669 4.19949 OK
LOC100624895 - - LOC100624895 LOC100624895 TSS20884 12:46672771-46681272 - - 7.38658 6.25935 8.37582 OK
PIGS - - PIGS PIGS TSS14572 12:46792706-46805425 - - 10.2995 8.88781 11.3358 OK
SPAG5 - - SPAG5 SPAG5 TSS15780 12:46812354-46833267 - - 1.37661 1.08554 1.6645 OK
LOC100513233 - - LOC100513233 LOC100513233 TSS2697 12:46840683-46844278 - - 3.79967 2.65794 4.73023 OK
LOC100513044 - - LOC100513044 LOC100513044 TSS21464 12:46844677-46878232 - - 6.79602 6.28159 7.30365 OK
LOC100514366 - - LOC100514366 LOC100514366 TSS22464 12:46927056-46934067 - - 1.12788 0.719143 1.54616 OK
RAB34 - - RAB34 RAB34 TSS20882 12:46937266-46939871 - - 2.40432 1.33659 3.30631 OK
LOC100625663 - - LOC100625663 LOC100625663 TSS19811 12:46881803-46891988 - - 40.9658 34.977 41.3677 OK
LOC100517854 - - LOC100517854 LOC100517854 TSS17 12:46901636-46925637 - - 13.5771 12.6157 14.4681 OK
LOC100514185 - - LOC100514185 LOC100514185 TSS20219 12:46946094-46947898 - - 2.52806 1.59508 3.456 OK
NEK8 - - NEK8 NEK8 TSS3647 12:46950060-46960031 - - 2.05801 1.67817 2.45127 OK
TRAF4 - - TRAF4 TRAF4 TSS9410 12:46959385-47000033 - - 4.29241 3.62098 4.96385 OK
LOC100738524 - - LOC100738524 LOC100738524 TSS10053	TSS5682 12:47006552-47033134 - - 5.23807 4.41858 6.06933 OK
LOC100515168 - - LOC100515168 LOC100515168 TSS23340 12:47140490-47143090 - - 6.23968 3.93495 7.28694 OK
PHF12 - - PHF12 PHF12 TSS20490 12:47093456-47137911 - - 8.50769 7.68311 9.3225 OK
LOC100518578 - - LOC100518578 LOC100518578 TSS20872 12:47177179-47183009 - - 10.5961 8.85284 11.5115 OK
LOC100739070 - - LOC100739070 LOC100739070 TSS971 12:47189806-47210802 - - 56.1432 44.1216 53.8014 OK
LOC100518752 - - LOC100518752 LOC100518752 TSS21241 12:47147035-47163743 - - 34.0762 30.503 34.9632 OK
LOC100515508 - - LOC100515508 LOC100515508 TSS1116 12:47257284-47270438 - - 2.41389 1.78212 3.064 OK
TIAF1 - - TIAF1 TIAF1 TSS16133 12:47237695-47244236 - - 49.2342 42.2785 49.1162 OK
ALDOC - - ALDOC ALDOC TSS14991 12:46807779-46811676 - - 563.275 499.888 522.952 OK
LOC100514795 - - LOC100514795 LOC100514795 TSS12039 12:46942065-46945676 - - 841.572 584.182 628.43 OK
LOC100739141 - - LOC100739141 LOC100739141 TSS5945 12:47348434-47400251 - - 17.0099 15.3533 18.1477 OK
NUFIP2 - - NUFIP2 NUFIP2 TSS7977 12:47450151-47458400 - - 13.8752 12.2389 15.0213 OK
SEZ6 - - SEZ6 SEZ6 TSS11296 12:47303736-47345443 - - 44.4728 39.3976 44.6574 OK
LOC100520331 - - LOC100520331 LOC100520331 TSS3734 12:47714796-47718807 - - 2.12317 1.46975 2.75107 OK
ABHD15 - - ABHD15 ABHD15 TSS5765 12:47709245-47713196 - - 0.134028 0 0.236511 OK
LOC100622172 - - LOC100622172 LOC100622172 TSS13204 12:47600212-47694202 - - 5.88737 5.22814 6.55233 OK
LOC100739265 - - LOC100739265 LOC100739265 TSS16823 12:47735654-47745922 - - 7.19216 5.50362 8.40026 OK
SSH2 - - SSH2 SSH2 TSS20365 12:47804288-47867479 - - 3.05153 2.639 3.46155 OK
LOC100516758 - - LOC100516758 LOC100516758 TSS17932 12:47947651-47950030 - - 3.11606 1.90647 4.05125 OK
LOC100517307 - - LOC100517307 LOC100517307 TSS19576 12:48108632-48133902 - - 0.380785 0.173916 0.579721 OK
LOC100521041 - - LOC100521041 LOC100521041 TSS13410 12:48185004-48192731 - - 13.047 9.78717 13.8478 OK
EFCAB5 - - EFCAB5 EFCAB5 TSS23506 12:48414411-48453839 - - 0.709935 0.324678 1.08226 OK
LOC100521221 - - LOC100521221 LOC100521221 TSS7514 12:48148788-48173257 - - 27.7393 23.458 28.4677 OK
LOC100521401 - - LOC100521401 LOC100521401 TSS19949 12:48468958-48519471 - - 0 0 0 OK
LOC100739606 - - LOC100739606 LOC100739606 TSS2773 12:48293557-48346269 - - 2.09482 1.74295 2.44013 OK
ANKRD13B - - ANKRD13B ANKRD13B TSS15552 12:47928412-47946124 - - 20.4436 18.0952 22.1693 OK
GIT1 - - GIT1 GIT1 TSS4553 12:47719220-47730533 - - 44.5188 41.2994 45.7939 OK
LOC100517122 - - LOC100517122 LOC100517122 TSS11573 12:48228737-48287414 - - 8.07389 6.78286 9.09243 OK
MIR423 - - MIR423 MIR423 TSS14318 12:48287018-48287098 - - 0 0 0 OK
TUSC5 - - TUSC5 TUSC5 TSS204 12:48713392-48723972 - - 0.820386 0.260462 1.30231 OK
LOC100517676 - - LOC100517676 LOC100517676 TSS9074 12:48631021-48683129 - - 7.20763 5.38828 8.12732 OK
LOC100521580 - - LOC100521580 LOC100521580 TSS24652 12:48732401-48733076 - - 0 0 0 OK
LOC100521749 - - LOC100521749 LOC100521749 TSS12843 12:48801702-48804484 - - 2.07175 1.61732 2.5246 OK
CPD - - CPD CPD TSS17762 12:48551816-48621516 - - 21.3851 20.201 22.4419 OK
LOC100621652 - - LOC100621652 LOC100621652 TSS9782 12:49052342-49053360 - - 0.860833 0.269856 1.43923 OK
LOC100523510 - - LOC100523510 LOC100523510 TSS15441 12:49189584-49239689 - - 4.63113 3.84458 5.40376 OK
LOC100621364 - - LOC100621364 LOC100621364 TSS10087 12:49040940-49046339 - - 26.9135 21.2134 26.8964 OK
RNMTL1 - - RNMTL1 RNMTL1 TSS14090 12:49244626-49251648 - - 9.75751 8.24194 10.7624 OK
ABR - - ABR ABR TSS22888 12:48950683-49028674 - - 120.839 109.903 118.702 OK
LOC100523863 - - LOC100523863 LOC100523863 TSS21863 12:49272673-49272937 - - 0.529724 0 1.03922 OK
GEMIN4 - - GEMIN4 GEMIN4 TSS13697 12:49273870-49279509 - - 7.19461 6.30678 8.01793 OK
LOC100523020 - - LOC100523020 LOC100523020 TSS24814 12:49297380-49298156 - - 2.48725 1.34348 3.32335 OK
LOC100523693 - - LOC100523693 LOC100523693 TSS5339 12:49251694-49268049 - - 19.7396 16.7105 20.8342 OK
LOC100524042 - - LOC100524042 LOC100524042 TSS10111 12:49280772-49289270 - - 6.15146 5.0986 7.13804 OK
LOC100524216 - - LOC100524216 LOC100524216 TSS8342 12:49519770-49525613 - - 2.2117 1.08079 2.99294 OK
LOC100524395 - - LOC100524395 LOC100524395 TSS7257 12:49503174-49505996 - - 4.11393 2.42522 5.53254 OK
INPP5K - - INPP5K INPP5K TSS21233 12:49603823-49623056 - - 12.5202 10.2077 13.2038 OK
LOC100523207 - - LOC100523207 LOC100523207 TSS21555 12:49308991-49453584 - - 15.6492 13.7012 16.8191 OK
SCARF1 - - SCARF1 SCARF1 TSS14163 12:49731947-49741601 - - 1.27212 0.924415 1.60672 OK
LOC100525077 - - LOC100525077 LOC100525077 TSS3696 12:49742024-49746025 - - 2.17511 1.59817 2.72281 OK
LOC100623009 - - LOC100623009 LOC100623009 TSS81 12:49681538-49723847 - - 10.8893 9.14511 11.9463 OK
LOC100623388 - - LOC100623388 LOC100623388 TSS13847 12:49626438-49677634 - - 36.4129 31.8087 37.321 OK
LOC100621549 - - LOC100621549 LOC100621549 TSS505 12:49033777-49039180 - - 157.947 146.097 154.67 OK
CRK - - CRK CRK TSS10634 12:49779583-49779938 - - 29.457 13.4472 22.412 OK
MYO1C - - MYO1C MYO1C TSS15116 12:49781681-49802384 - - 2.7014 2.30235 3.09884 OK
RPA1 - - RPA1 RPA1 TSS5870 12:49862770-49901718 - - 14.5686 12.8566 15.8003 OK
HIC1 - - HIC1 HIC1 TSS18857 12:50022116-50024653 - - 0.699954 0.448534 0.971823 OK
LOC100525608 - - LOC100525608 LOC100525608 TSS17740 12:49999512-50009670 - - 6.38803 4.81972 7.95048 OK
SMG6 - - SMG6 SMG6 TSS23334 12:50026941-50195602 - - 7.65018 6.33846 8.75567 OK
LOC100623699 - - LOC100623699 LOC100623699 TSS18943 12:50009827-50012548 - - 5.18262 4.2672 6.05293 OK
METTL16 - - METTL16 METTL16 TSS24389 12:50272836-50315352 - - 2.22879 1.65088 2.79809 OK
LOC100511223 - - LOC100511223 LOC100511223 TSS2431 12:49928311-49995326 - - 21.4515 19.0267 22.7376 OK
PRPF8 - - PRPF8 PRPF8 TSS21099 12:49746646-49777078 - - 28.4266 26.989 29.4121 OK
LOC100737988 - - LOC100737988 LOC100737988 TSS14130 12:50771790-50772720 - - 0.0153461 0 0.177002 OK
LOC100738057 - - LOC100738057 LOC100738057 TSS7801 12:50785925-50786864 - - 0.0514025 0 0.11687 OK
LOC100738021 - - LOC100738021 LOC100738021 TSS22824 12:50810938-50811868 - - 0.0153461 0 0.177002 OK
LOC100515795 - - LOC100515795 LOC100515795 TSS23092 12:50570212-50570530 - - 0.76461 0 1.38039 OK
PAFAH1B1 - - PAFAH1B1 PAFAH1B1 TSS11653 12:50415348-50501646 - - 101.562 90.8408 98.9987 OK
LOC100513375 - - LOC100513375 LOC100513375 TSS21511 12:50508824-50522735 - - 13.0017 11.9885 13.9402 OK
LOC100624704 - - LOC100624704 LOC100624704 TSS5608 12:50816189-50863893 - - 45.6386 38.3592 45.3968 OK
LOC100516511 - - LOC100516511 LOC100516511 TSS10568 12:50933614-50934550 - - 0.142118 0 0.293112 OK
LOC100516876 - - LOC100516876 LOC100516876 TSS16739 12:50954318-50957618 - - 0 0 0 OK
LOC100513947 - - LOC100513947 LOC100513947 TSS22603 12:51050703-51051633 - - 0.00511538 0 0.177002 OK
LOC100516694 - - LOC100516694 LOC100516694 TSS22192 12:50940989-50941928 - - 0.0514025 0 0.11687 OK
LOC100625664 - - LOC100625664 LOC100625664 TSS19434 12:51068320-51069250 - - 0.00511538 0 0.177002 OK
LOC100516152 - - LOC100516152 LOC100516152 TSS5499 12:50907892-50908834 - - 0.0352555 0 0.116498 OK
LOC100624795 - - LOC100624795 LOC100624795 TSS9114 12:50864886-50892001 - - 10.28 8.66658 11.2719 OK
LOC100517054 - - LOC100517054 LOC100517054 TSS646 12:51038034-51038973 - - 0.0379199 0 0.11687 OK
LOC100627793 - - LOC100627793 LOC100627793 TSS4444 12:51103564-51104503 - - 0.0969064 0 0.292176 OK
LOC100625767 - - LOC100625767 LOC100625767 TSS18830 12:51128552-51129482 - - 0.00511538 0 0.177002 OK
LOC100627599 - - LOC100627599 LOC100627599 TSS13465 12:51154742-51155669 - - 0.010271 0 0.177575 OK
LOC100627505 - - LOC100627505 LOC100627505 TSS6162 12:51093733-51094672 - - 0.015168 0 0.175306 OK
LOC100738547 - - LOC100738547 LOC100738547 TSS262 12:51187032-51187983 - - 0 0 0 OK
LOC100517779 - - LOC100517779 LOC100517779 TSS589 12:51253898-51254870 - - 0 0 0 OK
LOC100625856 - - LOC100625856 LOC100625856 TSS2751 12:51165587-51166517 - - 0.0102308 0 0.177002 OK
LOC100518149 - - LOC100518149 LOC100518149 TSS20282 12:51283288-51284233 - - 0.0351201 0 0.116128 OK
LOC100514678 - - LOC100514678 LOC100514678 TSS16776 12:51333387-51334733 - - 0.0232073 0 0.0815314 OK
LOC100514870 - - LOC100514870 LOC100514870 TSS4627 12:51325056-51326007 - - 0 0 0 OK
LOC100514488 - - LOC100514488 LOC100514488 TSS8605 12:51337720-51338668 - - 0 0 0 OK
LOC100517605 - - LOC100517605 LOC100517605 TSS2227 12:51348225-51349212 - - 0 0 0 OK
LOC100517422 - - LOC100517422 LOC100517422 TSS3753 12:51375899-51376847 - - 0 0 0 OK
LOC100514318 - - LOC100514318 LOC100514318 TSS3103 12:51362864-51363812 - - 0 0 0 OK
LOC100739378 - - LOC100739378 LOC100739378 TSS884 12:51437097-51437868 - - 0.0451844 0 0.142336 OK
LOC100517239 - - LOC100517239 LOC100517239 TSS2224 12:51387354-51388302 - - 0 0 0 OK
LOC100519212 - - LOC100519212 LOC100519212 TSS16804 12:51536401-51560820 - - 0 0 0 OK
ASPA - - ASPA ASPA TSS24482 12:51468854-51489662 - - 1.12817 0.582491 1.63097 OK
SPATA22 - - SPATA22 SPATA22 TSS11607 12:51416336-51416681 - - 0.301499 0 0.477136 OK
TRPV3 - - TRPV3 TRPV3 TSS19853 12:51498833-51531233 - - 0.233672 0.109217 0.371338 OK
P2RX1 - - P2RX1 P2RX1 TSS5232 12:51864026-51882019 - - 0 0 0 OK
LOC100739675 - - LOC100739675 LOC100739675 TSS332 12:52045348-52062972 - - 0 0 0 OK
LOC100519563 - - LOC100519563 LOC100519563 TSS14875 12:51640333-51649982 - - 39.2575 35.9272 40.07 OK
LOC100621291 - - LOC100621291 LOC100621291 TSS10275 12:51941149-51997480 - - 3.05254 2.51103 3.58984 OK
SHPK - - SHPK SHPK TSS20881 12:51574068-51608047 - - 1.09962 0.703019 1.51149 OK
LOC100515235 - - LOC100515235 LOC100515235 TSS15110 12:51592440-51613330 - - 4.22938 3.54562 4.90766 OK
LOC100519386 - - LOC100519386 LOC100519386 TSS10337	TSS17676 12:51613324-51620160 - - 74.0186 67.1559 80.9179 OK
LOC100515576 - - LOC100515576 LOC100515576 TSS14637	TSS2220 12:51614251-51619121 - - 10.2081 8.763 11.6812 OK
LOC100519733 - - LOC100519733 LOC100519733 TSS488 12:51818310-51850616 - - 8.55337 7.4935 9.48943 OK
ATP2A3 - - ATP2A3 ATP2A3 TSS20839 12:52032771-52044741 - - 1.27985 0.794678 1.74072 OK
ITGAE - - ITGAE ITGAE TSS7965 12:51720276-51793399 - - 3.68365 3.13631 4.21627 OK
CAMKK1 - - CAMKK1 CAMKK1 TSS14754 12:51738490-51756590 - - 29.9032 25.0858 30.4716 OK
LOC100520452 - - LOC100520452 LOC100520452 TSS4955 12:52112664-52120899 - - 7.48527 6.1493 8.48658 OK
ZZEF1 - - ZZEF1 ZZEF1 TSS15193 12:52068975-52107555 - - 5.99124 5.2703 6.70122 OK
LOC100523208 - - LOC100523208 LOC100523208 TSS23435 12:52389082-52445010 - - 0.306695 0.123722 0.463957 OK
LOC100522828 - - LOC100522828 LOC100522828 TSS18517 12:52194021-52278050 - - 26.3611 22.9415 28.1236 OK
LOC100523398 - - LOC100523398 LOC100523398 TSS752 12:52453828-52489002 - - 6.97643 5.84084 8.02522 OK
ANKFY1 - - ANKFY1 ANKFY1 TSS24831 12:52127385-52194020 - - 4.50558 3.92325 5.07553 OK
TEKT1 - - TEKT1 TEKT1 TSS21404 12:52525540-52548832 - - 0.350279 0.154892 0.580847 OK
LOC100523568 - - LOC100523568 LOC100523568 TSS7732 12:52505923-52509183 - - 0.0306337 0 0.0842005 OK
LOC100523750 - - LOC100523750 LOC100523750 TSS12932 12:52581707-52601793 - - 4.05541 3.27622 4.78086 OK
MYBBP1A - - MYBBP1A MYBBP1A TSS15577 12:52489650-52504603 - - 13.7842 12.5465 14.8277 OK
LOC100622626 - - LOC100622626 LOC100622626 TSS22005 12:52727776-52733570 - - 6.85362 5.47116 7.98408 OK
AIPL1 - - AIPL1 AIPL1 TSS23309 12:52905785-52915377 - - 1.59975 0.889494 2.22373 OK
PITPNM3 - - PITPNM3 PITPNM3 TSS14544 12:52807692-52892852 - - 10.8828 9.70751 11.8985 OK
LOC100521819 - - LOC100521819 LOC100521819 TSS20017	TSS9140 12:52896985-52901696 - - 1.08103 0.630601 1.53335 OK
LOC100524277 - - LOC100524277 LOC100524277 TSS10984 12:52901249-52903548 - - 0.467353 0.106338 0.850708 OK
LOC100521639 - - LOC100521639 LOC100521639 TSS24100	TSS5009 12:52733717-52747391 - - 29.8249 25.8788 33.78 OK
LOC100521472 - - LOC100521472 LOC100521472 TSS3927 12:52741941-52792147 - - 10.562 9.5598 11.4063 OK
LOC100521293 - - LOC100521293 LOC100521293 TSS12258 12:52636195-52727750 - - 11.0728 9.64959 12.3109 OK
SLC13A5 - - SLC13A5 SLC13A5 TSS16294 12:52679592-52705059 - - 3.35778 2.76992 3.94632 OK
LOC100737379 - - LOC100737379 LOC100737379 TSS20551 12:53134658-53141389 - - 9.44649 7.60517 10.5405 OK
LOC100514871 - - LOC100514871 LOC100514871 TSS20766 12:53900475-53905603 - - 0.810168 0.502316 1.09328 OK
ZFP3 - - ZFP3 ZFP3 TSS4025 12:53914287-53925940 - - 2.63027 2.16617 3.08262 OK
RABEP1 - - RABEP1 RABEP1 TSS20641 12:53661094-53741423 - - 21.4304 17.3034 21.8899 OK
WSCD1 - - WSCD1 WSCD1 TSS23617 12:53231575-53261282 - - 10.0917 9.07274 11.126 OK
LOC100524646 - - LOC100524646 LOC100524646 TSS18912 12:53261149-53271141 - - 6.52211 5.24039 7.76109 OK
LOC100525536 - - LOC100525536 LOC100525536 TSS17384 12:53805601-53826275 - - 0.204628 0.0712914 0.332693 OK
LOC100511224 - - LOC100511224 LOC100511224 TSS4123 12:53995330-54000564 - - 0.271911 0 0.679777 OK
KIF1C - - KIF1C KIF1C TSS4413 12:53968350-53991213 - - 13.6633 12.4176 14.6816 OK
SPAG7 - - SPAG7 SPAG7 TSS20728 12:54017614-54022294 - - 52.1948 41.1804 50.2159 OK
ENO3 - - ENO3 ENO3 TSS4844 12:54023320-54028701 - - 1.59459 1.03097 2.13831 OK
PFN1 - - PFN1 PFN1 TSS15051 12:54031352-54034283 - - 98.0769 76.449 88.8411 OK
LOC100512310 - - LOC100512310 LOC100512310 TSS18882 12:54034426-54039259 - - 20.2181 17.4527 21.4241 OK
LOC100515052 - - LOC100515052 LOC100515052 TSS14551 12:54044818-54046702 - - 0 0 0 OK
LOC100512810 - - LOC100512810 LOC100512810 TSS10329 12:54055572-54065414 - - 6.83286 5.14953 7.74593 OK
LOC100515236 - - LOC100515236 LOC100515236 TSS11451 12:54080248-54084943 - - 0.853075 0.517074 1.18623 OK
OMC - - OMC OMC TSS20981 12:54039514-54042778 - - 61.2446 53.4462 60.4444 OK
LOC100738671 - - LOC100738671 LOC100738671 TSS2975 12:54185560-54191680 - - 14.5173 7.36689 13.7177 OK
ZMYND15 - - ZMYND15 ZMYND15 TSS23909 12:54258514-54264640 - - 0.114875 0 0.250588 OK
LOC100738706 - - LOC100738706 LOC100738706 TSS9655 12:54192760-54229497 - - 5.3917 4.62249 6.11196 OK
SR-PSOX - - SR-PSOX SR-PSOX TSS3181 12:54265515-54269345 - - 2.13717 1.12555 2.81388 OK
MED11 - - MED11 MED11 TSS24291	TSS8620 12:54269844-54271522 - - 12.2277 10.1174 14.3506 OK
LOC100624864 - - LOC100624864 LOC100624864 TSS19554 12:54289767-54308942 - - 0.367138 0.147899 0.591597 OK
ARRB2 - - ARRB2 ARRB2 TSS13352 12:54280937-54286449 - - 33.2775 28.6295 33.8405 OK
LOC100513308 - - LOC100513308 LOC100513308 TSS6192 12:54331629-54338821 - - 0 0 0 OK
LOC100513110 - - LOC100513110 LOC100513110 TSS7421 12:54325401-54327041 - - 0.802839 0.415337 1.15371 OK
VMO1 - - VMO1 VMO1 TSS20345	TSS5962 12:54329835-54330890 - - 2.49331 1.24665 3.75174 OK
MINK1 - - MINK1 MINK1 TSS9103 12:54085254-54104263 - - 33.5572 31.4155 34.8549 OK
LOC100516108 - - LOC100516108 LOC100516108 TSS7869 12:54447904-54492875 - - 13.7377 11.7261 14.8548 OK
LOC100516827 - - LOC100516827 LOC100516827 TSS14716 12:54696574-54699392 - - 1.05975 0.694214 1.4162 OK
PSMB6 - - PSMB6 PSMB6 TSS7845 12:54317055-54319039 - - 85.1001 64.835 76.6595 OK
ALOX12 - - ALOX12 ALOX12 TSS8571 12:54502073-54510831 - - 7.47729 6.46872 8.30342 OK
LOC100739863 - - LOC100739863 LOC100739863 TSS10838 12:54593541-54605807 - - 1.22423 0.819906 1.60828 OK
LOC100736595 - - LOC100736595 LOC100736595 TSS22288 12:54605968-54608942 - - 0.660463 0.350238 0.933968 OK
LOC100517000 - - LOC100517000 LOC100517000 TSS7782 12:54699425-54703455 - - 1.29722 0.924786 1.65987 OK
BCL6B - - BCL6B BCL6B TSS4055 12:54708168-54711360 - - 0.679941 0.377118 0.980506 OK
MIR497 - - MIR497 MIR497 TSS10963 12:54717024-54717104 - - 0 0 0 OK
MIR195 - - MIR195 MIR195 TSS8335 12:54717314-54717394 - - 0 0 0 OK
CAMTA2 - - CAMTA2 CAMTA2 TSS23883	TSS6785	TSS8878 12:54000995-54017451 - - 59.1811 57.4478 61.8005 OK
LOC100620614 - - LOC100620614 LOC100620614 TSS8933 12:54724522-54737521 - - 0.228926 0.0945638 0.354614 OK
LOC100739379 - - LOC100739379 LOC100739379 TSS8223 12:54768746-54787841 - - 0 0 0 OK
LOC100518864 - - LOC100518864 LOC100518864 TSS24436 12:54751809-54754434 - - 0 0 0 OK
SLC2A4 - - SLC2A4 SLC2A4 TSS22741 12:54810359-54816580 - - 0.192766 0.0674363 0.314703 OK
LOC100518689 - - LOC100518689 LOC100518689 TSS15420	TSS3658 12:54717490-54720452 - - 24.2727 21.3651 27.1851 OK
LOC100739452 - - LOC100739452 LOC100739452 TSS6317 12:54809420-54809941 - - 0.790832 0.131269 1.44396 OK
CLDN7 - - CLDN7 CLDN7 TSS17671 12:54826603-54828637 - - 0 0 0 OK
LOC100620510 - - LOC100620510 LOC100620510 TSS19295 12:54720559-54722287 - - 112.175 80.6777 95.4945 OK
LOC100739487 - - LOC100739487 LOC100739487 TSS10569 12:54829098-54834920 - - 7.87069 6.05131 8.91341 OK
LOC100622241 - - LOC100622241 LOC100622241 TSS19660 12:54835167-54841312 - - 22.0367 17.6738 22.3611 OK
PHF23 - - PHF23 PHF23 TSS12284 12:54845280-54847896 - - 9.01807 7.35348 10.2201 OK
ACAP1 - - ACAP1 ACAP1 TSS2783 12:54900318-54916269 - - 0.488354 0.330546 0.647319 OK
LOC100736899 - - LOC100736899 LOC100736899 TSS8949 12:54888842-54895300 - - 0.492409 0.221074 0.751653 OK
LOC100622764 - - LOC100622764 LOC100622764 TSS1676 12:54857351-54863737 - - 12.8163 10.5213 13.7177 OK
MIR324 - - MIR324 MIR324 TSS8172 12:54860461-54860541 - - 0 0 0 OK
LOC100622059 - - LOC100622059 LOC100622059 TSS14334 12:54916988-54919773 - - 2.34455 1.87171 2.79771 OK
NEURL4 - - NEURL4 NEURL4 TSS17581 12:54896334-54899092 - - 4.27093 3.09006 5.16481 OK
LOC100621980 - - LOC100621980 LOC100621980 TSS24552 12:54919970-54921527 - - 0 0 0 OK
GABARAP - - GABARAP GABARAP TSS813 12:54842363-54844400 - - 97.7582 76.1646 88.509 OK
LOC100622865 - - LOC100622865 LOC100622865 TSS5373 12:54864993-54872644 - - 29.3107 22.5009 28.5914 OK
LOC100739676 - - LOC100739676 LOC100739676 TSS10635 12:54973817-54975414 - - 2.84591 1.84611 3.79479 OK
POLR2A - - POLR2A POLR2A TSS8502 12:54952886-54972097 - - 11.5447 10.3004 12.6437 OK
LOC100621720 - - LOC100621720 LOC100621720 TSS3994 12:54932089-54937833 - - 0.601704 0.376113 0.81491 OK
LOC100621827 - - LOC100621827 LOC100621827 TSS22738	TSS7088 12:54937791-54952819 - - 55.9084 50.114 61.7309 OK
ZBTB4 - - ZBTB4 ZBTB4 TSS18152 12:54986637-54990855 - - 13.3662 11.9765 14.5964 OK
LOC100739757 - - LOC100739757 LOC100739757 TSS3474 12:54993799-55002894 - - 2.67588 2.13674 3.19474 OK
LOC100737084 - - LOC100737084 LOC100737084 TSS16619 12:55021679-55023478 - - 0 0 0 OK
LOC100623320 - - LOC100623320 LOC100623320 TSS7609 12:55025452-55026746 - - 0 0 0 OK
LOC100623827 - - LOC100623827 LOC100623827 TSS7715 12:55011103-55013215 - - 1.23756 0.83958 1.62499 OK
LOC100739797 - - LOC100739797 LOC100739797 TSS13339 12:55003918-55008990 - - 20.9879 18.3474 22.3647 OK
DNAH2 - - DNAH2 DNAH2 TSS2879 12:55123643-55190268 - - 0.110639 0.0540445 0.162134 OK
EFNB3 - - EFNB3 EFNB3 TSS21195 12:55199899-55203845 - - 9.96271 7.29463 10.5128 OK
LOC100522033 - - LOC100522033 LOC100522033 TSS23476 12:55205955-55219599 - - 6.56128 5.31559 7.54471 OK
NLGN2 - - NLGN2 NLGN2 TSS19642 12:55063780-55073575 - - 26.7846 23.7216 27.8067 OK
TP53 - - TP53 TP53 TSS2620 12:55220544-55234668 - - 3.61816 2.78546 4.43278 OK
SAT2 - - SAT2 SAT2 TSS17695 12:55261006-55262600 - - 7.19318 4.95567 8.23955 OK
LOC100522397 - - LOC100522397 LOC100522397 TSS4036 12:55289388-55291383 - - 2.34532 1.57697 3.11351 OK
LOC733696 - - LOC733696 LOC733696 TSS12498 12:55291383-55295317 - - 19.1134 15.3972 19.5281 OK
LOC100522571 - - LOC100522571 LOC100522571 TSS19202 12:55296985-55299419 - - 2.71283 1.73706 3.5763 OK
LOC100522212 - - LOC100522212 LOC100522212 TSS2784 12:55243289-55248037 - - 122.499 96.1757 108.95 OK
FXR2 - - FXR2 FXR2 TSS24877 12:55270748-55288304 - - 23.406 21.0914 24.7506 OK
LOC100512311 - - LOC100512311 LOC100512311 TSS17243 12:55306672-55308270 - - 29.2781 21.5257 27.9966 OK
LOC100512495 - - LOC100512495 LOC100512495 TSS20230 12:55465576-55474136 - - 7.30833 6.62269 7.99066 OK
LOC100523138 - - LOC100523138 LOC100523138 TSS2482 12:55475731-55476753 - - 1.36039 0.723569 1.98981 OK
LOC100522950 - - LOC100522950 LOC100522950 TSS9951 12:55477351-55478591 - - 7.5938 4.86388 8.89178 OK
LOC100522758 - - LOC100522758 LOC100522758 TSS18675 12:55478399-55480580 - - 3.05182 2.31544 3.82757 OK
EIF4A1 - - EIF4A1 EIF4A1 TSS7980 12:55300309-55305775 - - 117.593 101.058 112.168 OK
INHBA - - INHBA INHBA TSS14916 12:55481492-55483255 - - 18.353 15.4372 19.172 OK
LOC100512680 - - LOC100512680 LOC100512680 TSS19485 12:55358723-55452050 - - 0.686313 0.536396 0.83537 OK
LOC100523995 - - LOC100523995 LOC100523995 TSS19573 12:55378364-55380202 - - 1.90664 1.15691 2.64437 OK
LOC100524899 - - LOC100524899 LOC100524899 TSS12090 12:55380067-55381305 - - 7.62111 5.91931 9.27358 OK
LOC100524524 - - LOC100524524 LOC100524524 TSS9489 12:55381914-55382924 - - 1.38263 0.733238 2.0164 OK
LOC100525078 - - LOC100525078 LOC100525078 TSS16090	TSS22566 12:55532422-55543215 - - 5.38479 3.28638 6.78985 OK
KCNAB3 - - KCNAB3 KCNAB3 TSS11910 12:55538607-55544656 - - 4.11197 3.17506 4.99682 OK
LOC100625536 - - LOC100625536 LOC100625536 TSS3579 12:55602812-55615947 - - 0.15048 0.0495222 0.247611 OK
LOC100525661 - - LOC100525661 LOC100525661 TSS1237 12:55710845-55724063 - - 0.11028 0.0331045 0.198627 OK
CNTROB - - CNTROB CNTROB TSS7602 12:55548338-55567769 - - 4.56181 3.82408 5.27527 OK
LOC100524173 - - LOC100524173 LOC100524173 TSS19907 12:55545613-55547273 - - 55.0081 42.2034 51.9664 OK
ALOX15B - - ALOX15B ALOX15B TSS24235 12:55747584-55756609 - - 0.324297 0.0884446 0.563041 OK
ALOX12B - - ALOX12B ALOX12B TSS14111 12:55768238-55778257 - - 0.0283395 0 0.0783866 OK
ALOXE3 - - ALOXE3 ALOXE3 TSS22493 12:55780100-55800888 - - 0.0540016 0 0.124933 OK
LOC100620745 - - LOC100620745 LOC100620745 TSS1004 12:55804485-55812413 - - 0 0 0 OK
LOC100620648 - - LOC100620648 LOC100620648 TSS12917 12:55836919-55847821 - - 21.8511 20.2537 22.9074 OK
AURKB - - AURKB AURKB TSS11300 12:55886066-55890688 - - 2.28586 1.46811 3.02798 OK
LOC100620287 - - LOC100620287 LOC100620287 TSS21213 12:55879564-55881455 - - 8.10104 6.64483 9.1983 OK
LOC100620379 - - LOC100620379 LOC100620379 TSS21839	TSS22562 12:55870415-55872256 - - 4.69751 3.11373 6.28771 OK
PFAS - - PFAS PFAS TSS22511 12:55937137-55950104 - - 1.4121 1.13525 1.68331 OK
CTC1 - - CTC1 CTC1 TSS1053 12:55903624-55929511 - - 0.81212 0.601322 1.01131 OK
ODF4 - - ODF4 ODF4 TSS22277 12:55993467-56001070 - - 0.08324 0 0.200014 OK
RANGRF - - RANGRF RANGRF TSS17508	TSS21146 12:55960778-55962172 - - 20.3201 17.4989 23.1466 OK
SLC25A35 - - SLC25A35 SLC25A35 TSS10566 12:55962185-55971498 - - 2.36332 1.6866 3.03588 OK
ARHGEF15 - - ARHGEF15 ARHGEF15 TSS796 12:55971351-55981281 - - 0.459658 0.306438 0.628199 OK
LOC100621261 - - LOC100621261 LOC100621261 TSS866 12:56015086-56022559 - - 0.267899 0.124029 0.4217 OK
LOC100621152 - - LOC100621152 LOC100621152 TSS10140 12:56035932-56037179 - - 0.470438 0.146909 0.808001 OK
RPL26 - - RPL26 RPL26 TSS4205 12:56024038-56029520 - - 472.831 314.211 348.148 OK
LOC100739126 - - LOC100739126 LOC100739126 TSS2450 12:56077595-56115655 - - 19.0614 15.905 20.2798 OK
CHD3 - - CHD3 CHD3 TSS16894 12:55506215-55529706 - - 73.7467 72.5824 76.4909 OK
LOC100620549 - - LOC100620549 LOC100620549 TSS19141 12:55853612-55857414 - - 367.025 334.107 350.241 OK
NDEL1 - - NDEL1 NDEL1 TSS12025 12:56296935-56336396 - - 24.973 22.0558 26.0788 OK
PIK3R6 - - PIK3R6 PIK3R6 TSS775 12:56662052-56723008 - - 0.48244 0.288143 0.658612 OK
LOC100739607 - - LOC100739607 LOC100739607 TSS18270 12:56512863-56528983 - - 1.70112 1.06287 2.30288 OK
LOC100514186 - - LOC100514186 LOC100514186 TSS12598 12:56656911-56658939 - - 1.61888 1.16343 2.0563 OK
UNC-6 - - UNC-6 UNC-6 TSS10339 12:56822596-57056391 - - 1.03986 0.628996 1.44299 OK
PIK3R5 - - PIK3R5 PIK3R5 TSS6328 12:56731152-56799397 - - 1.10258 0.868319 1.33222 OK
CCDC42 - - CCDC42 CCDC42 TSS18360 12:56619322-56633751 - - 1.04602 0.57607 1.48818 OK
LOC396903 - - LOC396903 LOC396903 TSS23457 12:56124990-56235644 - - 36.4497 34.4194 37.4841 OK
LOC100622718 - - LOC100622718 LOC100622718 TSS3016 12:57137306-57198144 - - 85.4398 30.8397 46.0593 OK
LOC100739637 - - LOC100739637 LOC100739637 TSS5916 12:57057465-57060278 - - 0 0 0 OK
LOC100515625 - - LOC100515625 LOC100515625 TSS3676 12:57405740-57419560 - - 0 0 0 OK
WDR16 - - WDR16 WDR16 TSS20927 12:57319299-57339483 - - 6.084 4.48942 7.07423 OK
USP43 - - USP43 USP43 TSS14411 12:57342464-57399795 - - 1.79144 1.46677 2.10682 OK
GLP2R - - GLP2R GLP2R TSS13592 12:57438489-57493540 - - 0.190945 0.0318056 0.35025 OK
LOC100516153 - - LOC100516153 LOC100516153 TSS13747 12:57499171-57506815 - - 7.21991 5.43995 8.22417 OK
LOC100737073 - - LOC100737073 LOC100737073 TSS22627 12:58008558-58016839 - - 0 0 0 OK
MYH1 - - MYH1 MYH1 TSS7811 12:57965086-57984759 - - 0.021202 0 0.0618749 OK
LOC100736982 - - LOC100736982 LOC100736982 TSS8711 12:57808733-57933831 - - 0.561568 0.43566 0.683536 OK
LOC100736668 - - LOC100736668 LOC100736668 TSS14797 12:57628851-57676923 - - 76.5069 42.9366 55.9084 OK
LOC100737032 - - LOC100737032 LOC100737032 TSS20837 12:57985181-58006695 - - 0.376387 0.261156 0.49433 OK
GAS7 - - GAS7 GAS7 TSS9416 12:57516124-57617537 - - 65.1066 52.9057 62.0426 OK
LOC100519388 - - LOC100519388 LOC100519388 TSS9030 12:58063025-58066019 - - 2.30477 1.22899 3.32549 OK
LOC100518038 - - LOC100518038 LOC100518038 TSS13105 12:58069530-58085000 - - 1.89016 1.24235 2.52612 OK
LOC100517855 - - LOC100517855 LOC100517855 TSS18469 12:58039027-58056118 - - 12.8964 11.584 14.0988 OK
LOC100624640 - - LOC100624640 LOC100624640 TSS17713 12:58565482-58705396 - - 1.06425 0.694565 1.45528 OK
MYH2 - - MYH2 MYH2 TSS4604 12:58205952-58230234 - - 0.0437302 0.00936679 0.0843011 OK
MYHC - - MYHC MYHC TSS3974 12:58110958-58133067 - - 0.33868 0.234644 0.451239 OK
LOC100519735 - - LOC100519735 LOC100519735 TSS1023 12:58923783-59013322 - - 0.135891 0.0709578 0.202737 OK
LOC100624731 - - LOC100624731 LOC100624731 TSS19480 12:58849891-58893162 - - 0.88019 0.566511 1.18698 OK
DNAH9 - - DNAH9 DNAH9 TSS19523 12:59181796-59247567 - - 1.0057 0.712334 1.29896 OK
ZNF18 - - ZNF18 ZNF18 TSS12169 12:59249100-59274392 - - 5.06706 4.22742 5.83685 OK
MYOCD - - MYOCD MYOCD TSS4784 12:59867284-60048521 - - 0.19838 0 0.38264 OK
LOC100520100 - - LOC100520100 LOC100520100 TSS18742 12:59349242-59407381 - - 39.7518 32.6457 39.7369 OK
ELAC2 - - ELAC2 ELAC2 TSS744 12:60096836-60116251 - - 11.8706 9.66899 12.5389 OK
LOC100737652 - - LOC100737652 LOC100737652 TSS10361 12:60163707-60168260 - - 20.5595 17.7346 21.7788 OK
LOC100621981 - - LOC100621981 LOC100621981 TSS14833 12:56343506-56433106 - - 45.6729 43.4522 46.8954 OK
LOC100625836 - - LOC100625836 LOC100625836 TSS16698 12:60549508-60648215 - - 1.37254 0.924209 1.81419 OK
PLD2 - - PLD2 PLD2 TSS5257 12:61156861-61184420 - - 0.750337 0.123583 1.35941 OK
COX10 - - COX10 COX10 TSS17939 12:61048729-61076748 - - 3.01046 2.32351 3.67677 OK
HS3ST3B1 - - HS3ST3B1 HS3ST3B1 TSS7584 12:61093387-61145104 - - 0.49256 0.238272 0.714816 OK
LOC100522034 - - LOC100522034 LOC100522034 TSS9581 12:61242295-61255801 - - 2.61593 2.01337 3.21119 OK
COX10 - - COX10 COX10 TSS4929 12:60937040-60944770 - - 7.58247 4.40433 8.53339 OK
LOC100520977 - - LOC100520977 LOC100520977 TSS778 12:60168399-60357801 - - 30.772 27.4685 31.9139 OK
LOC100522213 - - LOC100522213 LOC100522213 TSS9674 12:61304966-61309900 - - 1.47676 0.721982 2.16595 OK
LOC100523091 - - LOC100523091 LOC100523091 TSS9291 12:61884692-61893453 - - 0.834875 0.497532 1.13722 OK
LOC100523279 - - LOC100523279 LOC100523279 TSS23259 12:61944732-61970960 - - 0 0 0 OK
LOC100522896 - - LOC100522896 LOC100522896 TSS11358 12:62016727-62047462 - - 0.35596 0.15711 0.589162 OK
ZNF624 - - ZNF624 ZNF624 TSS18738 12:62113367-62132583 - - 1.81449 1.40018 2.21187 OK
LOC100627421 - - LOC100627421 LOC100627421 TSS10252 12:62106296-62107927 - - 1.78127 1.20361 2.33643 OK
LOC100524217 - - LOC100524217 LOC100524217 TSS11634 12:62165560-62166813 - - 0.434767 0 0.791403 OK
LOC100524396 - - LOC100524396 LOC100524396 TSS22733 12:62166820-62177426 - - 2.13522 1.69439 2.56129 OK
LOC100626706 - - LOC100626706 LOC100626706 TSS3418 12:62221571-62258371 - - 4.00612 2.99635 4.94398 OK
LOC100524583 - - LOC100524583 LOC100524583 TSS9006 12:62259243-62261821 - - 19.3916 14.322 19.8211 OK
LOC100522572 - - LOC100522572 LOC100522572 TSS21794	TSS8631 12:61895871-61907741 - - 24.483 22.4708 26.5141 OK
TRPV2 - - TRPV2 TRPV2 TSS4406 12:62262591-62277441 - - 7.63524 6.45403 8.36971 OK
LOC100524763 - - LOC100524763 LOC100524763 TSS9500 12:62326114-62334766 - - 14.6277 10.0725 14.7918 OK
LOC100523821 - - LOC100523821 LOC100523821 TSS6411 12:62342349-62381924 - - 6.66355 5.34574 7.80355 OK
ALDH3A1 - - ALDH3A1 ALDH3A1 TSS19776 12:62631708-62645613 - - 0.619546 0.343332 0.873935 OK
LOC100525483 - - LOC100525483 LOC100525483 TSS16783	TSS21396 12:62609845-62625573 - - 0.677678 0.397101 0.964387 OK
LOC100525303 - - LOC100525303 LOC100525303 TSS24 12:62591991-62608915 - - 22.096 19.685 23.2716 OK
LOC100628075 - - LOC100628075 LOC100628075 TSS17530 12:62382611-62538538 - - 12.6517 11.754 13.5255 OK
NCOR1 - - NCOR1 NCOR1 TSS9755 12:62502480-62505499 - - 15.6403 13.0735 16.5089 OK
LOC100621187 - - LOC100621187 LOC100621187 TSS5158 12:62974572-62975800 - - 0.963894 0.416739 1.45859 OK
LOC100525780 - - LOC100525780 LOC100525780 TSS21318 12:62668830-62756162 - - 31.3245 28.1581 32.2912 OK
LOC100511593 - - LOC100511593 LOC100511593 TSS8075 12:62817579-62973878 - - 2.19017 1.41666 2.96774 OK
SLC5A10 - - SLC5A10 SLC5A10 TSS718 12:62935019-62950211 - - 1.31871 0.716183 1.87309 OK
LOC100513046 - - LOC100513046 LOC100513046 TSS4811 12:63064174-63078596 - - 12.1658 7.90712 12.4597 OK
LOC100512496 - - LOC100512496 LOC100512496 TSS19160 12:63134866-63136018 - - 2.59016 1.60732 3.49177 OK
LOC100512681 - - LOC100512681 LOC100512681 TSS4259 12:63124513-63133827 - - 17.995 15.7308 19.3592 OK
PEMT - - PEMT PEMT TSS21709 12:63139566-63158686 - - 31.2396 19.6317 28.466 OK
COPS3 - - COPS3 COPS3 TSS9624 12:63034589-63057259 - - 56.5535 48.7251 55.8499 OK
LOC100513819 - - LOC100513819 LOC100513819 TSS13325 12:63359102-63430694 - - 20.9111 19.1759 22.2969 OK
LOC100739261 - - LOC100739261 LOC100739261 TSS4673 13:562679-563213 - - 0 0 0 OK
SOCS7 - - SOCS7 SOCS7 TSS11204 12:63554279-63584674 - - 7.80686 6.40866 8.87572 OK
ARHGAP23 - - ARHGAP23 ARHGAP23 TSS10916 12:63448360-63528963 - - 19.2796 17.5275 20.5629 OK
LOC100739585 - - LOC100739585 LOC100739585 TSS6219 13:983766-1089681 - - 2.12152 1.23583 2.90419 OK
ASTE1 - - ASTE1 ASTE1 TSS11461 13:1093060-1107269 - - 1.09993 0.752984 1.4331 OK
LOC100739549 - - LOC100739549 LOC100739549 TSS18909 13:919791-933742 - - 0.950211 0.479452 1.38508 OK
LOC100156322 - - LOC100156322 LOC100156322 TSS15680 13:763839-803730 - - 17.1891 14.897 18.2737 OK
LOC100157532 - - LOC100157532 LOC100157532 TSS2354 13:566281-742612 - - 47.8492 41.68 47.7935 OK
LOC100627098 - - LOC100627098 LOC100627098 TSS755 12:62297978-62299565 - - 1.48613 0.970818 1.98047 OK
UBB - - UBB UBB TSS13825 12:62298008-62299561 - - 1232.85 1227.42 1273.68 OK
LOC100516642 - - LOC100516642 LOC100516642 TSS15137 13:1589236-1618962 - - 0.0593077 0 0.151159 OK
LOC100624013 - - LOC100624013 LOC100624013 TSS7778 13:1896954-1950202 - - 0.0446977 0 0.104755 OK
COL6A5 - - COL6A5 COL6A5 TSS11371 13:1792651-1881007 - - 0.0445126 0.014516 0.0798382 OK
LOC100517188 - - LOC100517188 LOC100517188 TSS129 13:2029961-2080023 - - 0.0439092 0 0.14992 OK
LOC100516293 - - LOC100516293 LOC100516293 TSS18296 13:1389750-1533079 - - 7.4017 6.61992 8.16414 OK
CAPN7 - - CAPN7 CAPN7 TSS10079 13:2379270-2430518 - - 9.26161 7.95449 10.0801 OK
SH3BP5 - - SH3BP5 SH3BP5 TSS16458 13:2431589-2512488 - - 12.1391 10.8397 13.3323 OK
LOC100625052 - - LOC100625052 LOC100625052 TSS16101 13:2598820-2601983 - - 0 0 0 OK
LOC100624545 - - LOC100624545 LOC100624545 TSS8916 13:2605373-2681869 - - 0.497104 0.238914 0.756562 OK
HACL1 - - HACL1 HACL1 TSS12134 13:2714441-2737983 - - 6.20921 4.40685 7.20144 OK
LOC100518580 - - LOC100518580 LOC100518580 TSS15028 13:2861901-2863300 - - 1.04986 0.627541 1.45119 OK
LOC100737147 - - LOC100737147 LOC100737147 TSS18961 13:3047965-3049364 - - 1.04986 0.627541 1.45119 OK
LOC100736917 - - LOC100736917 LOC100736917 TSS18994 13:2750663-2810278 - - 0.573681 0.326029 0.847675 OK
LOC100736967 - - LOC100736967 LOC100736967 TSS7113 13:2810168-2859616 - - 3.06014 2.33364 3.78665 OK
LOC100737057 - - LOC100737057 LOC100737057 TSS7400 13:2930843-2991087 - - 1.10725 0.747321 1.4659 OK
LOC100625499 - - LOC100625499 LOC100625499 TSS20583 13:3444306-3448308 - - 0 0 0 OK
GALNTL2 - - GALNTL2 GALNTL2 TSS7794 13:3520515-3559242 - - 7.16841 6.15168 7.99125 OK
ANKRD28 - - ANKRD28 ANKRD28 TSS12550 13:3071719-3206810 - - 7.92838 7.30917 8.53601 OK
METTL6 - - METTL6 METTL6 TSS16339 13:2565959-2581817 - - 7.98691 6.7871 9.04986 OK
EAF1 - - EAF1 EAF1 TSS10124 13:2581816-2597145 - - 15.7318 14.6528 16.8108 OK
LOC100737431 - - LOC100737431 LOC100737431 TSS832 13:3648734-3731481 - - 3.20392 2.16595 3.99497 OK
LOC100519274 - - LOC100519274 LOC100519274 TSS8651 13:3644441-3645677 - - 4.75941 3.46271 5.6824 OK
ATP2C1 - - ATP2C1 ATP2C1 TSS13891	TSS1771 13:1118619-1270054 - - 47.9212 45.8136 50.3109 OK
OXNAD1 - - OXNAD1 OXNAD1 TSS24387 13:3586212-3627107 - - 6.09159 4.75615 6.85446 OK
RFTN1 - - RFTN1 RFTN1 TSS11529 13:3744155-3862362 - - 1.76777 1.05231 2.4554 OK
LOC100625706 - - LOC100625706 LOC100625706 TSS15806 13:4036797-4054841 - - 0 0 0 OK
DPH3 - - DPH3 DPH3 TSS342 13:3582104-3586124 - - 20.3649 17.995 22.0563 OK
LOC100625892 - - LOC100625892 LOC100625892 TSS8627 13:4252082-4379847 - - 13.2607 11.7898 14.5146 OK
PLCL2 - - PLCL2 PLCL2 TSS4393 13:4457259-4511345 - - 12.6099 10.7428 13.5956 OK
TBC1D5 - - TBC1D5 TBC1D5 TSS16934 13:4512652-4870187 - - 3.4575 2.86797 4.0578 OK
KCNH8 - - KCNH8 KCNH8 TSS17047 13:7344981-7489846 - - 0.243525 0.11351 0.385933 OK
LOC100626445 - - LOC100626445 LOC100626445 TSS1862 13:7144545-7276322 - - 0.212946 0 0.407455 OK
EFHB - - EFHB EFHB TSS24040 13:7728138-7798298 - - 0.101718 0.0191788 0.172609 OK
LOC100737930 - - LOC100737930 LOC100737930 TSS15066 13:7893496-7919937 - - 38.6117 31.5694 38.3785 OK
LOC100627129 - - LOC100627129 LOC100627129 TSS6153 13:8144251-8162682 - - 0.476698 0.12033 0.782147 OK
SGOL1 - - SGOL1 SGOL1 TSS2694 13:8092438-8106565 - - 0.137677 0.031212 0.249696 OK
LOC100521334 - - LOC100521334 LOC100521334 TSS19282 13:11253064-11253690 - - 14.1276 8.94058 13.6738 OK
KAT2B - - KAT2B KAT2B TSS8668 13:7957595-8051510 - - 13.4374 12.2561 14.4845 OK
ZNF385D - - ZNF385D ZNF385D TSS17433 13:9485667-9815883 - - 9.20003 7.53785 10.5591 OK
LOC780417 - - LOC780417 LOC780417 TSS4868 13:11329304-11329480 - - 255.718 35.853 58.3001 OK
LOC100738435 - - LOC100738435 LOC100738435 TSS20536 13:11850362-11946598 - - 10.3516 7.14564 11.2101 OK
LOC100738400 - - LOC100738400 LOC100738400 TSS12170 13:11633689-11779383 - - 24.1747 20.0475 24.9479 OK
SATB1 - - SATB1 SATB1 TSS1055 13:6020053-6115622 - - 18.5397 17.2656 19.8464 OK
LOC100519798 - - LOC100519798 LOC100519798 TSS952 13:6086880-6089048 - - 15.1606 12.7696 16.1768 OK
LOC780417 - - LOC780417 LOC780417 TSS24529 13:12124265-12131155 - - 71.3937 40.5179 52.8384 OK
LOC100156011 - - LOC100156011 LOC100156011 TSS1915 13:12326919-12327240 - - 1.15455 0.170937 2.05124 OK
C-ERBA-B1 - - C-ERBA-B1 C-ERBA-B1 TSS23750 13:12404442-12662403 - - 12.8424 11.4816 14.2317 OK
LOC100522399 - - LOC100522399 LOC100522399 TSS10047 13:12660965-12857090 - - 0.804398 0.449028 1.1838 OK
LOC100523139 - - LOC100523139 LOC100523139 TSS11126 13:14935876-14937145 - - 6.60323 4.97252 7.99927 OK
NGLY1 - - NGLY1 NGLY1 TSS14861 13:14229181-14347236 - - 9.52816 8.3592 10.6633 OK
NEK10 - - NEK10 NEK10 TSS719 13:15305045-15457157 - - 1.87166 1.49947 2.24096 OK
LOC100622125 - - LOC100622125 LOC100622125 TSS12319 13:15847048-15852360 - - 0.0126245 0 0.0469582 OK
LOC100524044 - - LOC100524044 LOC100524044 TSS18528 13:15483177-15753968 - - 2.48727 2.07006 2.89241 OK
EOMES - - EOMES EOMES TSS15055 13:15916582-15921894 - - 0.0126245 0 0.0469582 OK
LOC100524584 - - LOC100524584 LOC100524584 TSS2456 13:16382076-16454263 - - 6.8563 4.10708 7.72132 OK
LOC100739277 - - LOC100739277 LOC100739277 TSS24092 13:16526574-16579457 - - 4.23579 3.05575 5.09292 OK
LOC100524764 - - LOC100524764 LOC100524764 TSS18449 13:16579476-16671399 - - 2.65042 1.55478 3.56303 OK
LOC100524397 - - LOC100524397 LOC100524397 TSS21917 13:16456560-16474657 - - 15.7893 14.068 17.1319 OK
LOC100739397 - - LOC100739397 LOC100739397 TSS3375 13:17360188-17670707 - - 1.29171 0.616524 1.91807 OK
LOC100620195 - - LOC100620195 LOC100620195 TSS7905 13:12134433-12189697 - - 82.1158 68.3164 78.1042 OK
NR1D2 - - NR1D2 NR1D2 TSS15325 13:12164976-12220020 - - 22.8043 21.2123 24.4031 OK
RPL15 - - RPL15 RPL15 TSS6477 13:12164824-12167957 - - 147.38 130.243 141.06 OK
LOC100038019 - - LOC100038019 LOC100038019 TSS16710 13:18702600-18712636 - - 2.26845 1.56773 2.9115 OK
LOC100739537 - - LOC100739537 LOC100739537 TSS14995 13:18712800-18791131 - - 2.09159 1.26781 2.8906 OK
LOC100739439 - - LOC100739439 LOC100739439 TSS10219 13:18089042-18176109 - - 2.83718 1.05775 3.83433 OK
LOC100623700 - - LOC100623700 LOC100623700 TSS18130 13:19026979-19105774 - - 0.299624 0.121127 0.454227 OK
LOC100623485 - - LOC100623485 LOC100623485 TSS19837 13:18869358-18879897 - - 5.48656 4.50169 6.32738 OK
LOC396710 - - LOC396710 LOC396710 TSS2873	TSS4978	TSS7333 13:13639894-14119652 - - 9.94107 8.8704 10.9845 OK
LOC100156319 - - LOC100156319 LOC100156319 TSS3846 13:14119651-14187251 - - 34.8954 33.6561 36.6369 OK
OSBPL10 - - OSBPL10 OSBPL10 TSS11364 13:19794742-20125881 - - 2.9275 2.49072 3.36511 OK
LOC100511532 - - LOC100511532 LOC100511532 TSS22481 13:20262457-20287095 - - 5.43454 4.67929 6.16505 OK
LOC100624671 - - LOC100624671 LOC100624671 TSS4034 13:20414846-20549120 - - 2.62642 1.39699 3.41486 OK
CMTM7 - - CMTM7 CMTM7 TSS8258 13:20399736-20411233 - - 3.25956 2.06842 4.36667 OK
STT3B - - STT3B STT3B TSS16565 13:19678182-19778904 - - 27.0385 24.9683 28.2215 OK
LOC100624347 - - LOC100624347 LOC100624347 TSS21286 13:20616341-20666658 - - 7.91648 7.04305 8.74359 OK
LOC100511779 - - LOC100511779 LOC100511779 TSS7434 13:20309220-20330771 - - 22.4292 19.7403 24.2076 OK
UBP1 - - UBP1 UBP1 TSS3439 13:20785156-20831368 - - 27.1788 24.7986 28.1147 OK
LOC100736769 - - LOC100736769 LOC100736769 TSS15316 13:20832359-20834294 - - 22.913 18.1654 23.0812 OK
PDCD6IP - - PDCD6IP PDCD6IP TSS23805 13:21185176-21241017 - - 16.6759 15.1241 17.8989 OK
LOC100620439 - - LOC100620439 LOC100620439 TSS11317	TSS17465 13:12251435-12258862 - - 225.354 221.767 233.931 OK
LOC100626148 - - LOC100626148 LOC100626148 TSS13239 13:23611441-23612178 - - 0.0957292 0 0.223354 OK
LOC100625500 - - LOC100625500 LOC100625500 TSS18989 13:23304951-23424595 - - 0.0523482 0 0.135818 OK
LOC100737115 - - LOC100737115 LOC100737115 TSS7585 13:23495765-23546651 - - 2.65849 1.81635 3.42149 OK
MLH1 - - MLH1 MLH1 TSS22105 13:23613449-23692364 - - 6.75697 5.56696 7.68034 OK
LOC100625402 - - LOC100625402 LOC100625402 TSS24525 13:22994553-22996804 - - 35.5071 28.4281 34.8208 OK
CLASP2 - - CLASP2 CLASP2 TSS21861 13:20890426-21096548 - - 86.116 82.4639 86.9209 OK
LRRFIP2 - - LRRFIP2 LRRFIP2 TSS9255 13:23693688-23769721 - - 12.4516 10.9816 13.4638 OK
LOC100737401 - - LOC100737401 LOC100737401 TSS15246 13:23782524-23782813 - - 7.67097 1.38913 5.325 OK
LOC100513948 - - LOC100513948 LOC100513948 TSS16116 13:23860554-23880898 - - 0.0583615 0 0.149105 OK
LOC100513756 - - LOC100513756 LOC100513756 TSS17520 13:23819144-23841812 - - 5.11335 4.44297 5.77586 OK
LOC100625707 - - LOC100625707 LOC100625707 TSS18501 13:23778200-23782052 - - 16.2186 14.786 17.3216 OK
LOC100514320 - - LOC100514320 LOC100514320 TSS20083 13:23922418-23989649 - - 3.40441 2.99645 3.80905 OK
LOC100158196 - - LOC100158196 LOC100158196 TSS4144 13:24009238-24009556 - - 5.67576 1.89804 5.86667 OK
ARPP21 - - ARPP21 ARPP21 TSS18030	TSS18259 13:22758179-22908418 - - 73.8332 69.9032 78.2248 OK
LOC100514680 - - LOC100514680 LOC100514680 TSS1486 13:24296720-24525145 - - 1.91637 1.28031 2.52405 OK
LOC100626707 - - LOC100626707 LOC100626707 TSS2938 13:24631115-24720172 - - 3.06789 2.29706 3.81765 OK
PLCD1 - - PLCD1 PLCD1 TSS3643 13:24826458-24847853 - - 2.91093 2.35869 3.47597 OK
[truncated: 21,404 more rows]

## Sheet: Piglet 230 Anesthesia only 2
tracking_id class_code nearest_ref_id gene_id gene_short_name tss_id locus length coverage FPKM FPKM_conf_lo FPKM_conf_hi FPKM_status
PALB2 - - PALB2 PALB2 TSS5042 10:17316-43699 - - 1.61222 1.26857 1.95428 OK
LOC100524641 - - LOC100524641 LOC100524641 TSS20042 10:158-17196 - - 30.5231 19.077 27.6961 OK
NDUFAB1 - - NDUFAB1 NDUFAB1 TSS10812 10:50665-61681 - - 130.54 80.4558 98.6671 OK
LOC100523987 - - LOC100523987 LOC100523987 TSS11186 10:76125-86271 - - 5.99021 4.66668 7.03891 OK
LOC100523812 - - LOC100523812 LOC100523812 TSS12315 10:86464-113595 - - 1.76883 1.18087 2.32102 OK
LOC100524165 - - LOC100524165 LOC100524165 TSS17341 10:94627-95217 - - 0 0 0 OK
GGA2 - - GGA2 GGA2 TSS2369 10:127082-165462 - - 15.3229 13.5722 16.6737 OK
LOC100628072 - - LOC100628072 LOC100628072 TSS9863 10:606116-609704 - - 0 0 0 OK
LOC100738451 - - LOC100738451 LOC100738451 TSS19190 10:2141045-2163929 - - 0.139351 0 0.309732 OK
SCNN1B - - SCNN1B SCNN1B TSS1876 10:271533-337922 - - 0.776592 0.501853 1.0288 OK
COG7 - - COG7 COG7 TSS4925 10:171629-254561 - - 22.5442 19.7937 24.099 OK
CDC73 - - CDC73 CDC73 TSS15729 10:2278068-2305093 - - 2.70052 1.79088 3.58177 OK
LOC100525885 - - LOC100525885 LOC100525885 TSS20781 10:2306327-2308226 - - 13.9927 11.7303 14.8989 OK
UCHL5 - - UCHL5 UCHL5 TSS14694 10:2258892-2274919 - - 49.5428 35.8189 45.4163 OK
LOC100511580 - - LOC100511580 LOC100511580 TSS21049 10:2929298-2955021 - - 0 0 0 OK
RGS18 - - RGS18 RGS18 TSS18646 10:3286946-3305869 - - 0.396487 0.183064 0.579702 OK
RGS1 - - RGS1 RGS1 TSS11368 10:2732013-2735572 - - 1.22744 0.406421 2.0321 OK
RGS2 - - RGS2 RGS2 TSS13895 10:2543480-2546729 - - 37.2363 30.4382 37.3146 OK
LOC100621072 - - LOC100621072 LOC100621072 TSS5978 10:4604319-4605797 - - 6.87142 3.32009 7.5698 OK
LOC100512300 - - LOC100512300 LOC100512300 TSS19251 10:4781598-4783076 - - 6.87142 3.32009 7.5698 OK
LOC100738901 - - LOC100738901 LOC100738901 TSS20590 10:7578520-7613173 - - 0.794591 0.452231 1.11002 OK
LOC100511033 - - LOC100511033 LOC100511033 TSS823 10:2333911-2413855 - - 48.3678 41.9882 49.245 OK
LOC100512672 - - LOC100512672 LOC100512672 TSS19933 10:4783256-5184633 - - 5.54615 4.68591 6.38787 OK
KCTD3 - - KCTD3 KCTD3 TSS23997 10:7630791-7675733 - - 6.55538 5.291 7.66058 OK
USH2A - - USH2A USH2A TSS23754 10:7791236-8411655 - - 0.0821886 0.0456427 0.121714 OK
LOC100514311 - - LOC100514311 LOC100514311 TSS8445 10:9331140-9341087 - - 0 0 0 OK
LOC100739173 - - LOC100739173 LOC100739173 TSS2380 10:9613980-9645229 - - 0 0 0 OK
SPATA17 - - SPATA17 SPATA17 TSS19001 10:9884740-10017266 - - 1.20539 0.601751 1.88047 OK
GPATCH2 - - GPATCH2 GPATCH2 TSS4718 10:9651593-9731215 - - 3.89025 1.90243 5.14776 OK
LOC100622056 - - LOC100622056 LOC100622056 TSS4005 10:8642543-8865115 - - 5.6669 5.04331 6.28475 OK
LOC100739201 - - LOC100739201 LOC100739201 TSS5920 10:9816333-9822232 - - 1.62032 0.825065 2.40644 OK
LOC100621684 - - LOC100621684 LOC100621684 TSS9309 10:7733732-7779474 - - 15.6171 14.1926 16.9764 OK
LOC100622556 - - LOC100622556 LOC100622556 TSS11721 10:10351434-10353605 - - 0.228061 0 0.443292 OK
LOC100622345 - - LOC100622345 LOC100622345 TSS11610 10:10300967-10338588 - - 19.3745 16.2433 20.6094 OK
LOC100622762 - - LOC100622762 LOC100622762 TSS12538 10:10730142-10747860 - - 0 0 0 OK
TGFB2 - - TGFB2 TGFB2 TSS241 10:10354222-10474881 - - 4.87962 3.84205 5.79738 OK
SLC30A10 - - SLC30A10 SLC30A10 TSS1521 10:11614865-11627184 - - 2.99882 2.37829 3.61803 OK
LOC100515402 - - LOC100515402 LOC100515402 TSS12226 10:11029634-11088269 - - 3.48838 2.4612 4.52306 OK
EPRS - - EPRS EPRS TSS6123 10:11663037-11730331 - - 15.571 14.2955 16.7612 OK
LOC100515917 - - LOC100515917 LOC100515917 TSS12707	TSS14272 10:11741838-11765900 - - 26.5128 24.0856 28.9401 OK
LOC100739845 - - LOC100739845 LOC100739845 TSS4755 10:11767636-11815828 - - 10.4929 9.27276 11.4982 OK
MIR215 - - MIR215 MIR215 TSS21412 10:11786566-11786662 - - 0 0 0 OK
MIR194 - - MIR194 MIR194 TSS11343 10:11786870-11786948 - - 0 0 0 OK
LOC100516506 - - LOC100516506 LOC100516506 TSS14097 10:11839500-11930683 - - 12.0086 10.9112 13.03 OK
MIR664 - - MIR664 MIR664 TSS1016 10:11890512-11890592 - - 0 0 0 OK
LOC100519380 - - LOC100519380 LOC100519380 TSS13943 10:12057707-12106843 - - 12.9174 9.75573 14.2057 OK
LOC100516689 - - LOC100516689 LOC100516689 TSS5742 10:12319332-12329041 - - 1.6313 0.721254 2.43423 OK
LOC100516871 - - LOC100516871 LOC100516871 TSS18105 10:12259059-12288334 - - 5.5588 4.24271 6.54942 OK
IARS2 - - IARS2 IARS2 TSS3148 10:11933117-11968685 - - 26.8951 23.6545 28.9958 OK
LOC100736746 - - LOC100736746 LOC100736746 TSS24882 10:12349257-12361752 - - 1.42567 0.71601 2.07643 OK
LOC100517234 - - LOC100517234 LOC100517234 TSS16599 10:12516069-12519224 - - 1.10441 0.588339 1.58852 OK
LOC100519726 - - LOC100519726 LOC100519726 TSS21110 10:12340151-12346690 - - 30.9509 24.0121 30.5323 OK
LOC100517050 - - LOC100517050 LOC100517050 TSS15763 10:12363626-12370303 - - 14.7385 11.6205 16.1505 OK
DUSP10 - - DUSP10 DUSP10 TSS17089	TSS17641 10:12977394-13016042 - - 4.18853 3.36023 5.01754 OK
LOC100520091 - - LOC100520091 LOC100520091 TSS9771 10:13406053-13425071 - - 0.343147 0 0.792566 OK
LOC100520262 - - LOC100520262 LOC100520262 TSS21056 10:13424913-13444796 - - 10.3035 9.30209 11.3063 OK
TAF1A - - TAF1A TAF1A TSS5553 10:13449696-13471428 - - 7.96499 6.41555 9.40707 OK
LOC100518506 - - LOC100518506 LOC100518506 TSS17409	TSS9218 10:13762251-13772518 - - 0.031062 0 0.22881 OK
LOC100518326 - - LOC100518326 LOC100518326 TSS438 10:13585250-13621311 - - 9.42845 8.16586 10.3434 OK
BROX - - BROX BROX TSS18760 10:13622144-13652121 - - 4.50042 3.44187 5.49951 OK
LOC100520445 - - LOC100520445 LOC100520445 TSS23616 10:13549352-13583336 - - 17.1413 15.6234 18.4829 OK
LOC100737364 - - LOC100737364 LOC100737364 TSS121 10:13883888-13937644 - - 4.28634 2.53343 5.4891 OK
WDR64 - - WDR64 WDR64 TSS7023 10:14008776-14050111 - - 0.347804 0.117596 0.54878 OK
CHML - - CHML CHML TSS9415 10:14057718-14059955 - - 0.746238 0.456758 1.04402 OK
LOC100521329 - - LOC100521329 LOC100521329 TSS14955 10:14103397-14103898 - - 0 0 0 OK
LOC100518679 - - LOC100518679 LOC100518679 TSS670 10:13776800-13780542 - - 15.8685 13.8918 17.1357 OK
LOC100521510 - - LOC100521510 LOC100521510 TSS12296 10:14073000-14079415 - - 0 0 0 OK
LOC100522029 - - LOC100522029 LOC100522029 TSS13655 10:14247668-14248169 - - 0 0 0 OK
LOC100521144 - - LOC100521144 LOC100521144 TSS11897 10:14169980-14190868 - - 104.468 56.6818 72.481 OK
LOC100737859 - - LOC100737859 LOC100737859 TSS6276 10:14763929-14795830 - - 0.344529 0 0.555011 OK
KMO - - KMO KMO TSS20281 10:14890092-14936664 - - 0.262997 0.0789775 0.434377 OK
ZNF596 - - ZNF596 ZNF596 TSS14481 10:14958685-14976436 - - 7.03901 5.78921 8.27888 OK
LOC100521858 - - LOC100521858 LOC100521858 TSS785 10:14263136-14421660 - - 17.9905 15.5517 19.3896 OK
FH - - FH FH TSS15626 10:14852718-14879014 - - 46.6598 40.7345 47.3067 OK
LOC100523134 - - LOC100523134 LOC100523134 TSS2231 10:15124481-15128508 - - 22.5558 11.9744 19.366 OK
DEGS1 - - DEGS1 DEGS1 TSS20405 10:15042558-15053245 - - 39.6342 33.2255 40.4562 OK
LOC100522393 - - LOC100522393 LOC100522393 TSS2119 10:15282191-15384095 - - 6.75084 3.31321 7.68666 OK
LOC100522204 - - LOC100522204 LOC100522204 TSS885 10:15497520-15555109 - - 0 0 0 OK
LOC100621148 - - LOC100621148 LOC100621148 TSS21876 10:15703049-15723205 - - 2.45617 1.30813 3.48835 OK
LOC100738244 - - LOC100738244 LOC100738244 TSS10967 10:15667983-15670573 - - 0 0 0 OK
LIN9 - - LIN9 LIN9 TSS21940 10:15622310-15663186 - - 1.83324 1.36355 2.29784 OK
WDR26 - - WDR26 WDR26 TSS535	TSS9000 10:15136566-15179406 - - 14.3911 13.4724 15.3169 OK
LOC100524888 - - LOC100524888 LOC100524888 TSS16103 10:15889645-15908415 - - 11.2172 9.16612 12.7265 OK
LOC100524517 - - LOC100524517 LOC100524517 TSS21281 10:15970739-15973899 - - 0.80451 0.374962 1.23202 OK
LEFTY2 - - LEFTY2 LEFTY2 TSS21469 10:15935788-15940181 - - 0.407131 0.115963 0.695775 OK
TMEM63A - - TMEM63A TMEM63A TSS14932 10:15976352-16015699 - - 2.12248 1.70462 2.54713 OK
LOC100524702 - - LOC100524702 LOC100524702 TSS17582 10:15943398-15947507 - - 25.8753 21.6987 27.0029 OK
LOC100522753 - - LOC100522753 LOC100522753 TSS3589 10:16507724-16531394 - - 0 0 0 OK
LOC100525245 - - LOC100525245 LOC100525245 TSS477 10:16210259-16293388 - - 8.08909 6.43923 9.37308 OK
EPHX1 - - EPHX1 EPHX1 TSS19606 10:16016588-16032201 - - 27.1382 22.9028 28.0656 OK
LOC100738789 - - LOC100738789 LOC100738789 TSS17665 10:16549167-16578928 - - 2.16501 0.939615 2.9363 OK
LOC100524270 - - LOC100524270 LOC100524270 TSS13835 10:16065545-16077802 - - 42.1437 35.5185 43.4548 OK
LOC100738414 - - LOC100738414 LOC100738414 TSS16388 10:15825837-15852656 - - 225.598 166.191 186.965 OK
H3F3A - - H3F3A H3F3A TSS4175 10:15839602-15846067 - - 163.679 150.268 177.24 OK
LOC100621258 - - LOC100621258 LOC100621258 TSS2880 10:16690092-16740078 - - 8.19941 5.40827 9.44429 OK
PARP1 - - PARP1 PARP1 TSS16831 10:16598163-16636182 - - 23.4138 21.4003 24.8665 OK
PSEN2 - - PSEN2 PSEN2 TSS5454 10:16874588-16891239 - - 16.2948 13.0209 17.3453 OK
LOC100739027 - - LOC100739027 LOC100739027 TSS24285 10:16930458-16932495 - - 52.7414 46.5708 52.7928 OK
LOC100739202 - - LOC100739202 LOC100739202 TSS21675 10:17450765-17468464 - - 0 0 0 OK
LOC100511581 - - LOC100511581 LOC100511581 TSS22114 10:17369648-17440316 - - 7.19415 6.62946 7.75788 OK
LOC100512852 - - LOC100512852 LOC100512852 TSS14909 10:17687699-17693437 - - 0 0 0 OK
LOC100512673 - - LOC100512673 LOC100512673 TSS12009 10:17717295-17718597 - - 0 0 0 OK
LOC100622421 - - LOC100622421 LOC100622421 TSS5789 10:17728384-17890366 - - 0.288696 0.0858636 0.47225 OK
EXO1 - - EXO1 EXO1 TSS14801 10:17632830-17673270 - - 0.119071 0.0199599 0.199599 OK
SCCPDH - - SCCPDH SCCPDH TSS21743 10:17524006-17572010 - - 45.3271 39.469 46.3075 OK
LOC100511216 - - LOC100511216 LOC100511216 TSS8660 10:16934569-17259178 - - 5.33182 4.75686 5.89753 OK
LOC100511399 - - LOC100511399 LOC100511399 TSS11034	TSS15708 10:17098518-17114950 - - 21.9015 20.0231 23.7836 OK
AKT3 - - AKT3 AKT3 TSS7376 10:17976496-18263981 - - 32.726 28.552 33.7404 OK
LOC100623007 - - LOC100623007 LOC100623007 TSS2828 10:18583392-18601192 - - 2.6824 1.88143 3.42078 OK
SDCCAG8 - - SDCCAG8 SDCCAG8 TSS970 10:18268206-18473911 - - 16.45 14.0428 17.7897 OK
LOC100623098 - - LOC100623098 LOC100623098 TSS19787 10:18603993-18697921 - - 1.90743 1.32702 2.47943 OK
LOC100513223 - - LOC100513223 LOC100513223 TSS5622 10:18693167-18753645 - - 19.2656 14.8037 19.8962 OK
LOC100514359 - - LOC100514359 LOC100514359 TSS863 10:19658046-19671468 - - 0 0 0 OK
LOC100514177 - - LOC100514177 LOC100514177 TSS23741 10:19612533-19631075 - - 0 0 0 OK
LOC100514914 - - LOC100514914 LOC100514914 TSS3529 10:19757498-19843979 - - 0.344106 0.183647 0.489726 OK
LOC100739645 - - LOC100739645 LOC100739645 TSS23885 10:19853267-19866078 - - 2.81439 1.53219 3.74534 OK
ADSS - - ADSS ADSS TSS18230 10:19583926-19606684 - - 9.81704 8.08275 11.1652 OK
PPPDE1 - - PPPDE1 PPPDE1 TSS9004 10:19696101-19747165 - - 6.85194 6.05323 7.64454 OK
LOC100623289 - - LOC100623289 LOC100623289 TSS2501 10:19353158-19359708 - - 95.589 89.751 96.6524 OK
LOC100739755 - - LOC100739755 LOC100739755 TSS18186 10:19937316-19955808 - - 65.704 42.4781 54.0095 OK
LOC100736579 - - LOC100736579 LOC100736579 TSS5997 10:20146908-20187939 - - 0.0868331 0 0.195753 OK
LOC100515403 - - LOC100515403 LOC100515403 TSS21017 10:20041290-20137405 - - 18.5202 14.2637 19.8172 OK
HNRNPU - - HNRNPU HNRNPU TSS7549 10:19918403-19931222 - - 76.4465 69.7283 77.2872 OK
LOC100516823 - - LOC100516823 LOC100516823 TSS2088 10:21746951-21762574 - - 3.80469 2.70602 4.80551 OK
TLR5 - - TLR5 TLR5 TSS19231 10:21886308-21888880 - - 1.93784 1.46838 2.38922 OK
LOC100625563 - - LOC100625563 LOC100625563 TSS1085 10:22090913-22102992 - - 0 0 0 OK
KIF26B - - KIF26B KIF26B TSS6049 10:20383676-20756612 - - 0.478302 0.348186 0.604745 OK
LOC100736757 - - LOC100736757 LOC100736757 TSS21079 10:20633959-20666721 - - 22.2588 11.6656 19.1436 OK
LOC100517728 - - LOC100517728 LOC100517728 TSS20114 10:22082643-22084488 - - 0 0 0 OK
SMYD3 - - SMYD3 SMYD3 TSS11871 10:20923784-21568712 - - 12.247 9.15285 13.6119 OK
LOC100736839 - - LOC100736839 LOC100736839 TSS3093 10:21539017-21563004 - - 8.52289 5.94198 9.65571 OK
LOC100518801 - - LOC100518801 LOC100518801 TSS17854 10:22734938-22735328 - - 0 0 0 OK
LOC100516995 - - LOC100516995 LOC100516995 TSS3575 10:21916362-22050051 - - 20.3663 17.0103 21.5825 OK
LOC100519166 - - LOC100519166 LOC100519166 TSS28 10:22943159-22944858 - - 0.197941 0 0.396764 OK
LOC100626378 - - LOC100626378 LOC100626378 TSS3313 10:22994702-23058724 - - 0 0 0 OK
LOC100626755 - - LOC100626755 LOC100626755 TSS16773 10:23318059-23333706 - - 0 0 0 OK
LOC100626475 - - LOC100626475 LOC100626475 TSS14043 10:23229456-23244039 - - 1.82758 1.08785 2.51923 OK
LOC100626028 - - LOC100626028 LOC100626028 TSS5893 10:23383854-23390280 - - 0.178618 0 0.370008 OK
LOC100518090 - - LOC100518090 LOC100518090 TSS20498 10:22216002-22345104 - - 0 0 0 OK
LOC100625764 - - LOC100625764 LOC100625764 TSS9865 10:22250154-22267534 - - 0.741789 0 1.42247 OK
KCNT2 - - KCNT2 KCNT2 TSS11085 10:23898724-24106816 - - 3.97566 3.32654 4.60598 OK
CFH - - CFH CFH TSS21804 10:24337538-24406888 - - 7.57955 6.44458 8.56863 OK
LOC100520046 - - LOC100520046 LOC100520046 TSS11704	TSS19356 10:24574154-24603161 - - 3.8844 3.09242 4.69128 OK
CRB1 - - CRB1 CRB1 TSS17756 10:24964445-25011250 - - 0.662177 0.338237 0.972431 OK
LOC100737884 - - LOC100737884 LOC100737884 TSS11175 10:25160728-25162965 - - 0 0 0 OK
LHX9 - - LHX9 LHX9 TSS15739	TSS764 10:25352904-25369573 - - 0 0 0 OK
LOC100520688 - - LOC100520688 LOC100520688 TSS12253 10:24612796-24659228 - - 0.0690675 0.025351 0.118305 OK
LOC100627731 - - LOC100627731 LOC100627731 TSS23681 10:24659226-24678164 - - 2.08191 1.43751 2.67674 OK
LOC100521391 - - LOC100521391 LOC100521391 TSS17912 10:25342438-25347625 - - 3.99649 1.87168 5.49025 OK
LOC100521572 - - LOC100521572 LOC100521572 TSS9221 10:25345744-25349211 - - 1.01802 0 2.03603 OK
TP53BP2 - - TP53BP2 TP53BP2 TSS13159 10:24461165-24526672 - - 19.3853 17.9064 20.8142 OK
LOC100523012 - - LOC100523012 LOC100523012 TSS20417 10:26155100-26155516 - - 0 0 0 OK
LOC100522819 - - LOC100522819 LOC100522819 TSS2962 10:26048348-26071297 - - 0 0 0 OK
LOC100738552 - - LOC100738552 LOC100738552 TSS11891 10:26249058-26290656 - - 0.039383 0 0.107522 OK
MIR181B-1 - - MIR181B-1 MIR181B-1 TSS234 10:26426856-26426936 - - 0 0 0 OK
MIR181A-1 - - MIR181A-1 MIR181A-1 TSS1385 10:26427017-26427121 - - 0 0 0 OK
NEK7 - - NEK7 NEK7 TSS5030 10:25626956-25785079 - - 6.46553 5.67459 7.21624 OK
PTPRC - - PTPRC PTPRC TSS12442 10:26308732-26332085 - - 0.965533 0.687238 1.23703 OK
LOC100738148 - - LOC100738148 LOC100738148 TSS9819 10:24690203-24900696 - - 0.210159 0.114442 0.305179 OK
LOC100627566 - - LOC100627566 LOC100627566 TSS18201 10:24794664-24799034 - - 0.166441 0.0376759 0.301407 OK
ZBTB41 - - ZBTB41 ZBTB41 TSS18213 10:24808390-24811079 - - 1.03381 0.647201 1.41768 OK
LOC100523135 - - LOC100523135 LOC100523135 TSS4060 10:26432403-26508630 - - 1.18113 0.355618 1.89663 OK
LOC100523688 - - LOC100523688 LOC100523688 TSS18 10:27281195-27425916 - - 0.0204813 0 0.05844 OK
KIF14 - - KIF14 KIF14 TSS14739 10:27599986-27651051 - - 0.146468 0.0644236 0.21904 OK
LOC100523859 - - LOC100523859 LOC100523859 TSS23461 10:27510757-27515895 - - 5.80009 5.1827 6.42854 OK
DDX59 - - DDX59 DDX59 TSS3163 10:27675581-27698661 - - 7.29075 6.01941 8.39781 OK
CAMSAP1L1 - - CAMSAP1L1 CAMSAP1L1 TSS3617 10:27747356-27799989 - - 13.0577 11.9338 14.1187 OK
LOC100622149 - - LOC100622149 LOC100622149 TSS17608 10:27934779-27999300 - - 0.487119 0.347773 0.621776 OK
KIF21B - - KIF21B KIF21B TSS19870 10:27882055-27921105 - - 17.892 16.4363 19.2777 OK
LOC100621878 - - LOC100621878 LOC100621878 TSS24855 10:28018118-28031609 - - 68.8092 57.7546 67.0915 OK
LOC100622691 - - LOC100622691 LOC100622691 TSS20150 10:28176633-28188403 - - 0.0294257 0 0.0822063 OK
TNNI1 - - TNNI1 TNNI1 TSS327 10:28197735-28209584 - - 3.04685 1.89421 4.11501 OK
LOC100622793 - - LOC100622793 LOC100622793 TSS20553 10:28233144-28235974 - - 6.26686 4.84188 7.26282 OK
LOC100622450 - - LOC100622450 LOC100622450 TSS2356 10:28159007-28169382 - - 1.07087 0.495526 1.64547 OK
LOC100623698 - - LOC100623698 LOC100623698 TSS10295 10:28299993-28334769 - - 0.942391 0.630529 1.23584 OK
LOC100623976 - - LOC100623976 LOC100623976 TSS22193 10:28337229-28534271 - - 5.7239 4.98702 6.4597 OK
LOC100622890 - - LOC100622890 LOC100622890 TSS23350	TSS23809 10:28377356-28398060 - - 34.8165 31.9229 37.7171 OK
NAV1 - - NAV1 NAV1 TSS13335 10:28620569-28629426 - - 23.7875 20.7821 25.2888 OK
LOC100524577 - - LOC100524577 LOC100524577 TSS4405 10:28633521-28668877 - - 8.81558 6.79476 9.98126 OK
LOC100524949 - - LOC100524949 LOC100524949 TSS11131 10:28662078-28700744 - - 0 0 0 OK
GPR37L1 - - GPR37L1 GPR37L1 TSS5879 10:28707701-28714787 - - 28.8867 24.0473 29.6827 OK
LOC100624894 - - LOC100624894 LOC100624894 TSS19121 10:28719223-28736430 - - 0.177346 0.0774768 0.263421 OK
LGR6 - - LGR6 LGR6 TSS909 10:28757057-28848607 - - 1.53999 1.14621 1.91769 OK
LOC100525658 - - LOC100525658 LOC100525658 TSS14290 10:28850299-28854854 - - 16.9168 12.8624 18.6324 OK
LOC100525832 - - LOC100525832 LOC100525832 TSS759 10:28860961-28971999 - - 2.30419 1.80118 2.79414 OK
LOC100739704 - - LOC100739704 LOC100739704 TSS19533 10:29048871-29078642 - - 1.64256 0.943192 2.32654 OK
LOC100624343 - - LOC100624343 LOC100624343 TSS8474 10:28715516-28719221 - - 116.374 86.45 102.279 OK
SYT2 - - SYT2 SYT2 TSS9529 10:29088742-29134350 - - 2.37932 1.82009 2.94015 OK
LOC100511035 - - LOC100511035 LOC100511035 TSS9978 10:29217520-29225186 - - 17.1182 12.9006 18.5522 OK
KDM5B - - KDM5B KDM5B TSS22715 10:29186612-29191724 - - 19.922 17.3693 21.3371 OK
KLHL12 - - KLHL12 KLHL12 TSS2307 10:29227963-29260257 - - 34.2119 31.186 35.3042 OK
CYB5R1 - - CYB5R1 CYB5R1 TSS1045 10:29284347-29289916 - - 28.9546 24.3814 29.8934 OK
ADIPOR1 - - ADIPOR1 ADIPOR1 TSS15800 10:29266335-29273781 - - 28.8653 23.1474 29.3693 OK
LOC100626260 - - LOC100626260 LOC100626260 TSS24184 10:29551858-29666345 - - 0.335049 0.128194 0.555505 OK
SLC35D2 - - SLC35D2 SLC35D2 TSS10707 10:29757360-29778433 - - 0 0 0 OK
LOC100514675 - - LOC100514675 LOC100514675 TSS15784 10:30034257-30041558 - - 0.218217 0.0479845 0.383876 OK
HSD17B3 - - HSD17B3 HSD17B3 TSS24506 10:29949457-29993355 - - 0.061059 0 0.158837 OK
LOC100512674 - - LOC100512674 LOC100512674 TSS12249 10:29786511-29806370 - - 0.137459 0 0.293092 OK
SLC35D2 - - SLC35D2 SLC35D2 TSS19725 10:29898682-29916032 - - 1.52502 0.899332 2.11608 OK
HABP4 - - HABP4 HABP4 TSS20020 10:29514407-29539564 - - 45.733 40.3749 46.9355 OK
LOC100515232 - - LOC100515232 LOC100515232 TSS11597 10:30375100-30456989 - - 1.2606 0.867038 1.64438 OK
LOC100737208 - - LOC100737208 LOC100737208 TSS12900 10:30326746-30370690 - - 3.4853 2.84801 4.11124 OK
FBP1 - - FBP1 FBP1 TSS19546 10:31712559-31829432 - - 1.77259 1.08058 2.41843 OK
FBP2 - - FBP2 FBP2 TSS18977 10:31837932-31900482 - - 0.20143 0 0.402225 OK
PTCH1 - - PTCH1 PTCH1 TSS11086	TSS14077	TSS24786 10:30839256-30911605 - - 1.11777 0.857404 1.39321 OK
LOC100515919 - - LOC100515919 LOC100515919 TSS12959 10:31907420-31913492 - - 1.51086 0.945514 2.03286 OK
LOC100516459 - - LOC100516459 LOC100516459 TSS16128 10:32610335-32613309 - - 1.05203 0.737617 1.35998 OK
DAPK1 - - DAPK1 DAPK1 TSS2657 10:31963588-31970499 - - 8.48493 7.12488 9.57494 OK
ZCCHC6 - - ZCCHC6 ZCCHC6 TSS15391 10:33038188-33103964 - - 3.09937 2.70709 3.49665 OK
LOC100516996 - - LOC100516996 LOC100516996 TSS21453 10:33128452-33141567 - - 1.35836 0.727401 1.93974 OK
LOC100516824 - - LOC100516824 LOC100516824 TSS22734 10:33108945-33124147 - - 47.2242 38.396 46.6817 OK
LOC100517183 - - LOC100517183 LOC100517183 TSS4029 10:33164080-33261683 - - 16.8715 14.2286 17.9675 OK
NAA35 - - NAA35 NAA35 TSS17370 10:33267121-33402260 - - 4.97806 4.21072 5.70418 OK
LOC100511772 - - LOC100511772 LOC100511772 TSS21885 10:29290022-29375776 - - 6.26082 5.48857 7.02603 OK
LOC100625358 - - LOC100625358 LOC100625358 TSS20838 10:29315081-29315811 - - 279.89 211.15 234.825 OK
LOC100513944 - - LOC100513944 LOC100513944 TSS21331 10:31338716-31344490 - - 1.04412 0.627562 1.45124 OK
MIR24-2 - - MIR24-2 MIR24-2 TSS8144 10:31340333-31340413 - - 1445.1 0 7225.51 OK
LOC100514125 - - LOC100514125 LOC100514125 TSS10123 10:31339043-31340320 - - 27.14 22.3149 27.5531 OK
MIR27B - - MIR27B MIR27B TSS24675 10:31340879-31340959 - - 0 0 0 OK
MIR23B - - MIR23B MIR23B TSS19943 10:31341113-31341193 - - 0 0 0 OK
C10H9orf3 - - C10H9orf3 C10H9orf3 TSS8767 10:31342353-31670879 - - 4.32051 3.49201 5.13057 OK
LOC100621290 - - LOC100621290 LOC100621290 TSS1444 10:33958625-34122900 - - 4.20456 2.87628 5.52697 OK
AGTPBP1 - - AGTPBP1 AGTPBP1 TSS23055 10:33515920-33666697 - - 18.1395 16.6716 19.5634 OK
LOC100621648 - - LOC100621648 LOC100621648 TSS17896 10:34556965-34560935 - - 1.60586 1.16978 2.04031 OK
SLC28A3 - - SLC28A3 SLC28A3 TSS18547 10:34734233-34768178 - - 0.0274803 0 0.0771221 OK
LOC100517963 - - LOC100517963 LOC100517963 TSS13273 10:34985428-34987489 - - 0.926308 0.590109 1.24233 OK
NTRK2 - - NTRK2 NTRK2 TSS17672 10:34211938-34313540 - - 16.7355 13.882 17.5838 OK
KIF27 - - KIF27 KIF27 TSS3842 10:34987510-35051325 - - 0.209009 0.0877769 0.329163 OK
LOC100621952 - - LOC100621952 LOC100621952 TSS9553 10:35066304-35077288 - - 3.78405 3.06014 4.51901 OK
LOC100738001 - - LOC100738001 LOC100738001 TSS8227 10:34189348-34190889 - - 276.456 174.748 203.108 OK
LOC100622488 - - LOC100622488 LOC100622488 TSS10932 10:35229082-35317629 - - 3.95499 2.93669 4.89448 OK
LOC100622097 - - LOC100622097 LOC100622097 TSS5218 10:35157330-35159392 - - 1.02682 0.682953 1.39695 OK
FRMD3 - - FRMD3 FRMD3 TSS24968 10:35717097-35835615 - - 1.34146 0.74632 1.8945 OK
LOC100622692 - - LOC100622692 LOC100622692 TSS18325 10:35416429-35427566 - - 2.25548 1.48325 3.01284 OK
CCL19 - - CCL19 CCL19 TSS22705 10:36250008-36252173 - - 1.78587 0.211258 2.95762 OK
CCL21 - - CCL21 CCL21 TSS5058 10:36233287-36233987 - - 0.459802 0 0.87487 OK
CCL27 - - CCL27 CCL27 TSS10182 10:36278073-36278822 - - 0 0 0 OK
LOC100524166 - - LOC100524166 LOC100524166 TSS23033 10:36278828-36289164 - - 7.5561 6.09466 8.88078 OK
GALT - - GALT GALT TSS20676 10:36291027-36294608 - - 11.0271 8.49486 12.3925 OK
LOC100524334 - - LOC100524334 LOC100524334 TSS10351 10:36313981-36320519 - - 1.46767 0.869858 2.04672 OK
LOC100622191 - - LOC100622191 LOC100622191 TSS7987 10:35104996-35115118 - - 116.079 106.631 115.286 OK
LOC100521392 - - LOC100521392 LOC100521392 TSS17785	TSS756 10:36303066-36305802 - - 20.2622 18.2223 22.3222 OK
UBQLN1 - - UBQLN1 UBQLN1 TSS20516 10:35348456-35412829 - - 51.0598 47.921 52.2201 OK
LOC100521815 - - LOC100521815 LOC100521815 TSS11755 10:36321467-36328491 - - 71.0659 58.7211 68.8783 OK
LOC100739375 - - LOC100739375 LOC100739375 TSS19495 10:36570297-36586234 - - 12.1848 7.96746 12.9471 OK
LOC100522095 - - LOC100522095 LOC100522095 TSS16548	TSS16549	TSS23016	TSS5813 10:36330141-36331836 - - 14.837 12.4916 17.1906 OK
LOC100522632 - - LOC100522632 LOC100522632 TSS20628 10:36589244-36603689 - - 1.48796 0.753074 2.19076 OK
KIF24 - - KIF24 KIF24 TSS8158 10:36694012-36738769 - - 0.567482 0.388645 0.734108 OK
NUDT2 - - NUDT2 NUDT2 TSS22309 10:36618631-36654362 - - 22.5368 16.3803 23.7778 OK
LOC100525246 - - LOC100525246 LOC100525246 TSS8579 10:36740000-36746413 - - 24.693 19.8374 25.2057 OK
UBAP1 - - UBAP1 UBAP1 TSS3159 10:36747191-36768960 - - 9.82644 7.75103 11.3653 OK
LOC100739502 - - LOC100739502 LOC100739502 TSS7255 10:37017765-37052389 - - 3.17581 1.95554 4.237 OK
LOC100524518 - - LOC100524518 LOC100524518 TSS21966	TSS3657 10:36352599-36392626 - - 20.6376 18.0416 22.7772 OK
ENHO - - ENHO ENHO TSS3627 10:36413139-36433644 - - 86.0776 80.3991 91.9639 OK
LOC100625977 - - LOC100625977 LOC100625977 TSS19119 10:36392619-36430013 - - 0 0 0.0950428 OK
LOC100626236 - - LOC100626236 LOC100626236 TSS7211 10:37073538-37083795 - - 5.29853 4.44588 6.14509 OK
AQP7 - - AQP7 AQP7 TSS5189 10:37361492-37376617 - - 0 0 0 OK
UBAP2 - - UBAP2 UBAP2 TSS5884 10:37093934-37146225 - - 6.28347 5.49505 7.04538 OK
DCAF12 - - DCAF12 DCAF12 TSS12822 10:36861484-36902438 - - 5.00434 4.3424 5.66003 OK
AQP3 - - AQP3 AQP3 TSS13082 10:37307631-37312545 - - 4.37623 2.7987 5.38212 OK
NFX1 - - NFX1 NFX1 TSS15385 10:37388840-37428956 - - 5.85809 4.89981 6.75836 OK
LOC100523328 - - LOC100523328 LOC100523328 TSS9396 10:37086307-37092498 - - 33.8948 31.1113 35.1764 OK
NOL6 - - NOL6 NOL6 TSS14477 10:37284316-37297061 - - 5.86545 5.24565 6.50037 OK
SPINK4 - - SPINK4 SPINK4 TSS4050 10:37503379-37512763 - - 0 0 0 OK
LOC100512854 - - LOC100512854 LOC100512854 TSS21598 10:37442913-37484342 - - 22.5992 19.0537 23.658 OK
B4GALT1 - - B4GALT1 B4GALT1 TSS12526 10:37574195-37635284 - - 2.25324 1.86596 2.63859 OK
LOC100627382 - - LOC100627382 LOC100627382 TSS23274 10:37484585-37497847 - - 20.9278 19.0456 22.8343 OK
SMU1 - - SMU1 SMU1 TSS19851 10:37653406-37680329 - - 22.4634 19.3618 23.7666 OK
LOC100512303 - - LOC100512303 LOC100512303 TSS8050 10:37922244-37923410 - - 3.35492 2.06273 4.59125 OK
APTX - - APTX APTX TSS5984 10:37724515-37837919 - - 2.48348 1.83639 3.1153 OK
DDX58 - - DDX58 DDX58 TSS21446 10:38145243-38190150 - - 2.86244 2.39623 3.32277 OK
LOC100514535 - - LOC100514535 LOC100514535 TSS4670 10:39481563-39485042 - - 0 0 0 OK
LOC733605 - - LOC733605 LOC733605 TSS3670 10:38102743-38118407 - - 100.995 68.9936 84.6985 OK
TOPORS - - TOPORS TOPORS TSS10801 10:38119460-38131798 - - 4.75615 4.18011 5.33385 OK
ACO1 - - ACO1 ACO1 TSS14940 10:38194976-38259563 - - 11.1337 9.89959 12.3518 OK
LINGO2 - - LINGO2 LINGO2 TSS21594 10:42960255-43130408 - - 1.25232 0.877995 1.6188 OK
LOC100515620 - - LOC100515620 LOC100515620 TSS14616 10:43166323-43168490 - - 1.19641 0.797557 1.59511 OK
DNAJA1 - - DNAJA1 DNAJA1 TSS13069 10:37687720-37699598 - - 133.533 115.562 128.236 OK
LOC100516332 - - LOC100516332 LOC100516332 TSS13269 10:43747827-43749367 - - 0.199172 0 0.398411 OK
LOC100515791 - - LOC100515791 LOC100515791 TSS3946 10:43532394-43558642 - - 8.91873 7.78682 9.89191 OK
LOC100516148 - - LOC100516148 LOC100516148 TSS5386 10:43580296-43668220 - - 0.966736 0.432022 1.44007 OK
IFN-KAPPA - - IFN-KAPPA IFN-KAPPA TSS14907 10:43586680-43587307 - - 0 0 0 OK
LOC100621185 - - LOC100621185 LOC100621185 TSS8928 10:44066400-44075449 - - 18.5079 16.4562 20.0149 OK
LOC100621751 - - LOC100621751 LOC100621751 TSS12154 10:44094432-44120321 - - 46.6029 32.6131 41.4905 OK
BAMBI - - BAMBI BAMBI TSS4133 10:44241651-44246876 - - 4.4972 3.15354 5.80915 OK
LOC100517051 - - LOC100517051 LOC100517051 TSS15995 10:44912955-44928582 - - 0 0 0 OK
LOC100622217 - - LOC100622217 LOC100622217 TSS6679 10:45065121-45104243 - - 1.89352 1.41161 2.36174 OK
LOC100738117 - - LOC100738117 LOC100738117 TSS11705 10:45172118-45178975 - - 1.81065 1.31677 2.2842 OK
MTPAP - - MTPAP MTPAP TSS8509 10:45197964-45223515 - - 5.16882 4.33784 5.97858 OK
LOC100517417 - - LOC100517417 LOC100517417 TSS10725 10:45525889-45598305 - - 0 0 0 OK
ZNF438 - - ZNF438 ZNF438 TSS1756 10:46149073-46164883 - - 3.518 2.86018 4.16026 OK
LOC100518681 - - LOC100518681 LOC100518681 TSS19034 10:45852367-46000276 - - 1.63605 1.39568 1.87467 OK
LOC100518508 - - LOC100518508 LOC100518508 TSS16025 10:45400787-45430130 - - 7.59467 6.90362 8.27303 OK
LOC100623591 - - LOC100623591 LOC100623591 TSS20088 10:46778960-46794694 - - 4.61908 3.25391 5.76102 OK
LOC100738577 - - LOC100738577 LOC100738577 TSS20299 10:46825559-46848347 - - 3.92091 2.9248 4.88859 OK
LOC100517599 - - LOC100517599 LOC100517599 TSS10623	TSS354 10:44121018-44210503 - - 22.1316 20.6346 23.6623 OK
ZEB1 - - ZEB1 ZEB1 TSS6092 10:46547254-46726825 - - 3.48929 1.89063 4.5015 OK
ARHGAP12 - - ARHGAP12 ARHGAP12 TSS11347 10:47056136-47173204 - - 3.22781 2.66016 3.79125 OK
LOC100521743 - - LOC100521743 LOC100521743 TSS9369 10:47746342-48022951 - - 0.120948 0.0612255 0.176023 OK
TRDMT1 - - TRDMT1 TRDMT1 TSS4874 10:48148991-48157057 - - 8.49237 3.5468 8.44476 OK
KIF5B - - KIF5B KIF5B TSS11221 10:47233031-47293409 - - 20.4307 19.1378 21.6332 OK
LOC100522567 - - LOC100522567 LOC100522567 TSS20477 10:48313431-48393885 - - 0.201642 0 0.402587 OK
LOC100521573 - - LOC100521573 LOC100521573 TSS15301	TSS3288	TSS9504 10:47431314-47572044 - - 10.6515 9.69939 11.5916 OK
LOC100738725 - - LOC100738725 LOC100738725 TSS1223 10:47571916-47592882 - - 0.805995 0.302248 1.41049 OK
LOC100523084 - - LOC100523084 LOC100523084 TSS21624 10:48593349-48628582 - - 5.6281 4.59671 6.59528 OK
LOC100739232 - - LOC100739232 LOC100739232 TSS18115 10:48821865-48827216 - - 0 0 0 OK
LOC100523460 - - LOC100523460 LOC100523460 TSS14992 10:48738362-48759108 - - 0 0 0 OK
MRC1 - - MRC1 MRC1 TSS9049 10:48841153-48960925 - - 0.322095 0.199684 0.436809 OK
STAM - - STAM STAM TSS8275 10:48632910-48693932 - - 13.7322 11.2168 14.5462 OK
CACNB2 - - CACNB2 CACNB2 TSS15985 10:49464559-49623200 - - 6.89821 5.67675 8.1012 OK
LOC100525247 - - LOC100525247 LOC100525247 TSS19802 10:49758415-49764952 - - 0.937363 0.577372 1.30871 OK
NSUN6 - - NSUN6 NSUN6 TSS4977 10:49629039-49696435 - - 3.19851 2.51857 3.8769 OK
LOC100739603 - - LOC100739603 LOC100739603 TSS4547 10:49773562-49807956 - - 0.103689 0 0.225392 OK
LOC100626145 - - LOC100626145 LOC100626145 TSS21461 10:49841379-49844622 - - 13.0255 5.05352 11.6044 OK
LOC100524578 - - LOC100524578 LOC100524578 TSS20537 10:49813015-49813793 - - 2.61366 1.0911 3.63701 OK
SLC39A12 - - SLC39A12 SLC39A12 TSS7228 10:48975526-49055241 - - 10.8358 9.66777 12.0024 OK
LOC100522394 - - LOC100522394 LOC100522394 TSS18940 10:48226757-48238324 - - 95.9835 86.0904 95.4454 OK
LOC100524759 - - LOC100524759 LOC100524759 TSS13814 10:49897759-49996919 - - 16.901 11.6833 17.1136 OK
LOC100524890 - - LOC100524890 LOC100524890 TSS380 10:50066723-50073357 - - 1.47552 0.666784 2.2504 OK
PTER - - PTER PTER TSS2410 10:50075974-50178233 - - 0.50186 0.255316 0.765947 OK
ITGA8 - - ITGA8 ITGA8 TSS14631 10:50828507-50997311 - - 0.650745 0.438707 0.857472 OK
LOC100525944 - - LOC100525944 LOC100525944 TSS22576 10:51148428-51298416 - - 6.73312 5.71572 7.66049 OK
LOC100525772 - - LOC100525772 LOC100525772 TSS18434 10:50676102-50758114 - - 25.3021 22.3183 27.3493 OK
LOC100626756 - - LOC100626756 LOC100626756 TSS14047 10:51473811-51482376 - - 1.77075 0.239743 2.87691 OK
LOC100627249 - - LOC100627249 LOC100627249 TSS4898 10:51407835-51451114 - - 6.94772 5.36596 8.11232 OK
LOC100627446 - - LOC100627446 LOC100627446 TSS2216 10:51486479-51501293 - - 0.0960623 0 0.232205 OK
LOC100626847 - - LOC100626847 LOC100626847 TSS9557 10:51524888-51533612 - - 0.231777 0 0.448887 OK
RPP38 - - RPP38 RPP38 TSS6078 10:51454236-51459124 - - 14.1215 11.2716 15.6781 OK
SUV39H2 - - SUV39H2 SUV39H2 TSS15352 10:51609687-51631864 - - 1.23726 0.809294 1.69566 OK
LOC100511096 - - LOC100511096 LOC100511096 TSS7158 10:51667737-51686809 - - 0.258448 0 0.487891 OK
HSPA14 - - HSPA14 HSPA14 TSS12576 10:51640131-51667431 - - 12.0395 9.92339 13.2312 OK
LOC100513036 - - LOC100513036 LOC100513036 TSS18791 10:51892920-51915796 - - 4.92077 2.89726 6.60937 OK
LOC100513426 - - LOC100513426 LOC100513426 TSS22160 10:51937112-51941814 - - 8.14072 4.10839 8.87941 OK
LOC100511277 - - LOC100511277 LOC100511277 TSS22316	TSS667 10:52089152-52090697 - - 0.326442 0 0.816104 OK
PRPF18 - - PRPF18 PRPF18 TSS19413 10:52744286-52803096 - - 5.71023 4.33752 6.83488 OK
LOC100737056 - - LOC100737056 LOC100737056 TSS5480 10:52610206-52744045 - - 4.29701 2.61899 5.39205 OK
LOC100737145 - - LOC100737145 LOC100737145 TSS608 10:52844082-52885734 - - 6.52398 5.27458 7.58628 OK
LOC100516752 - - LOC100516752 LOC100516752 TSS5822 10:53011740-53220181 - - 0.793832 0.483365 1.10483 OK
LOC100620286 - - LOC100620286 LOC100620286 TSS16661 10:53679967-53744157 - - 0.307834 0.130742 0.470671 OK
ARMC4 - - ARMC4 ARMC4 TSS4686 10:53340035-53520717 - - 4.41736 3.76959 5.06203 OK
LOC100516216 - - LOC100516216 LOC100516216 TSS23664 10:54077927-54092977 - - 0.786196 0.315327 1.18247 OK
ANKRD26 - - ANKRD26 ANKRD26 TSS2037 10:54093217-54162148 - - 2.81426 2.31551 3.3106 OK
MASTL - - MASTL MASTL TSS2692 10:54162432-54183177 - - 0.0252475 0 0.127095 OK
LOC100515849 - - LOC100515849 LOC100515849 TSS22961 10:54023859-54063144 - - 14.8105 13.2128 16.2619 OK
ACBD5 - - ACBD5 ACBD5 TSS19690 10:54199607-54227558 - - 9.71563 7.82954 11.1905 OK
LOC100620478 - - LOC100620478 LOC100620478 TSS5959 10:53835489-53867714 - - 44.8727 40.6738 45.9851 OK
APBB1IP - - APBB1IP APBB1IP TSS2222 10:54365915-54430176 - - 4.57356 3.70732 5.41429 OK
LOC100737914 - - LOC100737914 LOC100737914 TSS11792 10:54234666-54357413 - - 15.825 12.6425 16.8253 OK
MYO3A - - MYO3A MYO3A TSS6561 10:54693936-54904300 - - 0.0136126 0 0.0394888 OK
GAD2 - - GAD2 GAD2 TSS8390 10:54614738-54689368 - - 6.55353 5.47328 7.48015 OK
LOC100517299 - - LOC100517299 LOC100517299 TSS22144 10:55679842-55680798 - - 1.12674 0.535659 1.67394 OK
LOC100515159 - - LOC100515159 LOC100515159 TSS17598 10:55167685-55192754 - - 5.12518 4.13944 5.99918 OK
PDSS1 - - PDSS1 PDSS1 TSS4779 10:54434823-54485511 - - 1.0491 0.613919 1.47341 OK
ABI1 - - ABI1 ABI1 TSS11569 10:54485073-54493234 - - 29.146 27.1436 31.1731 OK
LOC100517488 - - LOC100517488 LOC100517488 TSS16096 10:55700863-55704775 - - 2.49224 2.07808 2.91258 OK
LOC100738267 - - LOC100738267 LOC100738267 TSS4216 10:55744721-55759912 - - 8.91026 7.11676 10.4775 OK
LOC100518391 - - LOC100518391 LOC100518391 TSS8118 10:55992229-55992860 - - 0.434844 0 0.844105 OK
LOC100518211 - - LOC100518211 LOC100518211 TSS851 10:55787932-55910394 - - 9.54017 7.04124 10.591 OK
LOC100519102 - - LOC100519102 LOC100519102 TSS14602 10:56157807-56340847 - - 5.10642 4.63812 5.56053 OK
LOC100623946 - - LOC100623946 LOC100623946 TSS9454 10:57396663-57441853 - - 0 0 0 OK
LOC100623853 - - LOC100623853 LOC100623853 TSS14666 10:57331405-57395217 - - 0 0 0 OK
LOC100623168 - - LOC100623168 LOC100623168 TSS16032 10:57473502-57475233 - - 0.0540932 0 0.142882 OK
ARMC3 - - ARMC3 ARMC3 TSS24548 10:57615453-57704872 - - 0.151724 0.0475567 0.261562 OK
LOC100519970 - - LOC100519970 LOC100519970 TSS20805 10:57176089-57186375 - - 0 0 0 OK
LOC100738624 - - LOC100738624 LOC100738624 TSS22258 10:57272977-57275557 - - 2.88896 2.28519 3.47972 OK
LOC100624041 - - LOC100624041 LOC100624041 TSS3910 10:57544133-57565693 - - 13.513 10.4669 15.0429 OK
LOC100520629 - - LOC100520629 LOC100520629 TSS10798 10:58090299-58100948 - - 0.197331 0 0.395946 OK
ARHGAP21 - - ARHGAP21 ARHGAP21 TSS13689 10:55994721-56132609 - - 24.1749 22.7872 25.3619 OK
SPAG6 - - SPAG6 SPAG6 TSS879 10:58151625-58226625 - - 0.0364249 0 0.100122 OK
PIP4K2A - - PIP4K2A PIP4K2A TSS17926 10:57880199-58064685 - - 10.5928 9.39377 11.6772 OK
LOC100520800 - - LOC100520800 LOC100520800 TSS16229 10:58240657-58255832 - - 12.7813 11.4199 14.0095 OK
DNAJC1 - - DNAJC1 DNAJC1 TSS11557 10:58570434-58721785 - - 4.6937 3.6792 5.621 OK
LOC100624859 - - LOC100624859 LOC100624859 TSS19117 10:59065548-59070118 - - 0 0 0 OK
LOC100738849 - - LOC100738849 LOC100738849 TSS20704 10:59040048-59041461 - - 0 0 0 OK
LOC100521678 - - LOC100521678 LOC100521678 TSS14910 10:58733128-58766266 - - 8.9885 7.86764 10.0278 OK
NEBL - - NEBL NEBL TSS21488	TSS9642 10:59371519-59714530 - - 4.41337 3.52762 5.29917 OK
LOC100521330 - - LOC100521330 LOC100521330 TSS17791 10:59048138-59051025 - - 0.633926 0.399101 0.864718 OK
LOC100522946 - - LOC100522946 LOC100522946 TSS20933 10:60666940-60771946 - - 0.128446 0 0.291402 OK
LOC100521511 - - LOC100521511 LOC100521511 TSS4240 10:58856975-59032279 - - 3.84153 2.84134 4.83028 OK
LOC100521145 - - LOC100521145 LOC100521145 TSS15023 10:58921098-58921607 - - 6.00228 2.89246 6.91674 OK
PLXDC2 - - PLXDC2 PLXDC2 TSS20692 10:60032624-60239402 - - 2.2299 1.73797 2.71711 OK
LOC100739181 - - LOC100739181 LOC100739181 TSS13823 10:60305042-60307610 - - 0.0857222 0 0.239743 OK
LOC100523136 - - LOC100523136 LOC100523136 TSS4299 10:60830517-61232004 - - 0.0516704 0.012512 0.100096 OK
LOC100525122 - - LOC100525122 LOC100525122 TSS1239 10:61372659-61397552 - - 0 0 0 OK
LOC100525301 - - LOC100525301 LOC100525301 TSS19838 10:62115031-62129728 - - 0 0 0 OK
NRP1 - - NRP1 NRP1 TSS13606 10:61654553-61800652 - - 1.21893 0.903504 1.53203 OK
LOC100512009 - - LOC100512009 LOC100512009 TSS11688 10:62681669-63024041 - - 1.71366 1.36369 2.05375 OK
ITGB1 - - ITGB1 ITGB1 TSS7599 10:61450699-61502941 - - 17.1311 15.5708 18.4064 OK
LOC100739738 - - LOC100739738 LOC100739738 TSS13522 10:63373544-63437570 - - 1.50742 0.761215 2.21445 OK
CUL2 - - CUL2 CUL2 TSS20678 10:63257103-63302447 - - 20.2529 17.7617 21.8504 OK
LOC100525659 - - LOC100525659 LOC100525659 TSS14292 10:63677557-63680914 - - 0.536023 0.229431 0.860367 OK
LOC100510975 - - LOC100510975 LOC100510975 TSS2179 10:64773031-64856959 - - 1.88566 1.4 2.35927 OK
CAMK1D - - CAMK1D CAMK1D TSS198 10:64912916-64969603 - - 4.67479 3.3191 5.90063 OK
LOC100512363 - - LOC100512363 LOC100512363 TSS1468	TSS14822	TSS18471	TSS19691	TSS2494	TSS3836	TSS7877 10:63438269-63504498 - - 6.88208 5.66381 8.10951 OK
LOC100736656 - - LOC100736656 LOC100736656 TSS2351 10:65033139-65131256 - - 0.763644 0.406278 1.12855 OK
LOC100525480 - - LOC100525480 LOC100525480 TSS17687 10:63625464-63662232 - - 51.5524 48.0125 53.1996 OK
LOC100627913 - - LOC100627913 LOC100627913 TSS17673 10:65737327-65761033 - - 0.846184 0.466895 1.21393 OK
LOC100513945 - - LOC100513945 LOC100513945 TSS9041 10:65761895-65807484 - - 2.68856 1.72537 3.56577 OK
LOC100512918 - - LOC100512918 LOC100512918 TSS16580 10:65664901-65694696 - - 16.6049 14.1662 18.041 OK
USP6NL - - USP6NL USP6NL TSS20582 10:66133368-66197104 - - 3.46219 2.96732 3.95167 OK
CDC123 - - CDC123 CDC123 TSS6724 10:65505119-65552394 - - 50.9262 43.3961 50.8925 OK
LOC100511529 - - LOC100511529 LOC100511529 TSS1854	TSS8636 10:65545716-65574261 - - 19.9571 17.3672 22.5508 OK
LOC100511831 - - LOC100511831 LOC100511831 TSS14646 10:65576995-65603863 - - 66.9674 60.3915 67.2318 OK
GATA3 - - GATA3 GATA3 TSS24899 10:69582742-69601480 - - 0.0456131 0 0.122784 OK
ITIH2 - - ITIH2 ITIH2 TSS7049 10:69732422-69752000 - - 0.0569317 0 0.149443 OK
LOC100620508 - - LOC100620508 LOC100620508 TSS6676 10:69633529-69671333 - - 2.1017 1.58417 2.60449 OK
LOC100737017 - - LOC100737017 LOC100737017 TSS10173 10:66360526-66405482 - - 25.9995 23.2513 27.5171 OK
LOC100515572 - - LOC100515572 LOC100515572 TSS8958 10:69978901-69991765 - - 0.506201 0.118539 0.948316 OK
LOC100621326 - - LOC100621326 LOC100621326 TSS24058 10:70563896-70659642 - - 2.40209 1.91269 2.89028 OK
LOC100516289 - - LOC100516289 LOC100516289 TSS4744 10:70831770-70855212 - - 2.98917 2.1554 3.78212 OK
LOC100515404 - - LOC100515404 LOC100515404 TSS2721 10:69769174-69843520 - - 11.9953 10.8707 12.967 OK
LOC100621009 - - LOC100621009 LOC100621009 TSS43 10:70151791-70194161 - - 1.15868 0.739404 1.54923 OK
IL15RA - - IL15RA IL15RA TSS11851 10:71094394-71125899 - - 0.0846513 0 0.191307 OK
IL2RA - - IL2RA IL2RA TSS12995 10:71153915-71162729 - - 0.0624895 0 0.162054 OK
LOC100622390 - - LOC100622390 LOC100622390 TSS3217 10:71224864-71237928 - - 3.34841 2.49985 4.12854 OK
RBM17 - - RBM17 RBM17 TSS19398 10:70942880-70964953 - - 19.5452 16.7914 20.9351 OK
FBXO18 - - FBXO18 FBXO18 TSS3128 10:71084398-71085484 - - 17.1064 10.4463 16.8919 OK
LOC100517911 - - LOC100517911 LOC100517911 TSS20562 10:71403789-71415400 - - 9.36915 6.71447 10.4234 OK
LOC100516639 - - LOC100516639 LOC100516639 TSS20036 10:71521623-71522773 - - 0.1294 0 0.27831 OK
LOC100517184 - - LOC100517184 LOC100517184 TSS12310 10:71313320-71381631 - - 5.28739 4.87834 5.69259 OK
TUBAL3 - - TUBAL3 TUBAL3 TSS6557 10:71596159-71599701 - - 0.0817616 0 0.239743 OK
LOC100517730 - - LOC100517730 LOC100517730 TSS20419 10:71659198-71672741 - - 0.0710525 0 0.211678 OK
LOC100737810 - - LOC100737810 LOC100737810 TSS19526 10:71589378-71589876 - - 0 0 0 OK
LOC100516997 - - LOC100516997 LOC100516997 TSS15435 10:71679025-71679517 - - 0 0 0 OK
AKR1C4 - - AKR1C4 AKR1C4 TSS22008 10:71747463-71761328 - - 1.53622 1.04423 2.01884 OK
LOC100738118 - - LOC100738118 LOC100738118 TSS835 10:71776971-71778064 - - 0.137311 0 0.292824 OK
LOC100519510 - - LOC100519510 LOC100519510 TSS21208 10:71883266-71895937 - - 0 0 0 OK
AKR1C1 - - AKR1C1 AKR1C1 TSS16644 10:71903328-71931226 - - 0 0 0 OK
NET1 - - NET1 NET1 TSS8809 10:71540685-71554002 - - 13.6007 12.3968 14.6705 OK
LOC100738746 - - LOC100738746 LOC100738746 TSS23656 10:71931876-71946383 - - 0.437758 0.123336 0.740015 OK
LOC733634 - - LOC733634 LOC733634 TSS17019 10:71833335-71847948 - - 0.12741 0 0.293406 OK
LOC100738568 - - LOC100738568 LOC100738568 TSS12638 10:71954974-71957806 - - 0.684198 0 1.249 OK
GDI2 - - GDI2 GDI2 TSS18684 10:71276438-71312186 - - 106.438 96.4419 105.05 OK
LOC733635 - - LOC733635 LOC733635 TSS22828 10:72058837-72071032 - - 0 0 0 OK
AKR1CL1 - - AKR1CL1 AKR1CL1 TSS20146 10:72009207-72022624 - - 0.289864 0.0460182 0.5062 OK
LOC100738604 - - LOC100738604 LOC100738604 TSS22774 10:72078868-72106954 - - 0 0 0 OK
LOC100738643 - - LOC100738643 LOC100738643 TSS287 10:72130702-72133534 - - 0.684198 0 1.249 OK
AKR1E2 - - AKR1E2 AKR1E2 TSS2793 10:72108982-72122113 - - 1.51975 0.955393 2.05409 OK
LOC100624137 - - LOC100624137 LOC100624137 TSS661 10:72937896-72940726 - - 0.927909 0.392226 1.41201 OK
LOC100738535 - - LOC100738535 LOC100738535 TSS10266 10:71957872-71958676 - - 35.9182 26.3529 34.3941 OK
LOC100520859 - - LOC100520859 LOC100520859 TSS13047 10:73120295-73123907 - - 0 0 0 OK
LOC100521035 - - LOC100521035 LOC100521035 TSS6525 10:73166288-73173198 - - 0 0 0 OK
KLF6 - - KLF6 KLF6 TSS4630 10:72992333-73001785 - - 7.59897 6.73042 8.43311 OK
LOC100521744 - - LOC100521744 LOC100521744 TSS20597 10:74085402-74087398 - - 0 0 0 OK
PFKP - - PFKP PFKP TSS14206 10:73581109-73608901 - - 29.3749 25.0056 30.7703 OK
LOC100738684 - - LOC100738684 LOC100738684 TSS4462 10:72133600-72134404 - - 35.9182 26.3529 34.3941 OK
LOC100521919 - - LOC100521919 LOC100521919 TSS11257 10:75194548-75299462 - - 0.675616 0.447631 0.895263 OK
LOC100521215 - - LOC100521215 LOC100521215 TSS3572 10:73691191-73712165 - - 20.2494 18.1949 21.735 OK
LOC100625835 - - LOC100625835 LOC100625835 TSS19378 10:75322821-75361673 - - 6.75122 5.3216 7.79235 OK
LOC100625049 - - LOC100625049 LOC100625049 TSS502 10:75367600-75369739 - - 65.7106 49.8799 61.3378 OK
LOC100625133 - - LOC100625133 LOC100625133 TSS7875 10:75379789-75399190 - - 7.73067 6.56398 8.84383 OK
WDR37 - - WDR37 WDR37 TSS20241 10:75496193-75535098 - - 8.63485 6.94187 9.90129 OK
GTPBP4 - - GTPBP4 GTPBP4 TSS10748 10:75547091-75565728 - - 10.6575 9.13697 11.605 OK
LOC100625534 - - LOC100625534 LOC100625534 TSS18132 10:75713507-75732691 - - 0 0 0 OK
LARP4B - - LARP4B LARP4B TSS12940 10:75648867-75707963 - - 4.92795 3.98058 5.73672 OK
LOC100624860 - - LOC100624860 LOC100624860 TSS2862 10:75934310-76090283 - - 0.387683 0.179303 0.567794 OK
DIP2C - - DIP2C DIP2C TSS9535 10:76113589-76166345 - - 3.08181 2.51647 3.63725 OK
LOC100739614 - - LOC100739614 LOC100739614 TSS11890 10:76166359-76207302 - - 5.90035 4.04891 7.19806 OK
LOC100739465 - - LOC100739465 LOC100739465 TSS18347 10:76208441-76211701 - - 13.4934 11.0337 14.5943 OK
LOC100739304 - - LOC100739304 LOC100739304 TSS22255 10:75599215-75601354 - - 65.7106 49.8799 61.3378 OK
LOC100525422 - - LOC100525422 LOC100525422 TSS6964 10:76652309-76656306 - - 0.649755 0.384948 0.907377 OK
ZNF510 - - ZNF510 ZNF510 TSS5288 10:76637146-76639623 - - 6.43306 5.34935 7.46842 OK
LOC100524271 - - LOC100524271 LOC100524271 TSS23821 10:76570184-76584995 - - 1.97158 1.34991 2.595 OK
LOC100525248 - - LOC100525248 LOC100525248 TSS6108 10:76935879-76949027 - - 5.85727 2.08733 6.43592 OK
LOC100524580 - - LOC100524580 LOC100524580 TSS15929	TSS24489 10:76768461-76789670 - - 10.0639 8.1021 12.0387 OK
LOC100626952 - - LOC100626952 LOC100626952 TSS5083 10:77182805-77246325 - - 0 0 0 OK
LOC100627052 - - LOC100627052 LOC100627052 TSS15293 10:77152237-77169663 - - 0.415341 0.102747 0.821975 OK
LOC100627250 - - LOC100627250 LOC100627250 TSS4052 10:77669083-77685263 - - 4.09529 3.16652 4.97109 OK
CTSL1 - - CTSL1 CTSL1 TSS20538 10:76997836-77003497 - - 34.7722 28.7331 35.2782 OK
LOC100518392 - - LOC100518392 LOC100518392 TSS20788 10:79051281-79054225 - - 0 0 0 OK
LOC100627630 - - LOC100627630 LOC100627630 TSS1440 10:77839628-77876028 - - 0.0418552 0 0.11363 OK
OPTN - - OPTN OPTN TSS2481 10:77690724-77731532 - - 14.4892 12.0695 15.7693 OK
LOC100738902 - - LOC100738902 LOC100738902 TSS21894 11:148791-191973 - - 6.50955 5.13124 7.49383 OK
ZMYND11 - - ZMYND11 ZMYND11 TSS12030 10:76230369-76366335 - - 71.0257 66.5761 72.0632 OK
LOC100738747 - - LOC100738747 LOC100738747 TSS22035 11:191979-220263 - - 10.0655 8.42174 11.2694 OK
CRY - - CRY CRY TSS16737 11:5724-138292 - - 20.8662 16.963 21.5352 OK
LOC100519382 - - LOC100519382 LOC100519382 TSS22942 11:87750-148389 - - 1.60472 1.04013 2.16694 OK
LOC100519103 - - LOC100519103 LOC100519103 TSS13407 11:304652-344220 - - 6.06465 4.62784 7.2229 OK
XPO4 - - XPO4 XPO4 TSS14205 11:230211-303947 - - 4.25401 3.63161 4.87043 OK
LOC100623258 - - LOC100623258 LOC100623258 TSS16715 11:421364-434545 - - 27.9679 24.1652 29.4142 OK
LOC100739069 - - LOC100739069 LOC100739069 TSS16054 11:535927-557634 - - 21.6804 14.0905 20.6326 OK
LOC100739174 - - LOC100739174 LOC100739174 TSS21798 11:532613-535511 - - 44.0693 33.3815 42.5052 OK
LOC100739195 - - LOC100739195 LOC100739195 TSS15262 11:1268694-1270013 - - 0.0789919 0 0.197769 OK
LOC100520092 - - LOC100520092 LOC100520092 TSS14548 11:560009-588905 - - 7.30954 5.41469 8.25606 OK
LOC100739224 - - LOC100739224 LOC100739224 TSS23348 11:1478709-1495541 - - 0.306322 0.0581392 0.523253 OK
FGF9 - - FGF9 FGF9 TSS2816 11:693994-718579 - - 4.56979 2.81368 5.94 OK
LOC100623356 - - LOC100623356 LOC100623356 TSS23416 11:440562-462720 - - 1.97333 1.37441 2.57703 OK
LOC100623451 - - LOC100623451 LOC100623451 TSS16660 11:458970-522871 - - 8.6178 7.87774 9.36812 OK
LOC100623668 - - LOC100623668 LOC100623668 TSS21721 11:1619207-1649818 - - 0.536257 0.226348 0.814854 OK
SGCG - - SGCG SGCG TSS11707 11:1555241-1561886 - - 0.285741 0 0.599357 OK
SACS - - SACS SACS TSS25039 11:1711948-1784511 - - 0.536901 0.387751 0.678565 OK
LOC100739260 - - LOC100739260 LOC100739260 TSS2452 11:1538053-1550076 - - 7.51687 7.08634 7.94351 OK
LOC100521146 - - LOC100521146 LOC100521146 TSS8985 11:1860877-1955822 - - 6.84769 5.81277 7.79761 OK
LOC100522569 - - LOC100522569 LOC100522569 TSS15265 11:2146136-2156802 - - 0.969499 0.471973 1.41592 OK
MIPEP - - MIPEP MIPEP TSS10165 11:2039001-2143929 - - 5.66484 4.67138 6.53994 OK
LOC100522756 - - LOC100522756 LOC100522756 TSS23357 11:2163383-2287579 - - 2.13793 1.63151 2.62571 OK
LOC100739622 - - LOC100739622 LOC100739622 TSS14262 11:2478439-2480128 - - 1.59154 1.06117 2.08444 OK
LOC100523747 - - LOC100523747 LOC100523747 TSS6608 11:2576599-2950088 - - 4.42956 3.64518 5.20077 OK
LOC100739731 - - LOC100739731 LOC100739731 TSS174 11:3040630-3044575 - - 0.270846 0.0578764 0.463011 OK
LOC100624576 - - LOC100624576 LOC100624576 TSS13147 11:2516165-2519637 - - 1.10007 0.763921 1.44882 OK
LOC100739485 - - LOC100739485 LOC100739485 TSS2562 11:2486076-2491028 - - 42.6468 37.9044 44.0854 OK
ATP8A2 - - ATP8A2 ATP8A2 TSS13077 11:3257286-3423551 - - 0.825618 0.606044 1.04829 OK
LOC100739805 - - LOC100739805 LOC100739805 TSS8197 11:3492852-3544501 - - 0.984379 0.445407 1.46348 OK
WASF3 - - WASF3 WASF3 TSS13963 11:3761081-3791563 - - 7.71437 5.91085 8.93501 OK
LOC100624861 - - LOC100624861 LOC100624861 TSS23564 11:3459803-3471069 - - 15.1418 13.3748 16.3942 OK
LOC100736768 - - LOC100736768 LOC100736768 TSS13499 11:3470661-3472277 - - 0.90579 0.352679 1.41072 OK
GPR12 - - GPR12 GPR12 TSS21273	TSS24559 11:3854624-3856912 - - 3.41432 2.56526 4.25797 OK
USP12 - - USP12 USP12 TSS9069 11:4032978-4071001 - - 7.07945 5.11625 8.31391 OK
LOC100736950 - - LOC100736950 LOC100736950 TSS8346 11:4209120-4211547 - - 1.11472 0.5637 1.62847 OK
LOC100737759 - - LOC100737759 LOC100737759 TSS15005 11:4873011-4874104 - - 0 0 0 OK
LNX2 - - LNX2 LNX2 TSS1320 11:4498659-4534603 - - 1.60464 1.14562 2.06211 OK
LOC100512489 - - LOC100512489 LOC100512489 TSS20440 11:4818369-4819861 - - 0.0712541 0 0.181335 OK
LOC100524642 - - LOC100524642 LOC100524642 TSS6345 11:4321064-4334370 - - 2.78326 2.12123 3.43141 OK
LOC100524455 - - LOC100524455 LOC100524455 TSS2492 11:4332837-4343690 - - 7.99117 6.77758 9.21056 OK
LOC100627477 - - LOC100627477 LOC100627477 TSS16649 11:4679049-4680715 - - 33.0234 24.103 31.2944 OK
LOC100152160 - - LOC100152160 LOC100152160 TSS12274 11:4693204-4725203 - - 13.0765 10.0905 14.3999 OK
LOC100526130 - - LOC100526130 LOC100526130 TSS21700 11:4403832-4405953 - - 1.74713 0.982464 2.49395 OK
LOC100156178 - - LOC100156178 LOC100156178 TSS17745 11:4404785-4418092 - - 4.4766 3.68902 5.24585 OK
PDX1 - - PDX1 PDX1 TSS14041 11:4961176-4966632 - - 0 0 0 OK
LOC100515273 - - LOC100515273 LOC100515273 TSS11837 11:5097267-5106094 - - 0 0 0 OK
CDX2 - - CDX2 CDX2 TSS24207 11:5113338-5120038 - - 0 0 0 OK
LOC100737514 - - LOC100737514 LOC100737514 TSS17455 11:5083285-5087518 - - 0 0 0 OK
FLT3 - - FLT3 FLT3 TSS24872 11:4980903-5047077 - - 2.77378 2.26293 3.26649 OK
LOC100515792 - - LOC100515792 LOC100515792 TSS3025 11:5167618-5172445 - - 22.6377 17.8085 23.1565 OK
FLT1 - - FLT1 FLT1 TSS12775 11:5309583-5483531 - - 2.46235 2.06908 2.85041 OK
SLC46A3 - - SLC46A3 SLC46A3 TSS14323 11:5678754-5692527 - - 2.8154 2.21447 3.41289 OK
MTUS2 - - MTUS2 MTUS2 TSS8077 11:5841623-5935698 - - 0.759439 0.500871 1.00174 OK
LOC100157816 - - LOC100157816 LOC100157816 TSS23439 11:6099372-6174963 - - 5.16184 4.27482 6.02361 OK
LOC100620545 - - LOC100620545 LOC100620545 TSS19234 11:6162461-6179293 - - 0.36017 0.0600283 0.720339 OK
LOC100514180 - - LOC100514180 LOC100514180 TSS21340 11:5173936-5298249 - - 2.42917 1.89823 2.95548 OK
LOC100514362 - - LOC100514362 LOC100514362 TSS22636 11:5281105-5283229 - - 11.5689 9.65589 12.5461 OK
LOC100736809 - - LOC100736809 LOC100736809 TSS20834	TSS406	TSS4456	TSS7698 11:4197557-4202081 - - 391.628 375.441 410.508 OK
SLC7A1 - - SLC7A1 SLC7A1 TSS15235 11:6317577-6359913 - - 2.99474 2.08884 3.85275 OK
LOC100738037 - - LOC100738037 LOC100738037 TSS8193 11:6281674-6316916 - - 26.1155 24.0202 27.2239 OK
LOC100156612 - - LOC100156612 LOC100156612 TSS7393 11:6761324-6802573 - - 4.71716 3.76537 5.61719 OK
LOC100517418 - - LOC100517418 LOC100517418 TSS24431 11:6453527-6518282 - - 26.6097 24.5881 27.829 OK
USPL1 - - USPL1 USPL1 TSS9916 11:7207309-7212591 - - 7.29579 5.97272 8.50565 OK
ALOX5AP - - ALOX5AP ALOX5AP TSS17263 11:7261119-7287563 - - 25.5913 18.6478 26.1069 OK
LOC100516873 - - LOC100516873 LOC100516873 TSS11578 11:7419906-7448268 - - 0.0703149 0 0.179303 OK
LOC100153765 - - LOC100153765 LOC100153765 TSS13786 11:7396845-7414380 - - 9.75391 8.18122 10.9083 OK
HSPH1 - - HSPH1 HSPH1 TSS16136 11:7585524-7587259 - - 211.064 168.688 187.531 OK
LOC100155774 - - LOC100155774 LOC100155774 TSS23844 11:8312523-8344265 - - 0.0761426 0 0.173755 OK
HMGB1 - - HMGB1 HMGB1 TSS12017 11:7127980-7131944 - - 195.572 177.422 190.804 OK
LOC100517236 - - LOC100517236 LOC100517236 TSS19766 11:7779025-7874593 - - 11.2005 9.75824 12.3406 OK
FRY - - FRY FRY TSS15566 11:8441511-8505849 - - 5.11023 4.4882 5.72282 OK
LOC100154012 - - LOC100154012 LOC100154012 TSS14783 11:8860038-8888362 - - 2.44425 1.5705 3.2493 OK
LOC100153603 - - LOC100153603 LOC100153603 TSS12665 11:8713903-8737503 - - 4.60851 3.69123 5.52184 OK
HSPH1 - - HSPH1 HSPH1 TSS18198 11:7637259-7661067 - - 66.8061 60.8012 67.5329 OK
KL - - KL KL TSS12094 11:9335655-9390319 - - 1.34395 0.977454 1.69266 OK
LOC100621650 - - LOC100621650 LOC100621650 TSS16996 11:8538827-8643432 - - 10.9409 10.0189 11.8517 OK
LOC100154396 - - LOC100154396 LOC100154396 TSS17114 11:9020772-9042423 - - 8.56181 7.40207 9.67793 OK
LOC100155651 - - LOC100155651 LOC100155651 TSS21014 11:9431603-9618933 - - 1.32364 1.01791 1.61864 OK
LOC100622422 - - LOC100622422 LOC100622422 TSS16209 11:9880409-9894951 - - 0.150199 0 0.315949 OK
RFC3 - - RFC3 RFC3 TSS14467 11:10050845-10069615 - - 4.76157 3.44637 5.77774 OK
LOC100622716 - - LOC100622716 LOC100622716 TSS5172 11:11059300-11087059 - - 1.14216 0.420435 1.78685 OK
LOC100738929 - - LOC100738929 LOC100738929 TSS4122 11:11659857-11756148 - - 15.5908 11.5738 17.005 OK
LOC100522696 - - LOC100522696 LOC100522696 TSS24804 11:12153274-12204213 - - 3.02688 2.38686 3.66166 OK
LOC100623824 - - LOC100623824 LOC100623824 TSS18290	TSS23477 11:11852519-12121589 - - 23.6751 17.9041 29.442 OK
SPG20 - - SPG20 SPG20 TSS7175 11:12230869-12255656 - - 4.06452 3.19749 4.91922 OK
NBEA - - NBEA NBEA TSS2022 11:11141299-11659359 - - 5.52074 5.01497 6.01984 OK
MAB21L1 - - MAB21L1 MAB21L1 TSS2271 11:11568123-11570038 - - 1.86084 1.30362 2.40669 OK
LOC100624094 - - LOC100624094 LOC100624094 TSS13033 11:12284914-12326393 - - 1.31804 0.646579 2.02056 OK
LOC100152415 - - LOC100152415 LOC100152415 TSS24241 11:12264193-12281378 - - 11.832 10.0531 12.8961 OK
LOC100154799 - - LOC100154799 LOC100154799 TSS8608 11:12544490-12544814 - - 5.0732 1.58053 5.72941 OK
CCNA1 - - CCNA1 CCNA1 TSS14330 11:12355554-12364743 - - 1.06874 0.656328 1.46709 OK
LOC100155648 - - LOC100155648 LOC100155648 TSS2662 11:12586695-12641834 - - 7.02964 5.83214 8.07965 OK
SMAD9 - - SMAD9 SMAD9 TSS17977 11:12653061-12675499 - - 2.62912 1.81164 3.43747 OK
LOC100157236 - - LOC100157236 LOC100157236 TSS4675 11:12775600-12783983 - - 13.2836 8.97668 14.0103 OK
ALG5 - - ALG5 ALG5 TSS10044 11:12785115-12797955 - - 15.0844 9.19137 15.1001 OK
LOC100739486 - - LOC100739486 LOC100739486 TSS23115 11:12814392-12827335 - - 7.56704 5.5192 8.76244 OK
LOC100739351 - - LOC100739351 LOC100739351 TSS10318 11:12724531-12771369 - - 19.2469 12.3057 18.7824 OK
LOC100524950 - - LOC100524950 LOC100524950 TSS6506 11:12771367-12775591 - - 57.1369 51.6 62.6739 OK
TRPC4 - - TRPC4 TRPC4 TSS6691 11:13401849-13486078 - - 0.476207 0.207156 0.776836 OK
TRPC4 - - TRPC4 TRPC4 TSS3513 11:13275419-13336168 - - 1.87149 1.29204 2.43642 OK
LOC100624456 - - LOC100624456 LOC100624456 TSS23204 11:13836958-13852220 - - 3.60589 2.42083 4.56017 OK
POSTN - - POSTN POSTN TSS14113 11:13200043-13233733 - - 7.81327 6.96689 8.66345 OK
LOC100739796 - - LOC100739796 LOC100739796 TSS15924 11:14256201-14266550 - - 1.05673 0.562849 1.53504 OK
LOC100739756 - - LOC100739756 LOC100739756 TSS20316 11:14163225-14240128 - - 0.763322 0.528116 0.983388 OK
LOC100525123 - - LOC100525123 LOC100525123 TSS14004 11:14239753-14253534 - - 1.63022 1.12861 2.17363 OK
LOC100624925 - - LOC100624925 LOC100624925 TSS22641 11:14521826-14559223 - - 5.73167 4.48415 6.7636 OK
LOC100157234 - - LOC100157234 LOC100157234 TSS9810 11:14464115-14520781 - - 34.2857 28.3932 34.8818 OK
LOC100526131 - - LOC100526131 LOC100526131 TSS14796 11:14710786-14893103 - - 7.48351 6.27824 8.62924 OK
FOXO1 - - FOXO1 FOXO1 TSS23504 11:15548295-15550237 - - 2.66845 1.85979 3.46007 OK
FOXO1 - - FOXO1 FOXO1 TSS1417 11:15687238-15688095 - - 1.65463 0.821615 2.46485 OK
SLC25A15 - - SLC25A15 SLC25A15 TSS22918 11:15797582-15843554 - - 1.97909 1.57214 2.36791 OK
TPTE2 - - TPTE2 TPTE2 TSS24455 11:15843253-15902187 - - 0.0437429 0 0.218715 OK
MRPS31 - - MRPS31 MRPS31 TSS24594	TSS783 11:15738163-15775709 - - 17.6695 15.6142 19.734 OK
VPS36 - - VPS36 VPS36 TSS1381 11:15968925-16000442 - - 11.399 9.43647 12.6387 OK
CKAP2 - - CKAP2 CKAP2 TSS13668 11:16075408-16089008 - - 0.38209 0.176908 0.560209 OK
LOC100515095 - - LOC100515095 LOC100515095 TSS10719 11:16001776-16007831 - - 0.177519 0.0399322 0.319458 OK
NEK5 - - NEK5 NEK5 TSS10811 11:16128791-16173053 - - 0.903759 0.586693 1.23514 OK
NEK3 - - NEK3 NEK3 TSS8641 11:16097470-16123551 - - 3.04605 2.3607 3.72264 OK
LOC100514363 - - LOC100514363 LOC100514363 TSS2577 11:16336218-16343695 - - 0 0 0 OK
LOC100513373 - - LOC100513373 LOC100513373 TSS13490 11:16009588-16035636 - - 3.00936 2.44308 3.5759 OK
ALG11 - - ALG11 ALG11 TSS11062 11:16183844-16201437 - - 2.85554 2.11958 3.56796 OK
ATP7B - - ATP7B ATP7B TSS8909 11:16219098-16263770 - - 0.401741 0.200752 0.602257 OK
LOC100737293 - - LOC100737293 LOC100737293 TSS11671 11:16402469-16441143 - - 3.35086 2.6617 3.99255 OK
WDFY2 - - WDFY2 WDFY2 TSS7870 11:16459414-16560975 - - 0.766796 0.257764 1.2029 OK
LOC100157886 - - LOC100157886 LOC100157886 TSS19471 11:16807801-16838866 - - 0 0 0 OK
LOC100515622 - - LOC100515622 LOC100515622 TSS10497 11:17077501-17083883 - - 0 0 0 OK
LOC100152644 - - LOC100152644 LOC100152644 TSS7502 11:16913381-16987076 - - 1.92398 1.27365 2.5473 OK
INTS6 - - INTS6 INTS6 TSS20667 11:16715828-16805466 - - 7.15314 6.3623 7.91554 OK
KPNA3 - - KPNA3 KPNA3 TSS7362 11:18085063-18165110 - - 10.6644 7.87464 11.9909 OK
LOC100737719 - - LOC100737719 LOC100737719 TSS5530 11:18185470-18187704 - - 0.0804817 0 0.200872 OK
SPRYD7 - - SPRYD7 SPRYD7 TSS7972 11:18186982-18208062 - - 14.2388 9.95035 14.8863 OK
LOC100620158 - - LOC100620158 LOC100620158 TSS15636 11:18412357-18413495 - - 1.30989 0.731236 1.85622 OK
LOC100516290 - - LOC100516290 LOC100516290 TSS6597 11:18297557-18330214 - - 5.49794 3.7185 6.70658 OK
RCBTB1 - - RCBTB1 RCBTB1 TSS3358 11:18449421-18510427 - - 4.2836 3.21996 5.31488 OK
CAB39L - - CAB39L CAB39L TSS20156 11:18569578-18605099 - - 2.09027 1.6336 2.53638 OK
PHF11 - - PHF11 PHF11 TSS16977 11:18519920-18566738 - - 5.7438 4.4506 6.65656 OK
LOC100738038 - - LOC100738038 LOC100738038 TSS16498 11:18858191-18865231 - - 0 0 0 OK
LOC100620546 - - LOC100620546 LOC100620546 TSS22385 11:18870001-18916044 - - 1.8323 1.33042 2.32823 OK
LOC100519104 - - LOC100519104 LOC100519104 TSS10136 11:18612841-18715204 - - 11.4748 9.93109 12.6597 OK
LOC100620836 - - LOC100620836 LOC100620836 TSS5535 11:18939615-18941688 - - 0.115821 0 0.252809 OK
LOC100627792 - - LOC100627792 LOC100627792 TSS16151 11:18262451-18291670 - - 25.6939 23.5537 27.0056 OK
LOC100738099 - - LOC100738099 LOC100738099 TSS2884 11:18963826-18965995 - - 14.2146 9.07477 14.5392 OK
CYSLTR2 - - CYSLTR2 CYSLTR2 TSS13102 11:19486093-19487130 - - 0.584343 0.24691 0.925911 OK
LOC100738181 - - LOC100738181 LOC100738181 TSS17586 11:19056788-19200779 - - 2.4104 1.28343 3.20859 OK
LOC100620938 - - LOC100620938 LOC100620938 TSS8957 11:18966970-19002944 - - 7.08197 5.99719 8.02929 OK
RCBTB2 - - RCBTB2 RCBTB2 TSS18479 11:19568091-19667011 - - 16.3706 14.6942 17.911 OK
RB1 - - RB1 RB1 TSS9821 11:19648352-19770798 - - 6.80613 6.07195 7.52423 OK
LOC100738399 - - LOC100738399 LOC100738399 TSS3563 11:19680405-19682437 - - 3.72844 2.89815 4.53623 OK
LOC100621855 - - LOC100621855 LOC100621855 TSS13973	TSS16390 11:20025072-20068925 - - 19.6675 17.6278 21.7116 OK
LOC100520327 - - LOC100520327 LOC100520327 TSS13191 11:20001426-20019454 - - 28.2482 23.572 29.096 OK
HTR2A - - HTR2A HTR2A TSS4798 11:20896281-20956369 - - 0.604188 0.268204 0.938713 OK
LOC100622218 - - LOC100622218 LOC100622218 TSS22829 11:21289788-21292338 - - 0.0803707 0 0.150615 OK
LRCH1 - - LRCH1 LRCH1 TSS15343 11:21040035-21155538 - - 0.730272 0.462667 1.00698 OK
LOC100522757 - - LOC100522757 LOC100522757 TSS14610 11:21427766-21445257 - - 7.93183 6.23513 9.31221 OK
LOC100738930 - - LOC100738930 LOC100738930 TSS21152 11:21475975-21533802 - - 0 0 0 OK
LCP1 - - LCP1 LCP1 TSS13642 11:21569932-21685523 - - 2.2884 1.7945 2.77125 OK
SUCLA2 - - SUCLA2 SUCLA2 TSS12015 11:20069120-20123462 - - 62.2842 55.4485 62.664 OK
CPB2 - - CPB2 CPB2 TSS15974 11:21696071-21757686 - - 0.406177 0.162157 0.648626 OK
LOC100521920 - - LOC100521920 LOC100521920 TSS22116 11:21691106-21695907 - - 0 0 0 OK
ESD - - ESD ESD TSS10925 11:20991724-21011669 - - 87.6383 71.1303 82.6165 OK
LOC100151827 - - LOC100151827 LOC100151827 TSS12062 11:22075722-22078661 - - 0.105917 0 0.251025 OK
LOC100739140 - - LOC100739140 LOC100739140 TSS13532 11:22173216-22194673 - - 5.90197 4.14549 7.31558 OK
LOC100522270 - - LOC100522270 LOC100522270 TSS16703	TSS5355 11:22057077-22067083 - - 0 0 0 OK
COG3 - - COG3 COG3 TSS20524 11:22226194-22262386 - - 3.15956 2.22725 4.00906 OK
LOC100738434 - - LOC100738434 LOC100738434 TSS18626	TSS24953	TSS2931 11:19791670-19803390 - - 0 0 0.338173 OK
ITM2B - - ITM2B ITM2B TSS20709 11:19802614-19874614 - - 335.922 324.357 349.608 OK
LOC100623554 - - LOC100623554 LOC100623554 TSS13404 11:22354612-22355960 - - 11.9143 9.35477 13.4386 OK
LOC100623008 - - LOC100623008 LOC100623008 TSS15706 11:22214113-22215976 - - 19.4508 13.9255 20.5421 OK
LOC100155483 - - LOC100155483 LOC100155483 TSS14645 11:22538422-22570017 - - 3.25831 2.4198 4.08341 OK
ZC3H13 - - ZC3H13 ZC3H13 TSS24440 11:21758315-21844395 - - 9.46749 8.63625 10.2555 OK
NUFIP1 - - NUFIP1 NUFIP1 TSS1729 11:22570118-22605346 - - 7.25434 5.73686 8.56755 OK
LOC100523690 - - LOC100523690 LOC100523690 TSS23317 11:22792332-22822203 - - 0.106979 0 0.421682 OK
LOC100524040 - - LOC100524040 LOC100524040 TSS7380 11:22821750-22825299 - - 12.8745 11.7022 14.0686 OK
LACC1 - - LACC1 LACC1 TSS8649 11:23601680-23610723 - - 2.65927 1.91604 3.36284 OK
LOC100524214 - - LOC100524214 LOC100524214 TSS5263 11:23017145-23046951 - - 67.7094 50.6454 62.1594 OK
LOC100152642 - - LOC100152642 LOC100152642 TSS23260 11:23622072-23651287 - - 7.31475 5.96057 8.39015 OK
LOC100153667 - - LOC100153667 LOC100153667 TSS15997 11:24668887-24671750 - - 0 0 0 OK
LOC100739646 - - LOC100739646 LOC100739646 TSS14981 11:24402432-24477061 - - 11.8424 9.27423 13.2899 OK
ENOX1 - - ENOX1 ENOX1 TSS9190 11:24052841-24285441 - - 5.36974 4.21414 6.28488 OK
LOC100625050 - - LOC100625050 LOC100625050 TSS2133 11:24760261-24865189 - - 0.275248 0.0822767 0.452522 OK
LOC100154106 - - LOC100154106 LOC100154106 TSS7672 11:24591323-24668059 - - 16.2368 11.0658 16.7689 OK
LOC100037976 - - LOC100037976 LOC100037976 TSS3174 11:25118178-25154719 - - 0 0 0 OK
C11H13orf30 - - C11H13orf30 C11H13orf30 TSS9491 11:24964590-24972912 - - 0.276566 0 0.524069 OK
LOC100739376 - - LOC100739376 LOC100739376 TSS17864 11:22981536-22984043 - - 217.571 173.874 193.147 OK
LOC100511470 - - LOC100511470 LOC100511470 TSS20303 11:25821638-26011446 - - 0.67113 0.444817 0.889634 OK
LOC100157742 - - LOC100157742 LOC100157742 TSS19051 11:25486743-25665903 - - 0.612569 0.431382 0.794227 OK
RGC32 - - RGC32 RGC32 TSS7804 11:26202899-26215014 - - 13.0827 7.9881 13.3135 OK
LOC100736642 - - LOC100736642 LOC100736642 TSS116 11:25408322-25441146 - - 10.4476 9.60728 11.283 OK
ELF1 - - ELF1 ELF1 TSS14760	TSS22962 11:26328044-26384429 - - 1.66835 1.21925 2.11893 OK
LOC100736854 - - LOC100736854 LOC100736854 TSS24339 11:26394092-26437781 - - 12.9584 10.5491 14.0522 OK
LOC100737000 - - LOC100737000 LOC100737000 TSS9769 11:26451837-26457634 - - 2.49252 1.31812 3.29531 OK
KBTBD6 - - KBTBD6 KBTBD6 TSS10261 11:26509099-26510974 - - 1.84825 1.2973 2.38976 OK
LOC100158125 - - LOC100158125 LOC100158125 TSS19240 11:26246511-26312717 - - 5.73401 5.12584 6.33011 OK
LOC100513562 - - LOC100513562 LOC100513562 TSS18080 11:26312517-26319212 - - 0.482062 0 1.2855 OK
LOC100737209 - - LOC100737209 LOC100737209 TSS750 11:26646183-26665961 - - 0.78807 0.197566 1.28418 OK
LOC100511833 - - LOC100511833 LOC100511833 TSS13754 11:26571828-26574469 - - 6.05182 5.06564 6.95617 OK
MTRF1 - - MTRF1 MTRF1 TSS17544 11:26579770-26610471 - - 7.42064 5.88873 8.75662 OK
LOC100737320 - - LOC100737320 LOC100737320 TSS3438 11:27026372-27052068 - - 0.271873 0.128623 0.407306 OK
PCDH8 - - PCDH8 PCDH8 TSS861 11:26882335-26887049 - - 5.69644 5.02624 6.36989 OK
PCDH17 - - PCDH17 PCDH17 TSS20494 11:32000709-32036709 - - 1.25679 0.923557 1.58324 OK
LOC100737986 - - LOC100737986 LOC100737986 TSS8736 11:34583852-34724874 - - 0.0685584 0 0.157819 OK
LOC100737947 - - LOC100737947 LOC100737947 TSS14331 11:34502751-34559336 - - 0 0 0 OK
LOC100738020 - - LOC100738020 LOC100738020 TSS10762 11:34987644-35018971 - - 2.72411 2.03052 3.3953 OK
LOC100737785 - - LOC100737785 LOC100737785 TSS12276 11:32137907-32142614 - - 8.20847 7.38435 9.01625 OK
LOC100620644 - - LOC100620644 LOC100620644 TSS9651 11:37949190-37950060 - - 0 0 0 OK
LOC100519729 - - LOC100519729 LOC100519729 TSS19205 11:38136970-38138155 - - 5.04797 2.41792 5.98118 OK
LOC100153172 - - LOC100153172 LOC100153172 TSS11200 11:35037350-35175860 - - 9.43126 8.06201 10.4857 OK
LOC100738349 - - LOC100738349 LOC100738349 TSS978 11:41808073-42283967 - - 25.265 22.404 27.5505 OK
PCDH9 - - PCDH9 PCDH9 TSS7134 11:43177826-43181009 - - 3.11689 2.57413 3.63998 OK
LOC100520265 - - LOC100520265 LOC100520265 TSS3421 11:43084733-43090681 - - 2.79249 2.38577 3.1945 OK
DACH1 - - DACH1 DACH1 TSS7227 11:48208179-48598771 - - 0.0801694 0 0.150261 OK
LOC100622283 - - LOC100622283 LOC100622283 TSS4032 11:49506863-49511257 - - 1.1504 0.506877 1.73786 OK
LOC100622391 - - LOC100622391 LOC100622391 TSS23163 11:49487459-49506593 - - 1.7294 1.026 2.39401 OK
BORA - - BORA BORA TSS4637 11:49565840-49592155 - - 2.54465 1.95559 3.11243 OK
KLHL1 - - KLHL1 KLHL1 TSS2428 11:46254160-46663963 - - 3.14184 2.59913 3.69303 OK
LOC100521289 - - LOC100521289 LOC100521289 TSS7075 11:49547261-49565476 - - 6.54998 5.5662 7.49827 OK
LOC100739028 - - LOC100739028 LOC100739028 TSS14738 11:49690380-49766748 - - 3.66507 2.08449 4.77696 OK
DIS3 - - DIS3 DIS3 TSS22731 11:49594128-49613947 - - 2.57747 2.07114 3.06357 OK
KLF5 - - KLF5 KLF5 TSS2255 11:49866833-49870126 - - 0.580494 0.179807 0.988939 OK
KLF12 - - KLF12 KLF12 TSS10077 11:50573346-50616802 - - 0.528363 0.204672 0.81869 OK
LOC100522510 - - LOC100522510 LOC100522510 TSS17403 11:50565302-50567265 - - 6.71823 4.66263 7.79326 OK
LOC100738982 - - LOC100738982 LOC100738982 TSS6980 11:50017420-50031396 - - 1.59967 0.888223 2.30938 OK
LOC100739225 - - LOC100739225 LOC100739225 TSS5439 11:51012926-51014180 - - 0 0 0 OK
LOC100622863 - - LOC100622863 LOC100622863 TSS1216 11:50692643-50792199 - - 14.7818 11.6882 16.1645 OK
LOC100523202 - - LOC100523202 LOC100523202 TSS14532 11:52208520-52306412 - - 0.763664 0.465039 1.0395 OK
TBC1D4 - - TBC1D4 TBC1D4 TSS14259 11:52161890-52199669 - - 2.31249 1.60345 2.99591 OK
UCHL3 - - UCHL3 UCHL3 TSS18161 11:52436219-52477054 - - 33.5879 22.5392 31.1542 OK
LOC100739584 - - LOC100739584 LOC100739584 TSS740 11:52732839-52773806 - - 5.8373 4.36659 6.90977 OK
LOC100739623 - - LOC100739623 LOC100739623 TSS5422 11:52782910-52798992 - - 22.8337 12.9878 20.4094 OK
LOC100623421 - - LOC100623421 LOC100623421 TSS15522 11:52411251-52432364 - - 29.0574 26.1464 30.6848 OK
LOC100523918 - - LOC100523918 LOC100523918 TSS7720 11:52681979-52709807 - - 24.882 21.7457 26.4744 OK
LOC100739352 - - LOC100739352 LOC100739352 TSS18113 11:53368464-53584290 - - 0 0 0 OK
LOC100524761 - - LOC100524761 LOC100524761 TSS11375 11:53668523-53669612 - - 0.758467 0.352679 1.11682 OK
IRG1 - - IRG1 IRG1 TSS14325 11:53715641-53726370 - - 0.565128 0.336648 0.793529 OK
LOC100152208 - - LOC100152208 LOC100152208 TSS21264 11:53735382-53766580 - - 5.32036 4.61374 5.96368 OK
FBXL3 - - FBXL3 FBXL3 TSS10331 11:53769554-53788900 - - 14.3633 12.9043 15.6747 OK
LOC100525833 - - LOC100525833 LOC100525833 TSS3381 11:54288391-54394005 - - 0.54888 0.131036 0.917255 OK
LOC100739847 - - LOC100739847 LOC100739847 TSS9920 11:54470197-54483724 - - 9.04635 6.33978 10.1573 OK
LOC100736643 - - LOC100736643 LOC100736643 TSS12497 11:55419671-55421222 - - 0 0 0 OK
LOC100156886 - - LOC100156886 LOC100156886 TSS21604 11:55423227-55427033 - - 0 0 0 OK
EDNRB - - EDNRB EDNRB TSS14880 11:54691945-54718001 - - 0.494339 0.242993 0.728979 OK
LOC100736855 - - LOC100736855 LOC100736855 TSS2538 11:55813584-55905547 - - 0 0 0 OK
LOC100526183 - - LOC100526183 LOC100526183 TSS9203 11:54487995-54504074 - - 25.8599 21.6479 26.9585 OK
RNF219 - - RNF219 RNF219 TSS23039 11:55432073-55475923 - - 5.28503 4.33057 6.2252 OK
LOC100511834 - - LOC100511834 LOC100511834 TSS23954 11:56092589-56097388 - - 9.39658 5.38002 10.3209 OK
LOC100739333 - - LOC100739333 LOC100739333 TSS2233 11:53299355-53321444 - - 60.6129 53.2925 60.3602 OK
MYCBP2 - - MYCBP2 MYCBP2 TSS20711 11:53801863-54034355 - - 7.20939 6.82746 7.59494 OK
RBM26 - - RBM26 RBM26 TSS8690 11:56097397-56172191 - - 7.80197 6.98709 8.61705 OK
LOC100513304 - - LOC100513304 LOC100513304 TSS22169 11:57745913-57893262 - - 0.0924548 0 0.225128 OK
LOC100737161 - - LOC100737161 LOC100737161 TSS15141 11:59973749-60090909 - - 0.182695 0 0.3758 OK
LOC100157266 - - LOC100157266 LOC100157266 TSS4766	TSS8811 11:56943083-56948106 - - 9.98843 8.78199 11.2068 OK
LOC100625735 - - LOC100625735 LOC100625735 TSS4268 11:59811276-59812405 - - 3.26287 1.8554 4.6385 OK
LOC100152028 - - LOC100152028 LOC100152028 TSS19543 11:56246188-56310349 - - 54.4177 49.1466 55.4597 OK
SLITRK6 - - SLITRK6 SLITRK6 TSS22814 11:62018040-62020735 - - 0.378862 0.190015 0.546293 OK
MIR19A - - MIR19A MIR19A TSS3113 11:66610198-66610280 - - 0 0 0 OK
MIR18A - - MIR18A MIR18A TSS14042 11:66610050-66610142 - - 0 0 0 OK
MIR20 - - MIR20 MIR20 TSS2764 11:66610368-66610439 - - 0 0 0 OK
SLITRK1 - - SLITRK1 SLITRK1 TSS19641 11:60166242-60168996 - - 8.02192 6.87994 8.90208 OK
SLITRK5 - - SLITRK5 SLITRK5 TSS6760 11:63661933-63665235 - - 5.71878 4.89003 6.5334 OK
GPC5 - - GPC5 GPC5 TSS17534 11:66667181-67319627 - - 1.13055 0.696572 1.53979 OK
LOC100154599 - - LOC100154599 LOC100154599 TSS14998 11:68383502-68671870 - - 0.169434 0.0603311 0.261435 OK
LOC100737745 - - LOC100737745 LOC100737745 TSS19068 11:68999481-69052049 - - 1.99824 0.74867 2.8699 OK
DCT - - DCT DCT TSS16742 11:69662934-69719341 - - 0.800401 0.503793 1.09649 OK
GPR180 - - GPR180 GPR180 TSS14095 11:69828017-69859739 - - 7.33073 5.7915 8.64915 OK
LOC100517301 - - LOC100517301 LOC100517301 TSS4516 11:69863219-69882991 - - 7.6582 6.04346 8.92129 OK
LOC100517115 - - LOC100517115 LOC100517115 TSS12846 11:69967001-69968593 - - 3.17518 2.33207 4.02081 OK
LOC100152536 - - LOC100152536 LOC100152536 TSS5238 11:70384866-70481706 - - 0.923599 0.561503 1.26338 OK
LOC100517850 - - LOC100517850 LOC100517850 TSS12322 11:70591444-70749846 - - 0.166749 0.0782726 0.266127 OK
LOC100627251 - - LOC100627251 LOC100627251 TSS24962 11:70152493-70200199 - - 1.65003 1.10858 2.18139 OK
LOC100518213 - - LOC100518213 LOC100518213 TSS21950 11:70779813-70852608 - - 0.0878283 0 0.180759 OK
LOC100518860 - - LOC100518860 LOC100518860 TSS21999 11:71059812-71227114 - - 0.0909724 0.0166566 0.166566 OK
LOC100620159 - - LOC100620159 LOC100620159 TSS21578 11:71572974-71767991 - - 0.16592 0.0509239 0.305543 OK
CLDN10 - - CLDN10 CLDN10 TSS11442 11:71983330-72006790 - - 26.277 20.2734 26.3429 OK
DNAJC3 - - DNAJC3 DNAJC3 TSS3687 11:72092331-72161773 - - 9.93554 8.04865 11.6384 OK
LOC100155812 - - LOC100155812 LOC100155812 TSS2882 11:72183778-72201650 - - 4.57413 2.98858 5.62966 OK
LOC100620547 - - LOC100620547 LOC100620547 TSS13803 11:72425152-72426029 - - 2.32329 1.3138 3.21151 OK
UGGT2 - - UGGT2 UGGT2 TSS23220 11:72265091-72406386 - - 1.54898 1.22614 1.86441 OK
LOC100620744 - - LOC100620744 LOC100620744 TSS24087 11:73130427-73192904 - - 3.23028 2.11026 4.33776 OK
LOC100519915 - - LOC100519915 LOC100519915 TSS16196 11:73512512-73584946 - - 8.00604 6.05107 9.10161 OK
LOC100155367 - - LOC100155367 LOC100155367 TSS23654 11:73765036-73765354 - - 9.91876 3.42199 8.25303 OK
LOC100520401 - - LOC100520401 LOC100520401 TSS3693 11:74078933-74079350 - - 51.1654 27.7843 41.2927 OK
IPO5 - - IPO5 IPO5 TSS17982 11:74138178-74173295 - - 23.2948 21.0886 24.7374 OK
STK24 - - STK24 STK24 TSS2226 11:74697729-74774043 - - 11.1742 9.21564 12.418 OK
SLC15A1 - - SLC15A1 SLC15A1 TSS5378 11:74889778-74924577 - - 0.10139 0.0238315 0.190652 OK
FARP1 - - FARP1 FARP1 TSS18588 11:74553729-74694136 - - 11.9142 10.7435 13.0399 OK
LOC100738831 - - LOC100738831 LOC100738831 TSS21232 11:74622880-74629676 - - 32.4041 23.2919 30.808 OK
LOC100523016 - - LOC100523016 LOC100523016 TSS1193 11:75635937-75654172 - - 0 0 0 OK
LOC100519383 - - LOC100519383 LOC100519383 TSS19621 11:72008826-72073002 - - 174.275 163.712 172.622 OK
ZIC2 - - ZIC2 ZIC2 TSS16952 11:76103698-76106922 - - 3.1019 2.10861 3.91599 OK
LOC100154139 - - LOC100154139 LOC100154139 TSS15659 11:75926289-76025089 - - 8.60733 6.34398 10.0018 OK
LOC100157394 - - LOC100157394 LOC100157394 TSS16182 11:76180019-76243787 - - 1.76831 0.831316 2.57708 OK
DOCK9 - - DOCK9 DOCK9 TSS11478 11:74997784-75174785 - - 28.7186 27.4182 29.8507 OK
TMTC4 - - TMTC4 TMTC4 TSS24201 11:76623517-76705822 - - 16.1636 14.6962 17.3668 OK
LOC100525532 - - LOC100525532 LOC100525532 TSS15510 11:77342051-77454304 - - 1.39933 0.853484 1.94405 OK
LOC100736610 - - LOC100736610 LOC100736610 TSS16797 11:77261503-77306554 - - 1.45412 0.774614 2.11258 OK
NALCN - - NALCN NALCN TSS22239 11:77134594-77252995 - - 1.27342 0.833481 1.7003 OK
LOC100521745 - - LOC100521745 LOC100521745 TSS1485 11:75379506-75620490 - - 16.0743 14.9435 17.1411 OK
LOC100153378 - - LOC100153378 LOC100153378 TSS23755	TSS6480 11:75421543-75425412 - - 0.0296762 0 0.178081 OK
LOC100738865 - - LOC100738865 LOC100738865 TSS13139	TSS23354 11:75447574-75451443 - - 0.0296762 0 0.178081 OK
LOC100522635 - - LOC100522635 LOC100522635 TSS12254 11:75527989-75542074 - - 0.0353195 0 0.0973309 OK
LOC100524825 - - LOC100524825 LOC100524825 TSS2915 11:76974760-77066877 - - 7.10784 6.27497 7.88521 OK
LOC100156844 - - LOC100156844 LOC100156844 TSS10951 11:77551464-77720314 - - 5.28036 3.46007 6.70389 OK
LOC100736679 - - LOC100736679 LOC100736679 TSS24358 11:77505972-77550494 - - 3.87159 2.76832 4.8567 OK
LOC100525886 - - LOC100525886 LOC100525886 TSS1582 11:78326037-78332469 - - 0.446137 0.164836 0.714289 OK
LOC100526069 - - LOC100526069 LOC100526069 TSS11947 11:78369207-78376515 - - 3.76012 2.54687 4.69756 OK
LOC100511896 - - LOC100511896 LOC100511896 TSS19214 11:78386605-78500635 - - 1.80283 1.32636 2.27788 OK
LOC100511152 - - LOC100511152 LOC100511152 TSS8246 11:78219886-78323062 - - 12.3508 11.3464 13.3057 OK
SLC10A2 - - SLC10A2 SLC10A2 TSS6263 11:78617381-78629178 - - 0 0 0 OK
EFNB2 - - EFNB2 EFNB2 TSS8934 11:81565081-81609512 - - 3.04326 1.91651 4.15243 OK
PCCA - - PCCA PCCA TSS13840 11:76304911-76578543 - - 7.38779 6.28115 8.35135 OK
LOC100524456 - - LOC100524456 LOC100524456 TSS12951	TSS14703	TSS1938	TSS1939	TSS22206	TSS3249	TSS7305 11:76548812-76611107 - - 15.7488 13.6981 17.8095 OK
LOC100512806 - - LOC100512806 LOC100512806 TSS20221 11:81644228-81669705 - - 0.366435 0 0.627562 OK
LOC100513174 - - LOC100513174 LOC100513174 TSS2381 11:81871379-81889637 - - 0 0 0 OK
LOC100513563 - - LOC100513563 LOC100513563 TSS6470 11:82725530-82747994 - - 2.92728 2.16929 3.64992 OK
LOC100625801 - - LOC100625801 LOC100625801 TSS10413 11:82645813-82655241 - - 2.96431 2.20231 3.68255 OK
ARGLU1 - - ARGLU1 ARGLU1 TSS20370 11:81617831-81644122 - - 56.2509 48.8459 56.7967 OK
LOC100155891 - - LOC100155891 LOC100155891 TSS1060 11:82953055-82956203 - - 3.17126 2.60275 3.72111 OK
TNFSF13B - - TNFSF13B TNFSF13B TSS2366 11:83014604-83046597 - - 1.50199 0.821468 2.14845 OK
LOC100626416 - - LOC100626416 LOC100626416 TSS11991 11:83969030-83971608 - - 0 0 0 OK
ABHD13 - - ABHD13 ABHD13 TSS14993 11:82962665-82983305 - - 5.09713 4.40817 5.75933 OK
LOC100737446 - - LOC100737446 LOC100737446 TSS23946 11:84681261-84703318 - - 0.259291 0.0458862 0.458862 OK
COL4A2 - - COL4A2 COL4A2 TSS7852 11:84547031-84675841 - - 17.2899 16.1383 18.2844 OK
LOC100515851 - - LOC100515851 LOC100515851 TSS21943 11:84746512-84779775 - - 11.9566 9.95805 12.9222 OK
LOC100515336 - - LOC100515336 LOC100515336 TSS8145 11:84372292-84469336 - - 22.2537 20.9283 23.3408 OK
CARKD - - CARKD CARKD TSS22209	TSS23405 11:84724863-84745332 - - 33.4026 31.0366 35.7997 OK
LOC100516509 - - LOC100516509 LOC100516509 TSS569 11:84902079-84996126 - - 9.77022 8.30785 10.7866 OK
LOC100516692 - - LOC100516692 LOC100516692 TSS10228 11:85007862-85021609 - - 1.97018 0.889046 2.96349 OK
LOC100737702 - - LOC100737702 LOC100737702 TSS1623 11:85064730-85108248 - - 13.1428 11.0721 14.2355 OK
LOC100518272 - - LOC100518272 LOC100518272 TSS8239 11:86102715-86116848 - - 13.8081 10.0226 14.9003 OK
TUBGCP3 - - TUBGCP3 TUBGCP3 TSS231 11:85779513-85820855 - - 7.92156 6.96432 8.79423 OK
PCID2 - - PCID2 PCID2 TSS15252 11:86178825-86194261 - - 14.5098 11.8763 15.3788 OK
LAMP-1 - - LAMP-1 LAMP-1 TSS20910 11:86117962-86134737 - - 73.8226 65.2942 73.715 OK
CUL4A - - CUL4A CUL4A TSS3825 11:86146364-86178347 - - 22.0586 20.1003 23.5998 OK
LOC100620837 - - LOC100620837 LOC100620837 TSS8080 11:86377184-86392444 - - 0.520691 0.230256 0.782872 OK
LOC100620225 - - LOC100620225 LOC100620225 TSS14171 11:86370156-86374303 - - 21.7026 18.1455 23.1259 OK
LOC100738350 - - LOC100738350 LOC100738350 TSS4037 11:86410925-86425429 - - 5.61709 4.22104 6.67944 OK
LOC100620320 - - LOC100620320 LOC100620320 TSS20694 11:86433044-86437277 - - 11.5487 8.21015 12.3152 OK
LOC100738464 - - LOC100738464 LOC100738464 TSS6734 11:86547756-86571039 - - 0 0 0 OK
LOC733662 - - LOC733662 LOC733662 TSS13076 11:86197302-86213963 - - 1.07883 0.667516 1.47556 OK
LOC100737987 - - LOC100737987 LOC100737987 TSS17793 11:86209663-86231710 - - 150.782 130.062 144.158 OK
F7 - - F7 F7 TSS23937 11:86217111-86223394 - - 0.0505478 0 0.134572 OK
ATP4B - - ATP4B ATP4B TSS1293 11:86513344-86518449 - - 0 0 0 OK
LOC100620646 - - LOC100620646 LOC100620646 TSS11764 11:86527108-86536612 - - 0 0 0 OK
MCF2L - - MCF2L MCF2L TSS7632 11:86231923-86242919 - - 111.907 95.1951 106.232 OK
LOC100621036 - - LOC100621036 LOC100621036 TSS24983 11:86489213-86511644 - - 11.4162 9.84397 12.5217 OK
LOC100620378 - - LOC100620378 LOC100620378 TSS16779	TSS6939 11:86442654-86476705 - - 12.2128 11.1044 13.3801 OK
LOC100519331 - - LOC100519331 LOC100519331 TSS2042 11:86582220-86622685 - - 13.6607 11.8259 15.0108 OK
LOC100519511 - - LOC100519511 LOC100519511 TSS17506 11:86765287-86787625 - - 0.448139 0.0874471 0.787024 OK
LOC100738653 - - LOC100738653 LOC100738653 TSS3247 11:86849090-86855072 - - 7.97515 6.45862 9.19761 OK
LOC100519683 - - LOC100519683 LOC100519683 TSS6930 11:86686020-86763493 - - 10.8229 9.69517 11.8956 OK
PSPC1 - - PSPC1 PSPC1 TSS3596 11:86908757-86971424 - - 16.6806 13.708 17.9101 OK
MPHOSPH8 - - MPHOSPH8 MPHOSPH8 TSS14492 11:86858312-86891778 - - 15.567 14.2629 16.8692 OK
LOC100520328 - - LOC100520328 LOC100520328 TSS19289 11:86976054-87012767 - - 7.49565 6.44718 8.35502 OK
LOC100738726 - - LOC100738726 LOC100738726 TSS13434 11:87072388-87139100 - - 2.84146 2.40166 3.27756 OK
LOC100624315 - - LOC100624315 LOC100624315 TSS9028 12:2250-12491 - - 0 0 0 OK
LOC100622219 - - LOC100622219 LOC100622219 TSS6703 11:87412891-87454675 - - 0 0 0 OK
ATP12A - - ATP12A ATP12A TSS968 11:87521934-87552637 - - 0.0180805 0 0.051887 OK
LOC100738776 - - LOC100738776 LOC100738776 TSS9905 11:87212172-87401756 - - 0.0538323 0.0130184 0.104147 OK
LOC100622920 - - LOC100622920 LOC100622920 TSS4681 12:32483-43868 - - 5.98303 4.57224 7.13611 OK
LOC100523137 - - LOC100523137 LOC100523137 TSS13716 12:43135-59818 - - 2.80883 2.19253 3.42249 OK
LOC100739377 - - LOC100739377 LOC100739377 TSS207 12:63400-76033 - - 3.2554 2.50494 3.99436 OK
LOC100522460 - - LOC100522460 LOC100522460 TSS16983	TSS18062 12:75312-80350 - - 17.8702 16.0037 19.7454 OK
NARF - - NARF NARF TSS864 12:86121-104306 - - 31.0404 28.4422 33.6489 OK
LOC100522272 - - LOC100522272 LOC100522272 TSS19319 12:122079-176872 - - 14.4816 13.3017 15.5988 OK
WDR45L - - WDR45L WDR45L TSS11643 12:190892-215171 - - 19.4353 16.0539 20.4656 OK
LOC100522636 - - LOC100522636 LOC100522636 TSS17362 12:221054-244656 - - 29.0406 26.3396 31.7477 OK
LOC100523990 - - LOC100523990 LOC100523990 TSS18897 12:274556-286980 - - 20.0343 15.8598 20.5918 OK
LOC100523691 - - LOC100523691 LOC100523691 TSS6658 12:261627-269285 - - 39.8802 36.8716 42.9077 OK
B3GNTL1 - - B3GNTL1 B3GNTL1 TSS13500 12:411338-478717 - - 8.0871 6.24501 9.14447 OK
LOC100624577 - - LOC100624577 LOC100624577 TSS24887 12:689651-690761 - - 0 0 0 OK
LOC100512305 - - LOC100512305 LOC100512305 TSS19685 12:553190-562454 - - 9.21161 7.39618 10.5987 OK
LOC100624958 - - LOC100624958 LOC100624958 TSS8218 12:949925-964059 - - 0.233436 0.100742 0.36267 OK
LOC100624862 - - LOC100624862 LOC100624862 TSS18158 12:899527-945459 - - 0.438964 0.218096 0.654289 OK
SLC16A3 - - SLC16A3 SLC16A3 TSS8454 12:964575-967564 - - 2.24312 1.64297 2.83492 OK
TBCD - - TBCD TBCD TSS23470 12:288033-410747 - - 20.6243 18.8367 22.1017 OK
LOC100625051 - - LOC100625051 LOC100625051 TSS18059 12:967906-982075 - - 12.7883 10.9591 13.9757 OK
FASN - - FASN FASN TSS7908 12:1023512-1032662 - - 21.1314 19.4138 22.554 OK
LOC100625661 - - LOC100625661 LOC100625661 TSS21504 12:1131197-1140201 - - 3.86048 3.22561 4.46777 OK
LOC100625228 - - LOC100625228 LOC100625228 TSS23897 12:1143384-1148971 - - 1.01963 0.572761 1.49858 OK
NPLOC4 - - NPLOC4 NPLOC4 TSS6351 12:1102455-1128796 - - 16.8861 15.3283 18.1275 OK
LOC100739739 - - LOC100739739 LOC100739739 TSS6546 12:1048578-1052119 - - 78.9519 71.519 79.3405 OK
LOC100626290 - - LOC100626290 LOC100626290 TSS955 12:1426938-1429099 - - 24.1697 12.9197 20.9945 OK
BAHCC1 - - BAHCC1 BAHCC1 TSS1429 12:1195983-1250976 - - 3.65294 3.30259 3.99787 OK
C12H17orf56 - - C12H17orf56 C12H17orf56 TSS10003 12:1429426-1439241 - - 9.20555 7.94718 10.0938 OK
AZI1 - - AZI1 AZI1 TSS20513 12:1444358-1462480 - - 13.1703 11.815 14.399 OK
SLC38A10 - - SLC38A10 SLC38A10 TSS17351	TSS8201 12:1374323-1424143 - - 20.7333 19.3278 22.1395 OK
AATK - - AATK AATK TSS21958 12:1499284-1514427 - - 14.012 12.7908 15.1281 OK
LOC100512857 - - LOC100512857 LOC100512857 TSS7683 12:1597853-1601723 - - 18.1959 14.0204 19.5941 OK
LOC100736873 - - LOC100736873 LOC100736873 TSS9573 12:1713112-1751241 - - 1.28098 0.762039 1.77809 OK
LOC100512677 - - LOC100512677 LOC100512677 TSS10175 12:1614902-1712686 - - 3.86759 3.38583 4.34408 OK
LOC100513228 - - LOC100513228 LOC100513228 TSS14395 12:1515848-1572577 - - 51.6873 46.2273 52.3026 OK
LOC100525071 - - LOC100525071 LOC100525071 TSS14724 12:1938629-1944940 - - 20.6657 17.7931 21.7957 OK
LOC100525249 - - LOC100525249 LOC100525249 TSS21814 12:1981821-1991669 - - 0.489563 0.231757 0.787974 OK
RNF213 - - RNF213 RNF213 TSS4643 12:1994085-2010916 - - 4.36859 3.72298 5.00973 OK
LOC100513619 - - LOC100513619 LOC100513619 TSS23621 12:2062557-2160870 - - 0.531037 0.432279 0.626562 OK
LOC100525776 - - LOC100525776 LOC100525776 TSS23165 12:2154395-2157853 - - 0 0 0 OK
EIF4A3 - - EIF4A3 EIF4A3 TSS19709 12:2267491-2293229 - - 28.3599 23.3105 28.9531 OK
LOC100737146 - - LOC100737146 LOC100737146 TSS4135 12:2193063-2200045 - - 1.77586 1.38072 2.17294 OK
CARD14 - - CARD14 CARD14 TSS202 12:2199589-2250625 - - 0.224023 0.0896093 0.380839 OK
LOC100525423 - - LOC100525423 LOC100525423 TSS16394 12:2212737-2222583 - - 0.490366 0.232093 0.789117 OK
SLC26A11 - - SLC26A11 SLC26A11 TSS24280 12:2171777-2192955 - - 43.9136 39.5598 44.7781 OK
CCDC40 - - CCDC40 CCDC40 TSS12584 12:2412708-2453540 - - 2.39345 1.92839 2.84578 OK
TBC1D16 - - TBC1D16 TBC1D16 TSS24859 12:2472008-2526430 - - 0.508561 0.286832 0.71708 OK
ENPP7 - - ENPP7 ENPP7 TSS17552 12:2680087-2686866 - - 0 0 0 OK
CBX4 - - CBX4 CBX4 TSS18903 12:2591309-2596780 - - 12.7151 10.4337 13.8989 OK
CBX8 - - CBX8 CBX8 TSS11544 12:2630996-2633613 - - 4.18101 3.06484 5.25401 OK
CBX2 - - CBX2 CBX2 TSS3405 12:2641568-2648346 - - 0.507053 0.289406 0.71036 OK
TIMP2 - - TIMP2 TIMP2 TSS7389 12:3294253-3337919 - - 62.6446 46.5833 57.0075 OK
LOC100515446 - - LOC100515446 LOC100515446 TSS10847 12:3396203-3464418 - - 16.2811 11.7498 17.4445 OK
CYTH1 - - CYTH1 CYTH1 TSS6682 12:3515292-3521379 - - 8.75752 6.35914 9.89866 OK
LOC100620805 - - LOC100620805 LOC100620805 TSS4602 12:3985470-3996925 - - 5.59049 4.05636 6.72762 OK
LOC100515794 - - LOC100515794 LOC100515794 TSS18224 12:4135728-4153307 - - 0 0 0 OK
USP36 - - USP36 USP36 TSS23129 12:3353930-3385629 - - 3.74765 3.14166 4.33848 OK
LOC100621037 - - LOC100621037 LOC100621037 TSS24601 12:4003722-4078134 - - 9.27621 7.65102 10.5531 OK
SEC14L1 - - SEC14L1 SEC14L1 TSS20669 12:4188613-4236012 - - 16.1948 14.1007 17.5804 OK
LOC100516105 - - LOC100516105 LOC100516105 TSS18074 12:4272967-4281925 - - 3.21614 2.12224 4.01505 OK
LOC100738453 - - LOC100738453 LOC100738453 TSS11935 12:4605293-4610660 - - 0.839337 0.341941 1.29937 OK
LOC100526132 - - LOC100526132 LOC100526132 TSS10106	TSS4013 12:2297282-2411488 - - 5.97174 5.26693 6.67636 OK
LOC100737294 - - LOC100737294 LOC100737294 TSS15547 12:2328239-2349426 - - 43.7505 39.3725 44.5727 OK
MGAT5B - - MGAT5B MGAT5B TSS9875 12:4370784-4419625 - - 32.1013 28.4912 33.4275 OK
SRSF2 - - SRSF2 SRSF2 TSS14859 12:4652817-4653543 - - 55.9056 37.065 48.3934 OK
ACTB - - ACTB ACTB TSS18862 12:1163225-1166037 - - 1124.4 1022.84 1054.73 OK
LOC100621462 - - LOC100621462 LOC100621462 TSS18408 12:4660868-4667748 - - 7.55099 5.86524 8.56578 OK
LOC100622284 - - LOC100622284 LOC100622284 TSS11801	TSS16676 12:4628803-4652095 - - 14.2906 13.0572 15.5335 OK
LOC100621548 - - LOC100621548 LOC100621548 TSS21654	TSS4071 12:4655737-4660789 - - 18.0045 15.6131 20.4129 OK
ST6GALNAC1 - - ST6GALNAC1 ST6GALNAC1 TSS1666 12:4756748-4760098 - - 0.0414755 0 0.112696 OK
LOC100517116 - - LOC100517116 LOC100517116 TSS7000 12:4811119-4812174 - - 0.353294 0 0.611963 OK
LOC100516929 - - LOC100516929 LOC100516929 TSS7022 12:4819867-4827001 - - 0.0927227 0 0.225657 OK
LOC100518510 - - LOC100518510 LOC100518510 TSS24369 12:4790372-4806911 - - 8.3864 7.25591 9.3444 OK
LOC100622193 - - LOC100622193 LOC100622193 TSS23863 12:4668067-4708866 - - 60.6887 52.9822 60.0749 OK
LOC100517601 - - LOC100517601 LOC100517601 TSS22042 12:4878421-4887342 - - 0.103313 0.0242559 0.194047 OK
LOC100622593 - - LOC100622593 LOC100622593 TSS11145 12:4888907-4890089 - - 0.207222 0 0.512911 OK
LOC100518330 - - LOC100518330 LOC100518330 TSS23590 12:4894854-4905573 - - 0.243693 0 0.474158 OK
LOC100518861 - - LOC100518861 LOC100518861 TSS12593 12:4830228-4840005 - - 23.8914 20.522 25.2146 OK
LOC100519210 - - LOC100519210 LOC100519210 TSS8764 12:5018689-5023813 - - 1.03984 0.707712 1.36662 OK
LOC100519384 - - LOC100519384 LOC100519384 TSS24177 12:5080749-5104490 - - 0.0442116 0.0107546 0.0860367 OK
LOC100519047 - - LOC100519047 LOC100519047 TSS4531 12:4990558-5016354 - - 13.5775 12.4496 14.6107 OK
PRPSAP1 - - PRPSAP1 PRPSAP1 TSS3947 12:5047808-5078207 - - 16.29 13.8368 17.5223 OK
LOC100519560 - - LOC100519560 LOC100519560 TSS8188 12:5106925-5112245 - - 11.9081 9.39321 13.4254 OK
RNF157 - - RNF157 RNF157 TSS7920 12:5129879-5207767 - - 14.6862 12.4855 15.9019 OK
FOXJ1 - - FOXJ1 FOXJ1 TSS18358 12:5212446-5215553 - - 0.0955142 0 0.213229 OK
LOC100623909 - - LOC100623909 LOC100623909 TSS2422 12:5264754-5267371 - - 0 0 0 OK
LOC100623825 - - LOC100623825 LOC100623825 TSS14903 12:5259720-5263291 - - 3.79906 2.63485 4.7014 OK
LOC100520094 - - LOC100520094 LOC100520094 TSS17627 12:5272442-5293852 - - 10.696 8.06865 11.9954 OK
TRIM65 - - TRIM65 TRIM65 TSS11096 12:5422299-5426642 - - 2.59072 1.83589 3.3454 OK
LOC100520633 - - LOC100520633 LOC100520633 TSS24617 12:5428282-5435389 - - 21.6174 17.6614 22.5026 OK
LOC100523273 - - LOC100523273 LOC100523273 TSS6780 12:5382590-5386265 - - 0.481106 0.175855 0.820658 OK
LOC100520449 - - LOC100520449 LOC100520449 TSS18561 12:5386230-5406387 - - 6.2743 4.26742 7.88388 OK
ACO - - ACO ACO TSS11462 12:5406194-5412420 - - 2.99752 1.96712 4.02792 OK
LOC100739290 - - LOC100739290 LOC100739290 TSS20174 12:5346036-5370774 - - 24.546 20.4274 25.3895 OK
EVPL - - EVPL EVPL TSS16870 12:5364941-5381725 - - 0.103875 0.0404943 0.161977 OK
FBF1 - - FBF1 FBF1 TSS1269 12:5439694-5467625 - - 6.08567 5.3604 6.80238 OK
ACOX1 - - ACOX1 ACOX1 TSS2032 12:5472405-5484941 - - 13.1495 10.8594 14.0729 OK
TRIM47 - - TRIM47 TRIM47 TSS7373 12:5492061-5496960 - - 8.48034 7.29892 9.44429 OK
LOC100623170 - - LOC100623170 LOC100623170 TSS2469	TSS321	TSS916 12:5235869-5259011 - - 26.4281 24.4268 28.4316 OK
UNC13D - - UNC13D UNC13D TSS3281 12:5521186-5535817 - - 0.584926 0.390313 0.763656 OK
LOC100523632 - - LOC100523632 LOC100523632 TSS18048 12:5539230-5574537 - - 5.37255 4.6616 6.03266 OK
LOC100521149 - - LOC100521149 LOC100521149 TSS17389 12:5511770-5519996 - - 96.8499 85.9799 95.4852 OK
LOC100521988 - - LOC100521988 LOC100521988 TSS1739 12:5597670-5631822 - - 0.21536 0.121234 0.308594 OK
LOC100521514 - - LOC100521514 LOC100521514 TSS23715 12:5588391-5597565 - - 14.0497 11.0946 15.3878 OK
LOC100625566 - - LOC100625566 LOC100625566 TSS11739 12:5703253-5704950 - - 1.79132 1.03244 2.49 OK
RECQL5 - - RECQL5 RECQL5 TSS4857 12:5679581-5694271 - - 3.90916 2.78515 4.95663 OK
LOC100625498 - - LOC100625498 LOC100625498 TSS17655 12:5696221-5697670 - - 1.07381 0.576246 1.53666 OK
LOC100626579 - - LOC100626579 LOC100626579 TSS24911 12:5714454-5740717 - - 5.63149 2.9149 6.76258 OK
SLC25A19 - - SLC25A19 SLC25A19 TSS1757 12:5824119-5835897 - - 3.20203 2.34978 4.05135 OK
LOC100523815 - - LOC100523815 LOC100523815 TSS23056	TSS7408 12:5641650-5678633 - - 15.7899 14.31 17.2735 OK
LOC100521680 - - LOC100521680 LOC100521680 TSS16961 12:5578722-5582160 - - 79.2156 72.4735 80.2634 OK
GRB2 - - GRB2 GRB2 TSS11448 12:5860463-5928885 - - 77.5035 62.7632 73.5803 OK
LOC100526070 - - LOC100526070 LOC100526070 TSS705 12:6035177-6066156 - - 7.89039 6.51522 8.97719 OK
LOC100525357 - - LOC100525357 LOC100525357 TSS11560	TSS20338 12:5813898-5817502 - - 16.0565 13.2075 17.4705 OK
LOC100525072 - - LOC100525072 LOC100525072 TSS15468	TSS24707 12:5817349-5821890 - - 24.6254 22.2182 27.0349 OK
GGA3 - - GGA3 GGA3 TSS15129 12:6025504-6034864 - - 30.1468 27.6532 31.3239 OK
LOC100514979 - - LOC100514979 LOC100514979 TSS5028 12:6227158-6238786 - - 0 0 0 OK
SLC16A5 - - SLC16A5 SLC16A5 TSS18510 12:6149129-6160194 - - 0.33281 0.127428 0.552188 OK
SUMO2 - - SUMO2 SUMO2 TSS848 12:6079141-6092538 - - 247.529 186.721 208.059 OK
HN1 - - HN1 HN1 TSS8084 12:6101964-6120122 - - 137.659 95.6442 113.005 OK
LOC100515164 - - LOC100515164 LOC100515164 TSS10220 12:6241257-6253256 - - 15.4798 10.852 15.7276 OK
CDR2L - - CDR2L CDR2L TSS5399 12:6256898-6266956 - - 3.52757 2.70054 4.35457 OK
LOC100526240 - - LOC100526240 LOC100526240 TSS12887 12:6124939-6126606 - - 2.50255 1.51751 3.37991 OK
ARMC7 - - ARMC7 ARMC7 TSS16332 12:6126602-6145548 - - 4.32748 3.54989 5.10508 OK
LOC100512069 - - LOC100512069 LOC100512069 TSS20821 12:6307211-6315570 - - 0 0 0 OK
LOC100512251 - - LOC100512251 LOC100512251 TSS9902 12:6324507-6328343 - - 0 0 0 OK
OTOP3 - - OTOP3 OTOP3 TSS9021 12:6296667-6303242 - - 0 0 0 OK
TMEM104 - - TMEM104 TMEM104 TSS23733 12:6395918-6447692 - - 1.23773 0.781127 1.68559 OK
LOC100736965 - - LOC100736965 LOC100736965 TSS4786	TSS5164 12:6275982-6295260 - - 19.5873 18.1076 21.0915 OK
GRIN2C - - GRIN2C GRIN2C TSS13831 12:6378935-6389834 - - 0 0 0 OK
LOC100515852 - - LOC100515852 LOC100515852 TSS10621 12:6586336-6604769 - - 0 0 0 OK
FADS6 - - FADS6 FADS6 TSS7944 12:6344067-6357131 - - 63.1305 53.0027 62.2082 OK
FDXR - - FDXR FDXR TSS23701	TSS7747 12:6362519-6373247 - - 11.4488 10.0696 12.8328 OK
NAT9 - - NAT9 NAT9 TSS15701 12:6448714-6453205 - - 24.9693 19.2408 24.9071 OK
SLC9A3R1 - - SLC9A3R1 SLC9A3R1 TSS8592 12:6455106-6472510 - - 13.985 11.7619 14.9095 OK
LOC100513620 - - LOC100513620 LOC100513620 TSS17103	TSS22937 12:6473500-6523755 - - 1.26659 0.840869 1.71995 OK
LOC100514068 - - LOC100514068 LOC100514068 TSS4404 12:6609573-6617563 - - 0.889674 0.202567 1.51926 OK
LOC100623358 - - LOC100623358 LOC100623358 TSS18154 12:6632508-6636417 - - 0.249386 0 0.474861 OK
CD300C - - CD300C CD300C TSS5609 12:6621091-6624938 - - 0.119496 0 0.259786 OK
LOC100623910 - - LOC100623910 LOC100623910 TSS6235 12:6733126-6741433 - - 4.13596 3.2255 4.88814 OK
LOC100737948 - - LOC100737948 LOC100737948 TSS19229 12:6806154-6810344 - - 0 0 0 OK
KIF19 - - KIF19 KIF19 TSS21000 12:6742502-6769288 - - 1.07985 0.766602 1.38414 OK
DNAI2 - - DNAI2 DNAI2 TSS8908 12:6769309-6799271 - - 0.476159 0.261698 0.680415 OK
TTYH2 - - TTYH2 TTYH2 TSS23201 12:6865495-6907175 - - 17.4044 15.7009 18.7482 OK
SDK2 - - SDK2 SDK2 TSS659 12:7744733-7895887 - - 1.31074 1.0851 1.53077 OK
LOC100518928 - - LOC100518928 LOC100518928 TSS9732 12:7951700-7962601 - - 1.19189 0.397586 1.88853 OK
LOC100517117 - - LOC100517117 LOC100517117 TSS4900	TSS9670 12:7918375-7940485 - - 10.0091 8.99902 11.0422 OK
LOC100517421 - - LOC100517421 LOC100517421 TSS13815 12:7990695-7999302 - - 4.69426 2.4661 5.78997 OK
LOC100517602 - - LOC100517602 LOC100517602 TSS13911	TSS20270	TSS24910 12:7999554-8007870 - - 4.20909 3.32339 5.09803 OK
LOC100518214 - - LOC100518214 LOC100518214 TSS9091 12:8119554-8467386 - - 3.08561 1.71678 4.08757 OK
SSTR2 - - SSTR2 SSTR2 TSS9973 12:8064435-8065545 - - 19.9582 15.455 20.5874 OK
SOX9 - - SOX9 SOX9 TSS16075 12:9029448-9032820 - - 5.08945 3.9877 5.96422 OK
LOC100516393 - - LOC100516393 LOC100516393 TSS15125	TSS24366 12:6911833-6916954 - - 597.376 572.627 628.115 OK
LOC100519105 - - LOC100519105 LOC100519105 TSS6456 12:9183554-9185938 - - 0.441951 0.0865018 0.778516 OK
LOC100518393 - - LOC100518393 LOC100518393 TSS21295 12:9114068-9116452 - - 0.441951 0.0865018 0.778516 OK
LOC100625946 - - LOC100625946 LOC100625946 TSS15404 12:11149894-11264154 - - 1.945 1.36776 2.49617 OK
LOC100518034 - - LOC100518034 LOC100518034 TSS15408 12:8008264-8027807 - - 14.0612 12.6989 15.3679 OK
COG1 - - COG1 COG1 TSS15456 12:8026055-8040938 - - 19.6532 18.2206 21.106 OK
LOC100738613 - - LOC100738613 LOC100738613 TSS8607 12:11440616-11488007 - - 2.85171 2.37703 3.3211 OK
ABCA5 - - ABCA5 ABCA5 TSS24118 12:11330566-11338741 - - 18.2807 13.512 19.3808 OK
LOC100738654 - - LOC100738654 LOC100738654 TSS19397 12:11498460-11517809 - - 0.664632 0.350854 0.974594 OK
LOC100738727 - - LOC100738727 LOC100738727 TSS14605 12:11569082-11598970 - - 0.280305 0.132392 0.41924 OK
ABCA8 - - ABCA8 ABCA8 TSS22208 12:11615578-11716664 - - 0.811511 0.607977 1.02777 OK
LOC100521038 - - LOC100521038 LOC100521038 TSS11292 12:11961081-11967283 - - 4.77166 3.39495 5.96855 OK
ABCA6 - - ABCA6 ABCA6 TSS13910 12:11806199-11850357 - - 0.92238 0.672211 1.15956 OK
ABCA9 - - ABCA9 ABCA9 TSS20596 12:11731491-11787345 - - 1.16377 0.942811 1.37539 OK
LOC100522273 - - LOC100522273 LOC100522273 TSS12350 12:12074832-12123958 - - 4.24464 3.41468 5.06605 OK
LOC100739084 - - LOC100739084 LOC100739084 TSS1451 12:12324316-12325421 - - 0 0 0 OK
WIPI1 - - WIPI1 WIPI1 TSS8351 12:12181683-12218356 - - 4.82585 3.80332 5.73894 OK
LOC100521576 - - LOC100521576 LOC100521576 TSS21289 12:12219492-12304132 - - 1.15173 0.73536 1.54075 OK
LOC100739042 - - LOC100739042 LOC100739042 TSS21316 12:12330290-12339482 - - 1.13467 0.692675 1.54833 OK
GNA13 - - GNA13 GNA13 TSS6474 12:12403035-12442990 - - 2.56457 1.87644 3.22181 OK
LOC100739604 - - LOC100739604 LOC100739604 TSS9663 12:12654638-12661490 - - 4.36956 3.11515 5.47663 OK
LOC100522637 - - LOC100522637 LOC100522637 TSS23840 12:12450191-12458354 - - 0 0 0 OK
PRKAR1A - - PRKAR1A PRKAR1A TSS14848 12:12130804-12147066 - - 76.1441 64.73 74.2082 OK
LOC100522100 - - LOC100522100 LOC100522100 TSS4198 12:13142345-13154327 - - 0 0 0 OK
LOC100739667 - - LOC100739667 LOC100739667 TSS13290 12:13030865-13125101 - - 0.60261 0.32845 0.912362 OK
CEP112 - - CEP112 CEP112 TSS2820 12:12705842-12962648 - - 2.04096 1.38447 2.6875 OK
AMZ2 - - AMZ2 AMZ2 TSS21994 12:12361885-12371208 - - 33.7999 28.0135 34.4009 OK
PRKCA - - PRKCA PRKCA TSS14351 12:13197690-13602554 - - 7.02668 5.4397 8.2228 OK
LOC100523919 - - LOC100523919 LOC100523919 TSS20337 12:13761316-13822211 - - 9.3054 6.63964 10.2495 OK
CACNG1 - - CACNG1 CACNG1 TSS10004 12:13833205-13844295 - - 0.0655617 0 0.168895 OK
LOC100525250 - - LOC100525250 LOC100525250 TSS22407 12:13660096-13698698 - - 0.619453 0.268054 0.964995 OK
HELZ - - HELZ HELZ TSS18985 12:13865184-14023979 - - 2.56704 2.24377 2.88224 OK
LOC100739438 - - LOC100739438 LOC100739438 TSS24769 12:14054071-14069934 - - 37.4712 28.5039 35.9976 OK
PITPNC1 - - PITPNC1 PITPNC1 TSS3501 12:14104696-14376238 - - 7.16221 5.67719 8.38243 OK
LOC100524704 - - LOC100524704 LOC100524704 TSS11727 12:14395031-14411057 - - 2.18354 1.4213 2.89525 OK
LOC100739788 - - LOC100739788 LOC100739788 TSS8407 12:14411293-14424333 - - 6.24365 4.35151 7.37864 OK
LOC100524394 - - LOC100524394 LOC100524394 TSS1751	TSS9892 12:14070947-14095591 - - 22.1932 20.1267 24.2619 OK
BPTF - - BPTF BPTF TSS21847 12:14461465-14570738 - - 1.75511 1.47662 2.02507 OK
LOC100524893 - - LOC100524893 LOC100524893 TSS5558 12:14570744-14593272 - - 5.34028 4.40491 6.18725 OK
PECAM1 - - PECAM1 PECAM1 TSS12292 12:14661765-14716420 - - 7.70346 6.53227 8.83341 OK
LOC100511153 - - LOC100511153 LOC100511153 TSS4873 12:14983741-14986697 - - 0 0 0 OK
SCN4A - - SCN4A SCN4A TSS14436 12:15008605-15037441 - - 0.036013 0 0.0699195 OK
ICAM-2 - - ICAM-2 ICAM-2 TSS16150 12:14977959-14982966 - - 1.06514 0.511068 1.59709 OK
GH1 - - GH1 GH1 TSS19857 12:15056361-15058095 - - 0 0 0 OK
CD79B - - CD79B CD79B TSS2211 12:15044393-15047829 - - 0.118064 0 0.257074 OK
LOC100512920 - - LOC100512920 LOC100512920 TSS11113 12:15065793-15077298 - - 0.0410236 0 0.111583 OK
ERN1 - - ERN1 ERN1 TSS1271 12:14917344-14951130 - - 0.440217 0.253464 0.62214 OK
SMARCD2 - - SMARCD2 SMARCD2 TSS12233 12:15083306-15092204 - - 5.59652 4.65039 6.51552 OK
TEX2 - - TEX2 TEX2 TSS1548 12:14758928-14861343 - - 23.6124 21.9634 24.84 OK
TBP10 - - TBP10 TBP10 TSS10972 12:15092306-15096632 - - 75.7432 64.0113 74.4307 OK
CCDC47 - - CCDC47 CCDC47 TSS13508 12:15155192-15174495 - - 19.0426 15.7622 20.0938 OK
LOC100513305 - - LOC100513305 LOC100513305 TSS9696 12:15181716-15211525 - - 8.3641 6.36106 9.51655 OK
LIMD2 - - LIMD2 LIMD2 TSS8904 12:15212864-15214392 - - 31.4345 25.1954 32.1402 OK
TACO1 - - TACO1 TACO1 TSS13449 12:15295165-15299597 - - 8.57595 6.68176 9.84447 OK
FTSJ3 - - FTSJ3 FTSJ3 TSS16019 12:15096888-15104807 - - 6.84707 6.09364 7.59361 OK
DDX42 - - DDX42 DDX42 TSS24056 12:15104467-15154552 - - 21.2808 19.9451 22.7609 OK
LOC100515049 - - LOC100515049 LOC100515049 TSS4483 12:15364434-15373589 - - 0.030332 0 0.0845592 OK
KCNH6 - - KCNH6 KCNH6 TSS24085 12:15341017-15361415 - - 0.620996 0.41323 0.82646 OK
DCAF7 - - DCAF7 DCAF7 TSS11920 12:15310800-15337809 - - 10.6432 8.54026 12.2817 OK
LOC100514727 - - LOC100514727 LOC100514727 TSS16073 12:15401945-15414046 - - 0 0 0 OK
ACE - - ACE ACE TSS1309	TSS8614 12:15381361-15401171 - - 2.29756 1.81426 2.78119 OK
CYB561 - - CYB561 CYB561 TSS10607 12:15429838-15432116 - - 13.0515 8.77098 13.5782 OK
MAP3K3 - - MAP3K3 MAP3K3 TSS15966 12:15215097-15285646 - - 5.64637 5.08284 6.21008 OK
TANC2 - - TANC2 TANC2 TSS10796 12:15440650-15617981 - - 1.67184 1.40556 1.93397 OK
MARCH10 - - MARCH10 MARCH10 TSS8818 12:15868264-15948980 - - 0.0727855 0 0.137216 OK
MRC2 - - MRC2 MRC2 TSS20581 12:15952807-15980771 - - 3.30576 2.82572 3.77724 OK
LOC100516460 - - LOC100516460 LOC100516460 TSS4188 12:16149943-16175744 - - 0 0 0 OK
LOC100515752 - - LOC100515752 LOC100515752 TSS14574 12:16181519-16198932 - - 5.26294 4.15794 6.25438 OK
TLK2 - - TLK2 TLK2 TSS16060 12:16021243-16119830 - - 7.19817 6.33758 8.05508 OK
LOC100516998 - - LOC100516998 LOC100516998 TSS7730 12:16798613-16813389 - - 0.0698545 0 0.178304 OK
ITGB3 - - ITGB3 ITGB3 TSS8321 12:16718914-16775379 - - 5.08368 4.477 5.68397 OK
LOC100517185 - - LOC100517185 LOC100517185 TSS15238	TSS7617 12:16834066-16904177 - - 6.58472 5.89211 7.27835 OK
LOC100517913 - - LOC100517913 LOC100517913 TSS7076 12:16924919-17122116 - - 8.69678 7.89094 9.44388 OK
LOC100518448 - - LOC100518448 LOC100518448 TSS5350 12:17275733-17284840 - - 0 0 0 OK
LOC100738284 - - LOC100738284 LOC100738284 TSS2141 12:17354774-17356920 - - 0.0644836 0 0.149141 OK
LOC100738383 - - LOC100738383 LOC100738383 TSS20541 12:17236322-17243114 - - 6.2789 4.11224 7.52618 OK
ARF4 - - ARF4 ARF4 TSS4789 12:17474690-17479635 - - 16.4102 5.40636 12.3265 OK
CRHR1 - - CRHR1 CRHR1 TSS18011 12:17367312-17420151 - - 6.11256 4.46233 7.23205 OK
LOC100738351 - - LOC100738351 LOC100738351 TSS6427 12:17126682-17233980 - - 34.3633 31.2005 35.3829 OK
LOC100519512 - - LOC100519512 LOC100519512 TSS2527 12:17663265-17668160 - - 0.698647 0.239444 1.1174 OK
LOC100738693 - - LOC100738693 LOC100738693 TSS3469 12:17781943-17835413 - - 0 0 0 OK
LOC100738655 - - LOC100738655 LOC100738655 TSS3779 12:17734674-17753564 - - 0.073462 0 0.186079 OK
LOC100738578 - - LOC100738578 LOC100738578 TSS10431 12:17917697-17924965 - - 0 0 0 OK
LOC100519332 - - LOC100519332 LOC100519332 TSS7771 12:17854306-17875505 - - 11.0189 9.74 12.0971 OK
LOC100626147 - - LOC100626147 LOC100626147 TSS7200 12:18123940-18129835 - - 1.53219 0.865798 2.19335 OK
NSF - - NSF NSF TSS2134 12:17490813-17655336 - - 70.4864 63.6676 70.7799 OK
LOC100738728 - - LOC100738728 LOC100738728 TSS16153 12:17894839-17910387 - - 36.5371 30.304 37.2039 OK
LOC100625802 - - LOC100625802 LOC100625802 TSS3366 12:17994888-18037003 - - 0.896144 0.476275 1.28594 OK
LOC100524336 - - LOC100524336 LOC100524336 TSS20686 12:18438473-18447519 - - 0 0 0 OK
MAP3K14 - - MAP3K14 MAP3K14 TSS13858 12:18411795-18430175 - - 0.922097 0.624936 1.20523 OK
FMNL1 - - FMNL1 FMNL1 TSS4411 12:18448184-18473774 - - 4.97452 4.23675 5.67456 OK
PLEKHM1 - - PLEKHM1 PLEKHM1 TSS10365 12:18157270-18205028 - - 1.35208 1.03596 1.6539 OK
ARHGAP27 - - ARHGAP27 ARHGAP27 TSS24036 12:18203874-18337076 - - 2.18202 1.81835 2.54569 OK
LOC100524519 - - LOC100524519 LOC100524519 TSS21527 12:18500137-18506805 - - 7.52874 5.85443 8.43727 OK
LOC100520929 - - LOC100520929 LOC100520929 TSS22220 12:18522109-18528823 - - 4.25621 3.31633 5.19676 OK
PLCD3 - - PLCD3 PLCD3 TSS24699 12:18530502-18551178 - - 11.1054 9.73572 12.3734 OK
LOC100520763 - - LOC100520763 LOC100520763 TSS20035 12:18515736-18518254 - - 22.7007 20.0576 24.5063 OK
NMT1 - - NMT1 NMT1 TSS11602 12:18555064-18584849 - - 19.443 16.5524 20.5489 OK
LOC780424 - - LOC780424 LOC780424 TSS11282 12:18629301-18661459 - - 24.531 14.9637 22.4455 OK
KIF18B - - KIF18B KIF18B TSS8799 12:18681087-18692927 - - 0.695456 0.453396 0.927401 OK
LOC100521290 - - LOC100521290 LOC100521290 TSS14550	TSS16120 12:18585182-18611127 - - 28.5514 26.2027 30.9704 OK
GJD3 - - GJD3 GJD3 TSS11474 12:18789729-18791061 - - 1.25689 0.720848 1.77809 OK
LOC100522512 - - LOC100522512 LOC100522512 TSS21602 12:18760067-18761826 - - 7.34383 3.83079 8.27945 OK
LOC100513492 - - LOC100513492 LOC100513492 TSS9606 12:18922196-18941366 - - 0.163452 0.0441153 0.264692 OK
LOC100525073 - - LOC100525073 LOC100525073 TSS22333 12:18813560-18822988 - - 11.043 9.289 12.0174 OK
LOC100526134 - - LOC100526134 LOC100526134 TSS3378 12:18945658-18953630 - - 6.02182 4.00935 7.81131 OK
FZD2 - - FZD2 FZD2 TSS11817 12:19086024-19087228 - - 5.46029 3.93425 6.4862 OK
LOC100513880 - - LOC100513880 LOC100513880 TSS171 12:19115435-19171117 - - 11.8165 10.7269 12.7993 OK
SLC4A1 - - SLC4A1 SLC4A1 TSS15978 12:19180180-19193175 - - 4.01186 3.38139 4.62907 OK
GRN - - GRN GRN TSS24686 12:19212413-19216283 - - 17.536 15.0218 18.67 OK
ITGA2B - - ITGA2B ITGA2B TSS6002 12:19231262-19247912 - - 1.49694 1.15509 1.82889 OK
LOC100514069 - - LOC100514069 LOC100514069 TSS24883 12:19216946-19227211 - - 14.7334 12.6293 16.0317 OK
SLC25A39 - - SLC25A39 SLC25A39 TSS3121 12:19275102-19278534 - - 35.3822 29.4777 36.2039 OK
LOC100514598 - - LOC100514598 LOC100514598 TSS2034 12:19312001-19323667 - - 0.44315 0.202781 0.675938 OK
LOC100514791 - - LOC100514791 LOC100514791 TSS1524 12:19328031-19330644 - - 16.924 12.9753 17.9347 OK
LOC100621582 - - LOC100621582 LOC100621582 TSS4215 12:19292487-19306550 - - 34.0767 29.8263 35.2747 OK
LOC100512433 - - LOC100512433 LOC100512433 TSS11444 12:19443705-19444950 - - 0.896611 0.217356 1.52149 OK
NAGS - - NAGS NAGS TSS23325 12:19407042-19410613 - - 0.06764 0 0.173472 OK
LOC100515338 - - LOC100515338 LOC100515338 TSS20509 12:19385077-19390170 - - 17.74 12.9828 18.4675 OK
TMEM101 - - TMEM101 TMEM101 TSS15132 12:19402224-19405661 - - 15.6545 12.8023 16.6306 OK
GFAP - - GFAP GFAP TSS24464 12:18700993-18711304 - - 250.516 232.681 244.844 OK
EFTUD2 - - EFTUD2 EFTUD2 TSS12892	TSS16669	TSS22966 12:18705037-18759721 - - 23.3586 21.7373 24.9949 OK
LOC100521923 - - LOC100521923 LOC100521923 TSS11406 12:18713642-18718971 - - 1.86196 1.35992 2.37196 OK
ATXN7L3 - - ATXN7L3 ATXN7L3 TSS17379	TSS3520 12:19330751-19336744 - - 36.9455 34.929 39.0894 OK
PPY - - PPY PPY TSS20067 12:19453481-19455137 - - 0 0 0 OK
LOC100512252 - - LOC100512252 LOC100512252 TSS20322 12:19466183-19475059 - - 3.30396 1.68712 4.56515 OK
LOC100515853 - - LOC100515853 LOC100515853 TSS4515 12:19512429-19518355 - - 2.25685 1.18102 3.30686 OK
LOC100515505 - - LOC100515505 LOC100515505 TSS22616 12:19500993-19509142 - - 17.7592 14.8669 18.829 OK
LOC100516035 - - LOC100516035 LOC100516035 TSS25017 12:19564585-19568441 - - 1.12177 0.254518 1.90889 OK
LOC100514980 - - LOC100514980 LOC100514980 TSS22926 12:19338359-19354807 - - 0.522739 0.273115 0.751066 OK
LOC100515165 - - LOC100515165 LOC100515165 TSS12678 12:19350510-19384618 - - 40.2342 35.7488 41.5527 OK
LOC100512070 - - LOC100512070 LOC100512070 TSS18445 12:19357407-19361986 - - 21.0545 17.2757 22.0188 OK
LOC100512983 - - LOC100512983 LOC100512983 TSS9368 12:19570026-19580068 - - 20.4844 14.4931 21.3371 OK
LOC100516574 - - LOC100516574 LOC100516574 TSS10082 12:19665266-19682082 - - 0 0 0 OK
LOC100513306 - - LOC100513306 LOC100513306 TSS16846 12:19588914-19592503 - - 0 0 0 OK
MPP3 - - MPP3 MPP3 TSS15411	TSS7542 12:19530867-19556249 - - 9.1558 7.99357 10.322 OK
LOC100516931 - - LOC100516931 LOC100516931 TSS10382 12:19790805-19792763 - - 27.9938 23.0441 28.6222 OK
RUNDC3A - - RUNDC3A RUNDC3A TSS5862 12:19265059-19274500 - - 259.904 253.194 270.373 OK
ETV4 - - ETV4 ETV4 TSS11524	TSS22146 12:19893842-19910560 - - 3.95914 3.2421 4.67635 OK
DHX8 - - DHX8 DHX8 TSS1341	TSS16385 12:19859970-19891100 - - 8.64011 7.72142 9.56673 OK
LOC100624758 - - LOC100624758 LOC100624758 TSS22886 12:19991289-20002226 - - 1.98763 1.21505 2.70626 OK
BRCA1 - - BRCA1 BRCA1 TSS8546 12:20029313-20091797 - - 0.77965 0.531193 1.02779 OK
RPL27 - - RPL27 RPL27 TSS3417 12:19987409-19989401 - - 558.059 349.101 387.875 OK
LOC100624863 - - LOC100624863 LOC100624863 TSS21411 12:20135706-20140542 - - 0 0 0 OK
LOC100520329 - - LOC100520329 LOC100520329 TSS12115 12:20231750-20235970 - - 0.621016 0.349268 0.889046 OK
TMEM106A - - TMEM106A TMEM106A TSS19087 12:20126619-20134791 - - 5.66634 4.68182 6.55984 OK
RUNDC1 - - RUNDC1 RUNDC1 TSS22117 12:20165943-20171631 - - 9.08865 7.03421 10.3637 OK
AOC2 - - AOC2 AOC2 TSS7396 12:20237044-20241867 - - 0.941632 0.620921 1.24184 OK
VAT1 - - VAT1 VAT1 TSS10803 12:20003135-20023003 - - 30.9984 27.8051 32.6262 OK
LOC100625457 - - LOC100625457 LOC100625457 TSS12597 12:20012174-20015782 - - 55.0342 46.4093 54.3937 OK
PSME3 - - PSME3 PSME3 TSS18619 12:20244827-20250106 - - 21.6178 15.4942 22.224 OK
NBR1 - - NBR1 NBR1 TSS21250 12:20093170-20126410 - - 27.8344 26.0831 29.0562 OK
WNK4 - - WNK4 WNK4 TSS12724 12:20279620-20296789 - - 2.30782 1.90778 2.6988 OK
LOC100518575 - - LOC100518575 LOC100518575 TSS6705 12:20277794-20278913 - - 84.0252 62.9444 76.7315 OK
BECN1 - - BECN1 BECN1 TSS2729 12:20256895-20268416 - - 30.5565 26.4186 32.3249 OK
LOC100626954 - - LOC100626954 LOC100626954 TSS1678 12:20268169-20277603 - - 23.4963 21.6629 25.358 OK
EZH1 - - EZH1 EZH1 TSS20133 12:20306792-20338046 - - 6.47554 5.47791 7.4613 OK
LOC100622124 - - LOC100622124 LOC100622124 TSS14929 12:20339868-20342633 - - 23.5242 18.3058 23.7976 OK
RAMP2 - - RAMP2 RAMP2 TSS9251 12:20346947-20349170 - - 66.6062 48.7828 59.7095 OK
CCR10 - - CCR10 CCR10 TSS16690 12:20376687-20378579 - - 2.47426 1.52408 3.39987 OK
PLEKHH3 - - PLEKHH3 PLEKHH3 TSS4330	TSS7575 12:20365390-20374505 - - 1.41496 1.02858 1.80211 OK
CNTNAP1 - - CNTNAP1 CNTNAP1 TSS3890 12:20379412-20386573 - - 11.0711 9.2979 12.0903 OK
LOC100521218 - - LOC100521218 LOC100521218 TSS7612 12:20387949-20389596 - - 37.0877 27.3559 34.7955 OK
LOC100520862 - - LOC100520862 LOC100520862 TSS18823 12:20351169-20364519 - - 93.9052 76.5071 88.9439 OK
LOC100519106 - - LOC100519106 LOC100519106 TSS17846 12:20433658-20454278 - - 11.9729 9.45777 13.5698 OK
HSD17B1 - - HSD17B1 HSD17B1 TSS2130 12:20482372-20484253 - - 1.19224 0.596379 1.72287 OK
COASY - - COASY COASY TSS6644 12:20471081-20475435 - - 10.6387 8.91961 11.543 OK
LOC100518929 - - LOC100518929 LOC100518929 TSS19124 12:20427178-20433373 - - 48.8789 42.0448 49.2899 OK
NAGLU - - NAGLU NAGLU TSS12768 12:20485023-20492488 - - 4.95086 4.06051 5.81921 OK
LOC100521397 - - LOC100521397 LOC100521397 TSS13523 12:20457004-20462859 - - 0.341894 0.0997061 0.598236 OK
LOC100519270 - - LOC100519270 LOC100519270 TSS11150	TSS7802 12:20462300-20470222 - - 15.1729 13.5883 16.7864 OK
STAT5A - - STAT5A STAT5A TSS2556 12:20651660-20707449 - - 1.73177 1.26646 2.17501 OK
STAT3 - - STAT3 STAT3 TSS1425 12:20711741-20775571 - - 7.84238 6.61829 8.89333 OK
STAT5B - - STAT5B STAT5B TSS12022 12:20807654-20862080 - - 2.45461 1.91237 2.9748 OK
LOC100736840 - - LOC100736840 LOC100736840 TSS3432 12:20832215-20835367 - - 0.112035 0 0.262341 OK
HCRT - - HCRT HCRT TSS13184 12:20878752-20880147 - - 0 0 0 OK
KCNH4 - - KCNH4 KCNH4 TSS21799 12:20883643-20900470 - - 7.26022 6.26699 8.13241 OK
GHDC - - GHDC GHDC TSS4418 12:20871182-20876033 - - 5.65765 4.81112 6.50564 OK
LOC100524041 - - LOC100524041 LOC100524041 TSS12059 12:20926889-20927407 - - 0.179118 0 0.370722 OK
DHX58 - - DHX58 DHX58 TSS6618 12:20937911-20946764 - - 1.14052 0.795789 1.46724 OK
LOC100524706 - - LOC100524706 LOC100524706 TSS13367	TSS24555 12:21009328-21013030 - - 7.52706 5.40174 9.66138 OK
RAB5C - - RAB5C RAB5C TSS18847 12:20904149-20926107 - - 75.1151 65.2386 73.7913 OK
LOC100622424 - - LOC100622424 LOC100622424 TSS18801 12:20996390-21006552 - - 1.0375 0.632523 1.43372 OK
KAT2A - - KAT2A KAT2A TSS18706 12:20928667-20937622 - - 19.379 17.3668 21.2816 OK
LOC100523018 - - LOC100523018 LOC100523018 TSS19778	TSS20861	TSS3122 12:20501312-20562489 - - 57.5377 55.1104 60.361 OK
DNAJC7 - - DNAJC7 DNAJC7 TSS21512	TSS24336	TSS8005 12:21015957-21046526 - - 61.0578 57.541 64.8017 OK
TTC25 - - TTC25 TTC25 TSS18767 12:21057603-21078393 - - 7.92294 6.46746 9.25345 OK
GAST - - GAST GAST TSS7533 12:21121157-21123390 - - 0.213084 0 0.416559 OK
ACL - - ACL ACL TSS18032 12:21082936-21106727 - - 15.1465 12.6033 16.1779 OK
LOC100736934 - - LOC100736934 LOC100736934 TSS6575 12:21128487-21137028 - - 1.17811 0.763278 1.56125 OK
JUP - - JUP JUP TSS12275 12:21145389-21174257 - - 4.10094 3.43912 4.75115 OK
LOC100736758 - - LOC100736758 LOC100736758 TSS23501 12:21108233-21111785 - - 4.29398 3.29222 5.23763 OK
FKBP10 - - FKBP10 FKBP10 TSS9610 12:21195578-21201314 - - 1.87227 1.01391 2.63616 OK
LEPREL4 - - LEPREL4 LEPREL4 TSS8609 12:21185701-21194844 - - 3.35822 2.62856 4.06231 OK
LOC100737072 - - LOC100737072 LOC100737072 TSS7244 12:21326290-21331759 - - 0.756333 0.41485 1.07861 OK
LOC100737030 - - LOC100737030 LOC100737030 TSS1285 12:21316085-21323804 - - 0.0534161 0 0.141305 OK
LOC100515685 - - LOC100515685 LOC100515685 TSS6969 12:21509157-21509951 - - 11.4318 6.90006 12.3139 OK
CNP - - CNP CNP TSS412 12:21048137-21055818 - - 160.613 147.449 158.614 OK
LOC100515339 - - LOC100515339 LOC100515339 TSS613 12:21536795-21540280 - - 9.0537 7.01619 10.4787 OK
LOC100517304 - - LOC100517304 LOC100517304 TSS19605 12:21594352-21595315 - - 0.0797796 0 0.199412 OK
LOC100516932 - - LOC100516932 LOC100516932 TSS16359 12:21598915-21599581 - - 0 0 0 OK
LOC100517119 - - LOC100517119 LOC100517119 TSS14054 12:21616337-21616937 - - 0 0 0 OK
LOC100522699 - - LOC100522699 LOC100522699 TSS9809 12:21608271-21609149 - - 0.223082 0 0.437435 OK
LOC100522892 - - LOC100522892 LOC100522892 TSS845 12:21623857-21624415 - - 0 0 0 OK
LOC100518750 - - LOC100518750 LOC100518750 TSS221 12:21641835-21642638 - - 0.0996514 0 0.239146 OK
LOC100518930 - - LOC100518930 LOC100518930 TSS17807 12:21646756-21647441 - - 0 0 0 OK
LOC100517852 - - LOC100517852 LOC100517852 TSS4124 12:21638434-21638947 - - 0 0 0 OK
LOC100519107 - - LOC100519107 LOC100519107 TSS5812 12:21655131-21655792 - - 0 0 0 OK
LOC100738100 - - LOC100738100 LOC100738100 TSS12734 12:21660420-21661630 - - 0 0 0 OK
LOC100523463 - - LOC100523463 LOC100523463 TSS21022 12:21684300-21684867 - - 0.0787622 0 0.225789 OK
LOC100523275 - - LOC100523275 LOC100523275 TSS9139 12:21666348-21666991 - - 0 0 0 OK
LOC100517492 - - LOC100517492 LOC100517492 TSS2968 12:21669272-21670600 - - 0.109669 0 0.241006 OK
LOC100518215 - - LOC100518215 LOC100518215 TSS10632 12:21710071-21711018 - - 0 0 0 OK
LOC100518035 - - LOC100518035 LOC100518035 TSS22940 12:21704678-21705700 - - 0 0 0 OK
KRT39 - - KRT39 KRT39 TSS8948 12:21689836-21697752 - - 0.048554 0 0.12984 OK
LOC100736981 - - LOC100736981 LOC100736981 TSS9746 12:21278610-21281193 - - 252.12 215.849 233.453 OK
LOC100518395 - - LOC100518395 LOC100518395 TSS14309 12:21717107-21717908 - - 0 0 0 OK
LOC100518576 - - LOC100518576 LOC100518576 TSS17727 12:21723745-21724697 - - 0 0 0 OK
LOC100523088 - - LOC100523088 LOC100523088 TSS22710 12:21757295-21758162 - - 0 0 0 OK
LOC100517674 - - LOC100517674 LOC100517674 TSS21791 12:21737010-21737622 - - 0 0 0 OK
KRT26 - - KRT26 KRT26 TSS21536 12:21793156-21799808 - - 0.256178 0.0453981 0.453981 OK
KRT12 - - KRT12 KRT12 TSS1164 12:21879463-21886530 - - 0 0 0 OK
LOC100524337 - - LOC100524337 LOC100524337 TSS22661 12:21778904-21785638 - - 6.15718 4.89305 7.19351 OK
KRT27 - - KRT27 KRT27 TSS13363 12:21806541-21811897 - - 11.7134 9.48021 13.1448 OK
LOC100519795 - - LOC100519795 LOC100519795 TSS22023 12:21940674-21959202 - - 0 0 0 OK
LOC100520694 - - LOC100520694 LOC100520694 TSS11420 12:21819556-21829940 - - 0.365048 0.127597 0.595454 OK
LOC100520863 - - LOC100520863 LOC100520863 TSS5033 12:21824881-21829686 - - 0.145844 0 0.486148 OK
LOC100520330 - - LOC100520330 LOC100520330 TSS19020 12:21893150-21902688 - - 0 0 0 OK
LOC100738850 - - LOC100738850 LOC100738850 TSS14350 12:21986247-21990424 - - 0 0 0 OK
LOC100519971 - - LOC100519971 LOC100519971 TSS5421 12:21842077-21846568 - - 6.88047 5.81405 7.88442 OK
LOC100520514 - - LOC100520514 LOC100520514 TSS23857 12:21842935-21847159 - - 1.10681 0.654022 1.6099 OK
CCR7 - - CCR7 CCR7 TSS17353 12:22140217-22152033 - - 0.0340784 0 0.0941804 OK
LOC100521862 - - LOC100521862 LOC100521862 TSS11003 12:22240481-22260359 - - 0.062592 0 0.145085 OK
LOC100524521 - - LOC100524521 LOC100524521 TSS22377 12:22121892-22127042 - - 14.9104 7.96765 14.1797 OK
IGFBP4 - - IGFBP4 IGFBP4 TSS10563 12:22276125-22289602 - - 12.1955 8.28864 12.6381 OK
LOC100521578 - - LOC100521578 LOC100521578 TSS20985 12:22090750-22094559 - - 18.6601 15.5167 19.7945 OK
LOC100521398 - - LOC100521398 LOC100521398 TSS11758 12:22165102-22178388 - - 26.5268 16.998 25.0666 OK
LOC100522209 - - LOC100522209 LOC100522209 TSS8648 12:22349725-22350607 - - 0 0 0 OK
TOPOII - - TOPOII TOPOII TSS24334 12:22310213-22337485 - - 1.00263 0.795241 1.20966 OK
CDC6 - - CDC6 CDC6 TSS23374 12:22409873-22424492 - - 0.537811 0.278984 0.774955 OK
LOC100737113 - - LOC100737113 LOC100737113 TSS1867 12:21339400-21500738 - - 0.265886 0.043594 0.504888 OK
LOC100514981 - - LOC100514981 LOC100514981 TSS1457 12:21346680-21347209 - - 0.173771 0 0.363013 OK
LOC100623387 - - LOC100623387 LOC100623387 TSS1731 12:21363120-21368238 - - 0.0519116 0 0.188047 OK
KRT34 - - KRT34 KRT34 TSS20171 12:21391715-21396633 - - 0.0104026 0 0.113028 OK
KRT31 - - KRT31 KRT31 TSS6564 12:21404863-21408896 - - 0.0112352 0 0.121157 OK
KRT32 - - KRT32 KRT32 TSS14278 12:21433476-21441659 - - 0 0 0 OK
LOC100514792 - - LOC100514792 LOC100514792 TSS561 12:21447550-21452430 - - 0.0132545 0 0.140376 OK
KRT36 - - KRT36 KRT36 TSS10578 12:21458730-21463167 - - 0.13351 0 0.240193 OK
LOC100515166 - - LOC100515166 LOC100515166 TSS14549 12:21475569-21479809 - - 0.065302 0 0.196233 OK
LOC100515506 - - LOC100515506 LOC100515506 TSS6335 12:21488887-21494420 - - 0.0204072 0 0.0740443 OK
LOC396709 - - LOC396709 LOC396709 TSS15342	TSS19627	TSS19792	TSS789 12:22356757-22403775 - - 5.42644 4.55722 6.29473 OK
THRA - - THRA THRA TSS21766 12:22488983-22497735 - - 95.4798 79.0216 90.5512 OK
WIPF2 - - WIPF2 WIPF2 TSS9102 12:22594973-22615859 - - 2.80661 2.2135 3.37173 OK
MSL1 - - MSL1 MSL1 TSS13623	TSS1531 12:22502859-22515239 - - 28.2345 26.634 29.9244 OK
LOC100525426 - - LOC100525426 LOC100525426 TSS18693 12:22565027-22574998 - - 24.3589 22.2471 25.8456 OK
RAPGEFL1 - - RAPGEFL1 RAPGEFL1 TSS20957	TSS7209 12:22548354-22562100 - - 41.4055 38.6084 44.2168 OK
CSF3 - - CSF3 CSF3 TSS19525 12:22732712-22734736 - - 0.0694754 0 0.177481 OK
LOC100515753 - - LOC100515753 LOC100515753 TSS14936 12:22758581-22763289 - - 0 0 0 OK
LOC100737459 - - LOC100737459 LOC100737459 TSS470 12:22744274-22746179 - - 23.7346 15.6318 23.4477 OK
LOC100737548 - - LOC100737548 LOC100737548 TSS11299 12:22792285-22794137 - - 0 0 0 OK
LOC100512434 - - LOC100512434 LOC100512434 TSS22832 12:22822461-22834877 - - 0.0428068 0 0.115963 OK
LOC100511100 - - LOC100511100 LOC100511100 TSS19810	TSS5512 12:22707791-22730984 - - 16.5406 15.2601 17.8501 OK
LOC100516107 - - LOC100516107 LOC100516107 TSS18352 12:22857109-22867461 - - 0 0 0 OK
LOC100516292 - - LOC100516292 LOC100516292 TSS2095 12:22921811-23014041 - - 0.024588 0 0.0694768 OK
ZPBP2 - - ZPBP2 ZPBP2 TSS17986 12:22913242-22921116 - - 0.0590863 0 0.154368 OK
LOC100513041 - - LOC100513041 LOC100513041 TSS21724 12:22876979-22897087 - - 0.0903252 0 0.202824 OK
GRB7 - - GRB7 GRB7 TSS15169 12:23031755-23040745 - - 0.0334551 0 0.0925911 OK
LOC100736580 - - LOC100736580 LOC100736580 TSS11460	TSS24314 12:22767041-22789915 - - 9.40125 8.4272 10.3755 OK
LOC100512253 - - LOC100512253 LOC100512253 TSS23570 12:22802757-22818546 - - 50.0616 44.4474 50.3875 OK
LOC100516641 - - LOC100516641 LOC100516641 TSS15430 12:23049117-23069979 - - 3.90519 3.37055 4.4311 OK
LOC100516461 - - LOC100516461 LOC100516461 TSS1427 12:23045700-23047407 - - 75.1961 55.958 68.9097 OK
PNMT - - PNMT PNMT TSS11207 12:23110417-23111803 - - 0.0925886 0 0.225392 OK
LOC100736966 - - LOC100736966 LOC100736966 TSS17836 12:23071450-23079050 - - 31.6534 25.7442 32.0306 OK
STARD3 - - STARD3 STARD3 TSS14568 12:23079596-23105357 - - 10.0929 8.44851 11.2544 OK
TCAP - - TCAP TCAP TSS21827 12:23107377-23108618 - - 3.77763 2.43164 4.6004 OK
LOC100512626 - - LOC100512626 LOC100512626 TSS11232	TSS17056	TSS18491	TSS8447 12:22869420-22876009 - - 30.4002 27.7788 33.0311 OK
LOC100516999 - - LOC100516999 LOC100516999 TSS23423 12:23114339-23129754 - - 3.35074 2.06059 4.58648 OK
LOC100513430 - - LOC100513430 LOC100513430 TSS11153 12:23164042-23165430 - - 20.2357 16.4179 20.7991 OK
LOC100517731 - - LOC100517731 LOC100517731 TSS14408 12:23428350-23442136 - - 0.117379 0 0.252013 OK
LOC100517553 - - LOC100517553 LOC100517553 TSS18712	TSS5008 12:23327765-23420178 - - 2.86972 2.34744 3.39545 OK
STAC2 - - STAC2 STAC2 TSS18542 12:23457942-23473583 - - 4.40492 3.10734 5.43785 OK
CDK12 - - CDK12 CDK12 TSS10922 12:23229991-23283751 - - 2.17508 1.84059 2.50027 OK
MED1 - - MED1 MED1 TSS6596 12:23283175-23325358 - - 5.22644 4.78326 5.66962 OK
PLXDC1 - - PLXDC1 PLXDC1 TSS1787 12:23526451-23586847 - - 1.63523 1.00692 2.25358 OK
CACNB1 - - CACNB1 CACNB1 TSS14559	TSS7238 12:23491025-23512500 - - 16.1304 14.6619 17.6072 OK
TBX21 - - TBX21 TBX21 TSS9372 12:23867196-23879454 - - 0 0 0 OK
TBKBP1 - - TBKBP1 TBKBP1 TSS21596 12:23824681-23840158 - - 5.1643 4.19512 6.10719 OK
OSBPL7 - - OSBPL7 OSBPL7 TSS13820 12:23931184-23952253 - - 4.57823 3.82806 5.30709 OK
RPL19 - - RPL19 RPL19 TSS3221 12:23482135-23487099 - - 532.775 417.42 449.98 OK
LOC100519171 - - LOC100519171 LOC100519171 TSS14577 12:23961111-23967524 - - 3.89288 2.77492 4.93842 OK
LOC100518988 - - LOC100518988 LOC100518988 TSS1991 12:23954335-23960900 - - 19.4746 16.0447 20.4015 OK
LOC100519333 - - LOC100519333 LOC100519333 TSS17388 12:23968548-23972965 - - 7.37109 5.72598 8.41804 OK
LOC100519513 - - LOC100519513 LOC100519513 TSS2506 12:23981053-23982187 - - 0.0328819 0 0.112895 OK
LOC100626417 - - LOC100626417 LOC100626417 TSS2979 12:23983429-23987798 - - 4.3892 2.5811 5.59239 OK
LOC414413 - - LOC414413 LOC414413 TSS20158	TSS4813 12:23673920-23761717 - - 28.268 26.629 29.9549 OK
LOC100626612 - - LOC100626612 LOC100626612 TSS19347 12:24002325-24003537 - - 0.0608847 0 0.158444 OK
LOC100521112 - - LOC100521112 LOC100521112 TSS9803 12:23992187-23998372 - - 20.6054 16.4658 21.5206 OK
LOC100738523 - - LOC100738523 LOC100738523 TSS19057 12:24038947-24044572 - - 20.5799 14.9434 21.7088 OK
LOC100738594 - - LOC100738594 LOC100738594 TSS16878 12:24067796-24076715 - - 2.4522 1.57864 3.25913 OK
LOC100521471 - - LOC100521471 LOC100521471 TSS1608 12:24088029-24198869 - - 0.749444 0.352541 1.10798 OK
LOC100521291 - - LOC100521291 LOC100521291 TSS7077 12:24044575-24054465 - - 11.441 9.39615 12.6261 OK
LOC100520403 - - LOC100520403 LOC100520403 TSS24621 12:24228654-24246925 - - 28.5146 21.8765 28.0899 OK
LOC100520095 - - LOC100520095 LOC100520095 TSS11586	TSS12762 12:24209911-24219504 - - 8.02611 6.97058 9.08664 OK
LOC100521989 - - LOC100521989 LOC100521989 TSS6355 12:24754684-24756561 - - 0 0 0 OK
LOC100521817 - - LOC100521817 LOC100521817 TSS3880 12:24742327-24743755 - - 0 0 0 OK
LOC100620438 - - LOC100620438 LOC100620438 TSS9364 12:24574363-24584066 - - 1.26698 0.632636 1.89791 OK
HOXB3 - - HOXB3 HOXB3 TSS23803 12:24762105-24764391 - - 0 0 0 OK
LOC100523464 - - LOC100523464 LOC100523464 TSS16988 12:24764373-24776027 - - 0 0 0 OK
LOC100523276 - - LOC100523276 LOC100523276 TSS22242 12:24584231-24587087 - - 2.85605 1.98954 3.71958 OK
LOC100620256 - - LOC100620256 LOC100620256 TSS25041 12:24588262-24593040 - - 2.35629 1.12301 3.36902 OK
LOC100518449 - - LOC100518449 LOC100518449 TSS1431	TSS23099	TSS2355 12:23785336-23815951 - - 22.6856 21.6135 23.9363 OK
LOC100522341 - - LOC100522341 LOC100522341 TSS5049 12:24788155-24789741 - - 0 0 0 OK
LOC100522513 - - LOC100522513 LOC100522513 TSS5301 12:24858555-24862011 - - 0 0 0 OK
MIR10A - - MIR10A MIR10A TSS1382 12:24791266-24791346 - - 0 0 0 OK
LOC100523635 - - LOC100523635 LOC100523635 TSS16654 12:24842975-24846448 - - 0 0 0 OK
LOC100519796 - - LOC100519796 LOC100519796 TSS11948 12:24277925-24306430 - - 7.39679 4.95372 9.36562 OK
LOC100738705 - - LOC100738705 LOC100738705 TSS10806 12:24306118-24308000 - - 8.64463 6.56391 10.6824 OK
MIR152 - - MIR152 MIR152 TSS1046 12:24289535-24289615 - - 0 0 0 OK
LOC100627661 - - LOC100627661 LOC100627661 TSS1049 12:24854570-24857194 - - 0.0385065 0 0.10534 OK
LOC100627478 - - LOC100627478 LOC100627478 TSS7682 12:24833375-24835925 - - 0 0 0 OK
LOC100522700 - - LOC100522700 LOC100522700 TSS21788 12:24875129-24877903 - - 0 0 0 OK
LOC100627849 - - LOC100627849 LOC100627849 TSS1395 12:24871088-24873387 - - 0 0 0 OK
LOC100522893 - - LOC100522893 LOC100522893 TSS23467 12:24904056-24906006 - - 0 0 0 OK
LOC100523089 - - LOC100523089 LOC100523089 TSS17499 12:25005409-25036175 - - 18.9708 16.5715 20.3082 OK
ATP5G1 - - ATP5G1 ATP5G1 TSS17659 12:25066824-25069482 - - 290.275 205.387 231.776 OK
LOC100739319 - - LOC100739319 LOC100739319 TSS21796 12:25098799-25103145 - - 26.6958 19.885 25.7872 OK
LOC100523993 - - LOC100523993 LOC100523993 TSS3149 12:25078203-25097168 - - 32.0841 28.9745 33.6773 OK
B4GALNT2 - - B4GALNT2 B4GALNT2 TSS10525 12:25313107-25352172 - - 0.57225 0.320537 0.801343 OK
LOC100621117 - - LOC100621117 LOC100621117 TSS20404 12:25128133-25132140 - - 0 0 0 OK
IGF2BP1 - - IGF2BP1 IGF2BP1 TSS17742 12:25162791-25209277 - - 0 0 0 OK
LOC100621431 - - LOC100621431 LOC100621431 TSS10286 12:25363553-25368289 - - 0.303202 0 0.564331 OK
LOC100621521 - - LOC100621521 LOC100621521 TSS23926 12:25368487-25383608 - - 4.25842 3.37029 5.14714 OK
LOC100621229 - - LOC100621229 LOC100621229 TSS4486 12:25108428-25118623 - - 48.4763 38.4801 47.2755 OK
ZNF652 - - ZNF652 ZNF652 TSS17519 12:25434790-25495153 - - 0.64944 0.424056 0.869315 OK
LOC100621753 - - LOC100621753 LOC100621753 TSS15962	TSS19686	TSS2269 12:25383866-25391498 - - 1.46991 1.0228 1.92088 OK
LOC100524707 - - LOC100524707 LOC100524707 TSS19071 12:25535883-25549069 - - 37.0988 32.0756 37.9171 OK
LOC100525607 - - LOC100525607 LOC100525607 TSS15531 12:25702166-25722387 - - 0.206041 0 0.410329 OK
LOC100524522 - - LOC100524522 LOC100524522 TSS10669 12:25770380-25777618 - - 33.8879 28.7251 34.8862 OK
LOC100623099 - - LOC100623099 LOC100623099 TSS6802 12:25898331-25951887 - - 0.852523 0.46998 1.22195 OK
LOC100736722 - - LOC100736722 LOC100736722 TSS7619 12:25788905-25792534 - - 5.35139 3.70045 6.81662 OK
LOC100525950 - - LOC100525950 LOC100525950 TSS24205 12:25792465-25867319 - - 14.7429 12.7433 16.7425 OK
LOC100511101 - - LOC100511101 LOC100511101 TSS1083 12:26019810-26028832 - - 0 0 0 OK
LOC100516335 - - LOC100516335 LOC100516335 TSS128 12:26194373-26198113 - - 0 0 0 OK
LOC100517238 - - LOC100517238 LOC100517238 TSS11325 12:26174312-26175289 - - 0 0 0 OK
LOC100738085 - - LOC100738085 LOC100738085 TSS20464 12:26289019-26294115 - - 1.59667 0.957775 2.23481 OK
LOC100736794 - - LOC100736794 LOC100736794 TSS18737 12:25888579-25895148 - - 35.7386 30.1328 36.6671 OK
ITGA3 - - ITGA3 ITGA3 TSS13160 12:26295248-26306571 - - 1.6492 1.13262 2.19217 OK
LOC100737233 - - LOC100737233 LOC100737233 TSS7157 12:26306470-26307559 - - 0.647551 0 1.94265 OK
MYST2 - - MYST2 MYST2 TSS20579 12:25975255-26009289 - - 13.6523 12.2685 14.8834 OK
LOC100515855 - - LOC100515855 LOC100515855 TSS6346 12:26381204-26381610 - - 0 0 0 OK
PDK2 - - PDK2 PDK2 TSS13487 12:26313987-26335219 - - 50.0001 44.3992 50.3387 OK
SGCA - - SGCA SGCA TSS5857 12:26395352-26406984 - - 0.371672 0.107222 0.589719 OK
COL1A1 - - COL1A1 COL1A1 TSS18417 12:26408426-26419147 - - 3.8905 2.83707 4.83188 OK
LOC100738213 - - LOC100738213 LOC100738213 TSS3223 12:26468506-26475235 - - 6.24687 5.15822 7.32577 OK
LOC100515686 - - LOC100515686 LOC100515686 TSS11141 12:26497394-26503638 - - 0.136288 0 0.29096 OK
LOC100516510 - - LOC100516510 LOC100516510 TSS2127 12:26603785-26611745 - - 0.0511177 0 0.156967 OK
LOC100516875 - - LOC100516875 LOC100516875 TSS14338 12:26359838-26375324 - - 52.8142 47.4939 53.6945 OK
LRRC59 - - LRRC59 LRRC59 TSS13611 12:26587652-26603719 - - 22.3476 20.0021 23.6288 OK
LOC100514793 - - LOC100514793 LOC100514793 TSS14977 12:26625850-26634261 - - 3.85246 3.13663 4.56017 OK
LOC100514487 - - LOC100514487 LOC100514487 TSS1617	TSS18621 12:26611787-26618352 - - 14.4291 12.3166 16.5477 OK
LOC100738384 - - LOC100738384 LOC100738384 TSS1488 12:26746952-26754896 - - 0.062619 0 0.188935 OK
LOC100625662 - - LOC100625662 LOC100625662 TSS8747 12:26741579-26746818 - - 2.66114 1.42807 3.8642 OK
LOC100514982 - - LOC100514982 LOC100514982 TSS22624 12:26638824-26667014 - - 9.39404 8.1529 10.3344 OK
LOC100515340 - - LOC100515340 LOC100515340 TSS11874	TSS24763 12:26667092-26683378 - - 14.5041 12.1381 16.8759 OK
LOC100738465 - - LOC100738465 LOC100738465 TSS7465 12:26855045-26893732 - - 0.321477 0.177218 0.460768 OK
LOC100737860 - - LOC100737860 LOC100737860 TSS7515 12:26895865-26902076 - - 0.310318 0.100331 0.501656 OK
LOC100513042 - - LOC100513042 LOC100513042 TSS22682 12:26844337-26852552 - - 0.381203 0.127682 0.59585 OK
LOC100738426 - - LOC100738426 LOC100738426 TSS7273 12:26768265-26783028 - - 10.3001 8.63937 11.1912 OK
LOC100737651 - - LOC100737651 LOC100737651 TSS10086	TSS16474 12:26754938-26761503 - - 14.4291 12.3166 16.5477 OK
LOC100738512 - - LOC100738512 LOC100738512 TSS10553 12:26906915-26915902 - - 1.59268 1.15383 2.0192 OK
MYCBPAP - - MYCBPAP MYCBPAP TSS612 12:26924025-26952345 - - 0.450244 0.276507 0.632015 OK
EPN3 - - EPN3 EPN3 TSS20157 12:26958092-26964303 - - 0.310318 0.100331 0.501656 OK
ACSF2 - - ACSF2 ACSF2 TSS22711 12:26802475-26841148 - - 12.8329 10.8767 13.8016 OK
LOC100624069 - - LOC100624069 LOC100624069 TSS11106 12:26831278-26834873 - - 0.0642457 0 0.165976 OK
SPATA20 - - SPATA20 SPATA20 TSS21680 12:26969870-26979011 - - 1.60429 1.17948 2.01494 OK
ABCC3 - - ABCC3 ABCC3 TSS19075 12:27061028-27117824 - - 0.163451 0.0848534 0.243954 OK
ANKRD40 - - ANKRD40 ANKRD40 TSS14893 12:27120095-27135820 - - 9.93408 8.07584 11.723 OK
CACNA1G - - CACNA1G CACNA1G TSS20012 12:26981710-27052001 - - 9.48793 8.83831 10.1009 OK
LOC100626580 - - LOC100626580 LOC100626580 TSS3776 12:27177036-27181676 - - 0 0 0 OK
TOB1 - - TOB1 TOB1 TSS8873 12:27309990-27311177 - - 10.2283 7.71156 11.3247 OK
LOC100518147 - - LOC100518147 LOC100518147 TSS19348 12:27366706-27438104 - - 3.7151 2.3252 4.78717 OK
LOC100512012 - - LOC100512012 LOC100512012 TSS10323 12:27277383-27287530 - - 0.454293 0.250435 0.651132 OK
LOC100518511 - - LOC100518511 LOC100518511 TSS24958 12:27522213-27594599 - - 1.88144 1.36627 2.38371 OK
LOC100625081 - - LOC100625081 LOC100625081 TSS2645 12:27142914-27170608 - - 67.5012 63.0878 68.5801 OK
UTP18 - - UTP18 UTP18 TSS18704 12:27595099-27633686 - - 9.74348 8.12342 10.9257 OK
LOC100738960 - - LOC100738960 LOC100738960 TSS9878 12:28030837-28058595 - - 12.411 8.24581 13.0913 OK
LOC100739043 - - LOC100739043 LOC100739043 TSS21717 12:28375937-28600925 - - 28.7922 15.7145 24.653 OK
LOC100620092 - - LOC100620092 LOC100620092 TSS19831 12:29887423-29889889 - - 0 0 0 OK
LOC100514414 - - LOC100514414 LOC100514414 TSS23591 12:29878444-29879020 - - 0 0 0 OK
LOC100514062 - - LOC100514062 LOC100514062 TSS16657 12:29870307-29870883 - - 0 0 0 OK
LOC100739182 - - LOC100739182 LOC100739182 TSS7631 12:29995011-29996619 - - 0 0 0 OK
LOC100520975 - - LOC100520975 LOC100520975 TSS7230 12:30676563-30678695 - - 0 0 0 OK
LOC100519211 - - LOC100519211 LOC100519211 TSS8581 12:29180658-29181515 - - 0.476903 0 0.895263 OK
LOC100519048 - - LOC100519048 LOC100519048 TSS22036 12:28270020-28294796 - - 51.4753 44.9257 52.1997 OK
LOC100521150 - - LOC100521150 LOC100521150 TSS3352 12:31077861-31081243 - - 0.341233 0.0702649 0.562119 OK
NME1 - - NME1 NME1 TSS9392 12:27484305-27502922 - - 115.066 87.857 103.247 OK
NME2 - - NME2 NME2 TSS7564 12:27507398-27513382 - - 204.757 192.898 216.942 OK
LOC100517777 - - LOC100517777 LOC100517777 TSS10574 12:27501948-27508215 - - 1.93422 1.10141 2.72113 OK
STXBP4 - - STXBP4 STXBP4 TSS1217 12:31769425-31869670 - - 1.03969 0.597807 1.47152 OK
TOM1L1 - - TOM1L1 TOM1L1 TSS10789 12:31684352-31738307 - - 0.856607 0.492051 1.25249 OK
LOC100522894 - - LOC100522894 LOC100522894 TSS3440 12:32224948-32244645 - - 6.06356 4.52798 7.14944 OK
LOC100736723 - - LOC100736723 LOC100736723 TSS6042 12:32285584-32305138 - - 15.2164 10.911 16.0756 OK
LOC100739503 - - LOC100739503 LOC100739503 TSS5460	TSS8278 12:31996556-32004317 - - 5.50941 4.4162 6.60063 OK
LOC100739466 - - LOC100739466 LOC100739466 TSS11843 12:31742668-31744019 - - 4.85577 3.04054 6.08107 OK
LOC100739396 - - LOC100739396 LOC100739396 TSS12722	TSS22834 12:31743950-31752283 - - 5.50941 4.40489 6.6157 OK
LOC100621260 - - LOC100621260 LOC100621260 TSS17738 12:32830702-32861193 - - 0.0946584 0 0.272389 OK
LOC100524171 - - LOC100524171 LOC100524171 TSS21153 12:32760324-32792250 - - 0.751914 0.179303 1.25512 OK
ANKFN1 - - ANKFN1 ANKFN1 TSS10539 12:33416676-33634925 - - 0.110348 0.0258006 0.206405 OK
SCPEP1 - - SCPEP1 SCPEP1 TSS23756 12:33993048-34027377 - - 8.02627 6.56609 9.38013 OK
MMD - - MMD MMD TSS18412 12:32362123-32389071 - - 42.9669 36.9943 43.7579 OK
LOC100525534 - - LOC100525534 LOC100525534 TSS5409 12:33933913-33963305 - - 1.05143 0.275317 1.78956 OK
LOC100525713 - - LOC100525713 LOC100525713 TSS17777 12:34038489-34060300 - - 3.90225 2.979 4.80364 OK
LOC100737114 - - LOC100737114 LOC100737114 TSS8494 12:34080928-34090648 - - 0.147452 0 0.262521 OK
DGKE - - DGKE DGKE TSS24677 12:34090881-34112964 - - 1.87541 1.19368 2.53658 OK
LOC100524708 - - LOC100524708 LOC100524708 TSS7344 12:34078610-34079670 - - 0.970927 0.339583 1.52812 OK
LOC100622285 - - LOC100622285 LOC100622285 TSS16291 12:34136133-34153408 - - 0.541779 0.209187 0.836749 OK
LOC100737226 - - LOC100737226 LOC100737226 TSS14154 12:34608605-34637547 - - 11.023 3.34554 8.92144 OK
LOC100737199 - - LOC100737199 LOC100737199 TSS15864 12:34434325-34453730 - - 31.6661 21.1683 30.4864 OK
LOC100523465 - - LOC100523465 LOC100523465 TSS18118	TSS19482	TSS2948	TSS4420 12:32675130-32696090 - - 32.8744 30.0086 35.7471 OK
MRPS23 - - MRPS23 MRPS23 TSS11854 12:34946055-34951858 - - 13.3952 9.48035 14.4101 OK
CUEDC1 - - CUEDC1 CUEDC1 TSS14209 12:34964027-34990175 - - 7.04144 5.99888 7.97525 OK
VEZF1 - - VEZF1 VEZF1 TSS5592 12:35065873-35083003 - - 4.70551 4.13329 5.26926 OK
LOC100737430 - - LOC100737430 LOC100737430 TSS2148 12:35178177-35184124 - - 11.2959 8.22817 12.4394 OK
LOC100737474 - - LOC100737474 LOC100737474 TSS345 12:35196632-35222729 - - 10.0151 8.6716 11.026 OK
LOC100737515 - - LOC100737515 LOC100737515 TSS5540 12:35275152-35280203 - - 2.04619 1.51078 2.59461 OK
SRSF1 - - SRSF1 SRSF1 TSS17887 12:35280154-35283908 - - 46.4314 43.8546 49.1063 OK
LOC100737591 - - LOC100737591 LOC100737591 TSS4863 12:35298750-35315807 - - 4.1888 3.60142 4.76014 OK
LOC100737682 - - LOC100737682 LOC100737682 TSS10467 12:35405141-35416108 - - 0 0 0 OK
LOC100625111 - - LOC100625111 LOC100625111 TSS5532 12:35399571-35400507 - - 0 0 0 OK
LOC100737915 - - LOC100737915 LOC100737915 TSS11952 12:35794844-35938565 - - 0.412688 0.283407 0.553932 OK
LOC100737760 - - LOC100737760 LOC100737760 TSS11203 12:35496568-35508028 - - 0.865745 0.277105 1.38553 OK
LOC100737799 - - LOC100737799 LOC100737799 TSS5588 12:35551786-35660455 - - 0.749418 0.331093 1.15883 OK
TEX14 - - TEX14 TEX14 TSS24785 12:35989379-36000174 - - 0.44854 0 0.861139 OK
RAD51C - - RAD51C RAD51C TSS2829 12:35750066-35782930 - - 1.33914 0.794301 1.86894 OK
LOC100517675 - - LOC100517675 LOC100517675 TSS10304 12:36013652-36019265 - - 0 0 0 OK
LOC100512860 - - LOC100512860 LOC100512860 TSS16100 12:35384240-35390266 - - 109.755 92.8962 104.895 OK
LOC100515407 - - LOC100515407 LOC100515407 TSS23456 12:36070815-36116159 - - 0 0 0 OK
LOC100517305 - - LOC100517305 LOC100517305 TSS3222 12:36122695-36180767 - - 0.431762 0.238759 0.620774 OK
MIR142 - - MIR142 MIR142 TSS14127 12:36203915-36203995 - - 0 0 0 OK
LOC100515097 - - LOC100515097 LOC100515097 TSS17674 12:36183671-36190590 - - 22.4397 18.229 23.2175 OK
LOC100517493 - - LOC100517493 LOC100517493 TSS23965 12:36044620-36069945 - - 17.1872 16.0527 18.1825 OK
MPO - - MPO MPO TSS8331 12:36245506-36256387 - - 0 0 0 OK
LOC100516395 - - LOC100516395 LOC100516395 TSS8313 12:36259244-36281048 - - 0.198674 0.0529895 0.317937 OK
MKS1 - - MKS1 MKS1 TSS21328 12:36299689-36312765 - - 5.21599 4.23768 6.18925 OK
LOC100516933 - - LOC100516933 LOC100516933 TSS21339 12:36340494-36341430 - - 0 0 0 OK
EPX - - EPX EPX TSS6115 12:36313022-36325646 - - 0.183914 0.0492963 0.295778 OK
LOC100514728 - - LOC100514728 LOC100514728 TSS1688 12:36355674-36356610 - - 0 0 0 OK
LOC100513817 - - LOC100513817 LOC100513817 TSS3702 12:36399083-36402624 - - 0 0 0 OK
LOC100738790 - - LOC100738790 LOC100738790 TSS6282 12:36378889-36379825 - - 0 0 0 OK
LOC100515575 - - LOC100515575 LOC100515575 TSS23381	TSS4570	TSS8678 12:36030850-36043175 - - 100.227 94.6632 106.035 OK
PPM1E - - PPM1E PPM1E TSS17410 12:36417430-36478106 - - 11.7787 10.2267 12.9727 OK
BZRAP1 - - BZRAP1 BZRAP1 TSS4102 12:36207693-36233656 - - 23.6366 22.1539 25.0129 OK
LOC100738997 - - LOC100738997 LOC100738997 TSS19218 12:36761769-36762718 - - 0 0 0 OK
CLTC - - CLTC CLTC TSS16816 12:36559495-36602612 - - 15.7242 13.5739 16.8772 OK
TRIM37 - - TRIM37 TRIM37 TSS17884 12:36478920-36549640 - - 30.9122 27.0817 32.0357 OK
LOC100524105 - - LOC100524105 LOC100524105 TSS6321 12:36812810-36856735 - - 4.1016 2.70116 5.08824 OK
LOC100739561 - - LOC100739561 LOC100739561 TSS9065 12:37001030-37026421 - - 10.0744 5.84931 10.7053 OK
LOC100624544 - - LOC100624544 LOC100624544 TSS9054 12:37044931-37062256 - - 0.20292 0 0.404769 OK
LOC100519272 - - LOC100519272 LOC100519272 TSS442 12:36623489-36670487 - - 12.2868 11.2503 13.3585 OK
LOC100626512 - - LOC100626512 LOC100626512 TSS11983 12:36929119-36942280 - - 18.1814 15.2562 19.3221 OK
SMG8 - - SMG8 SMG8 TSS9299 12:37033094-37038770 - - 3.25376 2.69278 3.80836 OK
LOC100520695 - - LOC100520695 LOC100520695 TSS14662 12:37074685-37110347 - - 5.03977 4.09672 5.94594 OK
MIR21 - - MIR21 MIR21 TSS8879 12:37340384-37340476 - - 505.483 0 4.87043 OK
LOC100519562 - - LOC100519562 LOC100519562 TSS13510	TSS22017 12:37197156-37208346 - - 24.2377 20.787 27.6839 OK
LOC100520097 - - LOC100520097 LOC100520097 TSS14820 12:37355058-37386351 - - 2.30589 1.65725 2.93471 OK
LOC100524644 - - LOC100524644 LOC100524644 TSS24888 12:37208408-37340233 - - 24.6665 21.8313 26.8162 OK
LOC100627448 - - LOC100627448 LOC100627448 TSS23450 12:37437554-37439206 - - 7.0346 4.97726 8.19042 OK
LOC100524826 - - LOC100524826 LOC100524826 TSS24737 12:37509658-37617303 - - 2.37664 1.85855 2.8723 OK
MED13 - - MED13 MED13 TSS14679 12:37659590-37736699 - - 1.31421 1.06272 1.55866 OK
LOC100739605 - - LOC100739605 LOC100739605 TSS3938 12:37741360-37751727 - - 6.88142 5.93455 7.69445 OK
RPS6KB1 - - RPS6KB1 RPS6KB1 TSS18630 12:37386736-37434414 - - 9.79634 8.95432 10.6242 OK
INTS2 - - INTS2 INTS2 TSS9836 12:37851010-37867990 - - 2.75551 2.01583 3.46581 OK
LOC100525182 - - LOC100525182 LOC100525182 TSS156 12:37757263-37787288 - - 0.817447 0.502049 1.12961 OK
LOC100739815 - - LOC100739815 LOC100739815 TSS10265 12:38017132-38055980 - - 1.39691 0.904892 1.88847 OK
TBX4 - - TBX4 TBX4 TSS821 12:38228613-38255595 - - 0.214034 0.0386542 0.386542 OK
LOC100525359 - - LOC100525359 LOC100525359 TSS15833 12:37873023-37957493 - - 0.285084 0.133024 0.452283 OK
LOC100511040 - - LOC100511040 LOC100511040 TSS23880 12:39173746-39181451 - - 0 0 0 OK
LOC100739276 - - LOC100739276 LOC100739276 TSS2747 12:37114384-37162670 - - 9.91096 7.77248 11.346 OK
CLTC - - CLTC CLTC TSS10664 12:37145839-37192985 - - 85.1743 78.0547 85.0879 OK
LOC100736724 - - LOC100736724 LOC100736724 TSS14388 12:39076990-39084882 - - 1.16947 0.452057 1.80823 OK
TBX2 - - TBX2 TBX2 TSS10481 12:38328635-38337839 - - 1.08591 0.782635 1.37991 OK
BCAS3 - - BCAS3 BCAS3 TSS724 12:38345066-39040403 - - 10.7791 9.57247 11.9108 OK
USP32 - - USP32 USP32 TSS21201 12:39298449-39403779 - - 2.48045 1.31305 3.28263 OK
APPBP2 - - APPBP2 APPBP2 TSS20128 12:39192559-39235168 - - 8.47352 6.97498 9.63816 OK
LOC100737416 - - LOC100737416 LOC100737416 TSS3357 12:39526432-39533713 - - 20.0625 16.1231 21.0804 OK
CA4 - - CA4 CA4 TSS6725 12:39632791-39642290 - - 17.4691 13.5259 18.8694 OK
LOC100514070 - - LOC100514070 LOC100514070 TSS5549 12:39542169-39583649 - - 4.1864 3.5455 4.82701 OK
LOC100512308 - - LOC100512308 LOC100512308 TSS8833 12:39583529-39590186 - - 9.91735 8.38252 11.5112 OK
LOC100737200 - - LOC100737200 LOC100737200 TSS16396 12:39654403-39667618 - - 46.0686 38.8135 47.6548 OK
DHRS11 - - DHRS11 DHRS11 TSS12920 12:39732507-39741854 - - 9.70917 7.68648 11.3162 OK
MRM1 - - MRM1 MRM1 TSS17165 12:39742893-39748132 - - 7.51293 5.99646 8.68199 OK
LOC100513681 - - LOC100513681 LOC100513681 TSS24278 12:40067605-40073043 - - 0.658912 0.373244 0.970434 OK
AATF - - AATF AATF TSS3003 12:40078736-40180475 - - 6.75285 5.50366 7.72388 OK
LOC100623319 - - LOC100623319 LOC100623319 TSS20145 12:40469395-40473942 - - 0 0 0 OK
LOC100623132 - - LOC100623132 LOC100623132 TSS21054 12:40411941-40414743 - - 0 0 0 OK
GGNBP2 - - GGNBP2 GGNBP2 TSS14659	TSS3860 12:39694959-39730228 - - 24.9121 23.1213 26.7252 OK
LOC100737761 - - LOC100737761 LOC100737761 TSS22552 12:40496611-40526547 - - 4.46799 2.68633 5.75641 OK
ACACA - - ACACA ACACA TSS20507 12:40200227-40401426 - - 9.53266 8.82152 10.2357 OK
HNF1B - - HNF1B HNF1B TSS14624 12:40788315-40846557 - - 0.582947 0.366302 0.801286 OK
DDX52 - - DDX52 DDX52 TSS20304 12:40713335-40739588 - - 4.91273 4.12416 5.687 OK
SYNRG - - SYNRG SYNRG TSS19209 12:40620316-40711399 - - 9.52315 8.48303 10.4508 OK
LOC100624374 - - LOC100624374 LOC100624374 TSS22709 12:40895831-40901183 - - 6.25585 4.81538 7.18155 OK
CCL3L1 - - CCL3L1 CCL3L1 TSS11052 12:41061464-41062811 - - 0 0 0 OK
LOC100623912 - - LOC100623912 LOC100623912 TSS4966 12:40530627-40613184 - - 7.18806 5.67752 8.53484 OK
LOC100623524 - - LOC100623524 LOC100623524 TSS18991 12:40562566-40616875 - - 15.8227 13.224 16.7981 OK
LOC100624283 - - LOC100624283 LOC100624283 TSS11098 12:40951294-40964149 - - 3.2624 1.9196 4.35602 OK
CCL4 - - CCL4 CCL4 TSS24774 12:41048659-41049981 - - 1.83601 0.214085 2.99718 OK
LOC100518148 - - LOC100518148 LOC100518148 TSS7896 12:41232532-41250578 - - 0 0 0 OK
LOC100516396 - - LOC100516396 LOC100516396 TSS13804 12:41187453-41190830 - - 0.220215 0 0.431343 OK
CCL5 - - CCL5 CCL5 TSS19793 12:41222198-41228604 - - 0.32919 0 0.602257 OK
LOC100516223 - - LOC100516223 LOC100516223 TSS8863 12:41181320-41185425 - - 4.84798 2.82671 6.10934 OK
LOC100516039 - - LOC100516039 LOC100516039 TSS24976 12:41160997-41165138 - - 3.58835 2.03858 4.64795 OK
LOC100515857 - - LOC100515857 LOC100515857 TSS22543 12:41091115-41145428 - - 0.537038 0.192999 0.836329 OK
LOC100518332 - - LOC100518332 LOC100518332 TSS9628 12:41256379-41277359 - - 33.7421 29.0575 35.5893 OK
LOC100517121 - - LOC100517121 LOC100517121 TSS12363 12:41351734-41437957 - - 33.9555 30.4525 35.3933 OK
SLFN11 - - SLFN11 SLFN11 TSS5707 12:41493102-41503293 - - 0.0644836 0 0.149141 OK
SLFN14 - - SLFN14 SLFN14 TSS17197 12:41461518-41471551 - - 0.0495376 0 0.116596 OK
UNC45B - - UNC45B UNC45B TSS6514 12:41508323-41542493 - - 0 0 0 OK
LOC100626291 - - LOC100626291 LOC100626291 TSS10944 12:41557230-41563798 - - 0 0 0 OK
NLE1 - - NLE1 NLE1 TSS22991 12:41546679-41555536 - - 7.36224 5.91143 8.6048 OK
LOC100627054 - - LOC100627054 LOC100627054 TSS13211 12:41691446-41712135 - - 4.1603 3.5412 4.78152 OK
RAD51D - - RAD51D RAD51D TSS21251 12:41565333-41579481 - - 11.1308 9.63195 12.2698 OK
CCL2 - - CCL2 CCL2 TSS1535 12:42514201-42516108 - - 0.657254 0.171842 1.11698 OK
TMEM132E - - TMEM132E TMEM132E TSS11863 12:42245580-42292077 - - 2.71529 2.23676 3.18238 OK
LOC100038010 - - LOC100038010 LOC100038010 TSS14630 12:42424289-42427337 - - 5.96979 3.74534 7.23532 OK
CCL8 - - CCL8 CCL8 TSS7254 12:42456901-42458404 - - 0.685401 0 1.29129 OK
CCL1 - - CCL1 CCL1 TSS14131 12:42467617-42471014 - - 0 0 0 OK
LOC100627824 - - LOC100627824 LOC100627824 TSS318 12:42601939-42602829 - - 3.86164 2.37345 5.0346 OK
LOC100519918 - - LOC100519918 LOC100519918 TSS22250 12:43300693-43305235 - - 1.3815 0.70966 1.98705 OK
SPACA3 - - SPACA3 SPACA3 TSS17853 12:43717747-43721620 - - 0.579495 0.130104 1.04083 OK
LOC100628008 - - LOC100628008 LOC100628008 TSS22500 12:43444506-43633460 - - 3.94892 2.99187 4.87564 OK
LOC100520269 - - LOC100520269 LOC100520269 TSS21060 12:43758498-43771605 - - 4.29463 3.20689 5.35889 OK
LOC100517306 - - LOC100517306 LOC100517306 TSS20439 12:41443655-41447887 - - 34.2689 30.5995 35.579 OK
LOC100049650 - - LOC100049650 LOC100049650 TSS2856 12:43931995-44246596 - - 1.33295 0.99435 1.65725 OK
LIG3 - - LIG3 LIG3 TSS24507 12:41714490-41773847 - - 10.8118 9.81469 11.8039 OK
LOC100627253 - - LOC100627253 LOC100627253 TSS17784 12:41772963-41789654 - - 0.596503 0.255644 0.894755 OK
LOC100738737 - - LOC100738737 LOC100738737 TSS2011 12:41732686-41734478 - - 5.80725 4.57224 6.89407 OK
CDK5R1 - - CDK5R1 CDK5R1 TSS14869 12:44252656-44253678 - - 45.8523 36.1395 44.2192 OK
LOC100523278 - - LOC100523278 LOC100523278 TSS1497 12:44258972-44291031 - - 21.9562 18.9466 23.237 OK
LOC100521292 - - LOC100521292 LOC100521292 TSS13028 12:44331176-44337539 - - 11.5484 8.90677 13.2623 OK
LOC100522211 - - LOC100522211 LOC100522211 TSS19639	TSS5947 12:44417954-44431466 - - 2.15254 1.43971 2.86419 OK
C12H17orf75 - - C12H17orf75 C12H17orf75 TSS24011 12:44372022-44385434 - - 14.5152 12.987 15.9884 OK
ADAP2 - - ADAP2 ADAP2 TSS5854 12:44623259-44652964 - - 1.78202 1.23574 2.29494 OK
LOC100739562 - - LOC100739562 LOC100739562 TSS23333 12:44545339-44571370 - - 0.883035 0.46162 1.28228 OK
ATAD5 - - ATAD5 ATAD5 TSS11615 12:44673095-44709051 - - 0.831896 0.645967 1.00932 OK
LOC100522515 - - LOC100522515 LOC100522515 TSS4885 12:44663369-44671034 - - 7.70231 6.05785 9.00601 OK
CRLF3 - - CRLF3 CRLF3 TSS3847 12:44722199-44765122 - - 7.82364 6.65403 8.86386 OK
SUZ12 - - SUZ12 SUZ12 TSS11516 12:44772002-44821450 - - 5.01891 4.46021 5.563 OK
MIR193A - - MIR193A MIR193A TSS10387 12:45165037-45165117 - - 0 0 0 OK
MIR365-2 - - MIR365-2 MIR365-2 TSS14469 12:45152791-45152871 - - 0 0 0 OK
LOC100524339 - - LOC100524339 LOC100524339 TSS21586 12:44879988-44886782 - - 27.0391 20.1806 26.1285 OK
UTP6 - - UTP6 UTP6 TSS12901 12:44850396-44878256 - - 9.17158 8.10857 10.0732 OK
RHOT1 - - RHOT1 RHOT1 TSS7996 12:44443398-44515571 - - 23.6743 22.0155 25.3732 OK
ZNF207 - - ZNF207 ZNF207 TSS5647 12:44344043-44362427 - - 40.9503 38.6807 43.3807 OK
RAB11FIP4 - - RAB11FIP4 RAB11FIP4 TSS15045 12:45195287-45303071 - - 16.017 13.6423 17.2739 OK
LOC100511472 - - LOC100511472 LOC100511472 TSS24151 12:45989002-45989568 - - 0.323776 0 0.536408 OK
LGALS9 - - LGALS9 LGALS9 TSS131 12:46002257-46021360 - - 0.738582 0.391746 1.05771 OK
NOS2 - - NOS2 NOS2 TSS11955 12:46022453-46053582 - - 2.32963 1.92442 2.72354 OK
LOC100623359 - - LOC100623359 LOC100623359 TSS14757 12:46119846-46124261 - - 6.26185 4.54021 7.3428 OK
KSR1 - - KSR1 KSR1 TSS15633	TSS5054 12:45832557-45979806 - - 2.40927 1.92176 2.89708 OK
LOC100737244 - - LOC100737244 LOC100737244 TSS14718 12:46250592-46252334 - - 2.1049 1.46983 2.71919 OK
NLK - - NLK NLK TSS2573 12:46367230-46415809 - - 7.6925 5.3666 8.92279 OK
WSB1 - - WSB1 WSB1 TSS12697 12:45667727-45686850 - - 39.0675 35.0388 40.1738 OK
LOC100623881 - - LOC100623881 LOC100623881 TSS17482 12:46480840-46518649 - - 20.3768 18.1098 22.1265 OK
TNFAIP1 - - TNFAIP1 TNFAIP1 TSS14629 12:46529407-46537702 - - 8.89581 7.58948 9.86134 OK
LOC100623555 - - LOC100623555 LOC100623555 TSS14147	TSS19594	TSS3934	TSS3936 12:46522079-46529141 - - 15.6426 13.5825 17.703 OK
LOC100624432 - - LOC100624432 LOC100624432 TSS1501 12:46559782-46560699 - - 0 0 0 OK
LOC100623454 - - LOC100623454 LOC100623454 TSS2624 12:46548881-46552825 - - 15.6996 10.412 16.9309 OK
LOC100737916 - - LOC100737916 LOC100737916 TSS20029 12:46617894-46628167 - - 0.0404022 0 0.110048 OK
LOC100624511 - - LOC100624511 LOC100624511 TSS11128 12:46603790-46609857 - - 0.606837 0.230671 0.980353 OK
NF1 - - NF1 NF1 TSS4267 12:45317952-45511894 - - 2.56638 2.28162 2.84462 OK
LOC100525302 - - LOC100525302 LOC100525302 TSS7495 12:45370501-45375899 - - 5.32927 4.11558 6.31322 OK
LOC100524827 - - LOC100524827 LOC100524827 TSS12279	TSS5894 12:45379586-45387442 - - 0.706875 0.371866 1.04301 OK
OMG - - OMG OMG TSS13189 12:45395506-45398246 - - 74.4032 65.7169 74.1782 OK
POLDIP2 - - POLDIP2 POLDIP2 TSS22901 12:46538911-46548806 - - 41.6782 36.8774 42.8415 OK
LOC100624794 - - LOC100624794 LOC100624794 TSS9611 12:46669542-46671686 - - 3.84467 2.71625 4.97125 OK
LOC100623732 - - LOC100623732 LOC100623732 TSS1958 12:46562785-46602220 - - 0.552034 0.278008 0.799273 OK
LOC100624611 - - LOC100624611 LOC100624611 TSS18608 12:46576546-46587651 - - 1.42895 1.06758 1.78656 OK
LOC100625164 - - LOC100625164 LOC100625164 TSS1233 12:46764317-46779018 - - 0 0 0 OK
LOC100625256 - - LOC100625256 LOC100625256 TSS22685 12:46785637-46791670 - - 4.18877 3.09658 5.2688 OK
LOC100624895 - - LOC100624895 LOC100624895 TSS20884 12:46672771-46681272 - - 7.87029 6.61914 8.87806 OK
PIGS - - PIGS PIGS TSS14572 12:46792706-46805425 - - 9.02259 7.69268 9.98247 OK
SPAG5 - - SPAG5 SPAG5 TSS15780 12:46812354-46833267 - - 1.65743 1.31704 1.99244 OK
LOC100513044 - - LOC100513044 LOC100513044 TSS21464 12:46844677-46878232 - - 4.11951 3.70752 4.52561 OK
LOC100513233 - - LOC100513233 LOC100513233 TSS2697 12:46840683-46844278 - - 1.02917 0.578099 1.47152 OK
LOC100625663 - - LOC100625663 LOC100625663 TSS19811 12:46881803-46891988 - - 41.2228 35.112 43.1685 OK
RAB34 - - RAB34 RAB34 TSS20882 12:46937266-46939871 - - 2.17039 1.14892 3.1185 OK
LOC100517854 - - LOC100517854 LOC100517854 TSS17 12:46901636-46925637 - - 7.94534 7.24782 8.62202 OK
LOC100514366 - - LOC100514366 LOC100514366 TSS22464 12:46927056-46934067 - - 1.21895 0.755048 1.67788 OK
LOC100514185 - - LOC100514185 LOC100514185 TSS20219 12:46946094-46947898 - - 1.17539 0.620265 1.67471 OK
LOC100738524 - - LOC100738524 LOC100738524 TSS10053	TSS5682 12:47006552-47033134 - - 2.95944 2.28474 3.63626 OK
NEK8 - - NEK8 NEK8 TSS3647 12:46950060-46960031 - - 2.32823 1.89174 2.77162 OK
TRAF4 - - TRAF4 TRAF4 TSS9410 12:46959385-47000033 - - 3.88311 3.24058 4.52564 OK
LOC100515168 - - LOC100515168 LOC100515168 TSS23340 12:47140490-47143090 - - 4.97089 2.97529 6.37563 OK
PHF12 - - PHF12 PHF12 TSS20490 12:47093456-47137911 - - 8.71868 7.8355 9.57672 OK
LOC100518578 - - LOC100518578 LOC100518578 TSS20872 12:47177179-47183009 - - 9.0296 7.42399 10.2616 OK
LOC100739070 - - LOC100739070 LOC100739070 TSS971 12:47189806-47210802 - - 42.8392 33.2859 41.3611 OK
LOC100518752 - - LOC100518752 LOC100518752 TSS21241 12:47147035-47163743 - - 31.4452 28.0462 32.9194 OK
LOC100515508 - - LOC100515508 LOC100515508 TSS1116 12:47257284-47270438 - - 2.12789 1.49542 2.73553 OK
LOC100739141 - - LOC100739141 LOC100739141 TSS5945 12:47348434-47400251 - - 6.34603 5.48449 7.09532 OK
SEZ6 - - SEZ6 SEZ6 TSS11296 12:47303736-47345443 - - 23.8229 20.7314 25.1994 OK
TIAF1 - - TIAF1 TIAF1 TSS16133 12:47237695-47244236 - - 71.3159 61.642 69.8162 OK
NUFIP2 - - NUFIP2 NUFIP2 TSS7977 12:47450151-47458400 - - 5.56736 4.6987 6.42383 OK
LOC100622172 - - LOC100622172 LOC100622172 TSS13204 12:47600212-47694202 - - 0.812825 0.567082 1.05855 OK
ALDOC - - ALDOC ALDOC TSS14991 12:46807779-46811676 - - 646.529 574.964 601.596 OK
LOC100514795 - - LOC100514795 LOC100514795 TSS12039 12:46942065-46945676 - - 1007.54 705.261 758.244 OK
ABHD15 - - ABHD15 ABHD15 TSS5765 12:47709245-47713196 - - 0.103969 0 0.229926 OK
LOC100520331 - - LOC100520331 LOC100520331 TSS3734 12:47714796-47718807 - - 3.95329 2.90161 4.96791 OK
LOC100739265 - - LOC100739265 LOC100739265 TSS16823 12:47735654-47745922 - - 5.02598 3.66882 6.08252 OK
SSH2 - - SSH2 SSH2 TSS20365 12:47804288-47867479 - - 0.937621 0.719677 1.15948 OK
LOC100516758 - - LOC100516758 LOC100516758 TSS17932 12:47947651-47950030 - - 2.60978 1.52904 3.6141 OK
LOC100517307 - - LOC100517307 LOC100517307 TSS19576 12:48108632-48133902 - - 0.258654 0.101444 0.439592 OK
LOC100521041 - - LOC100521041 LOC100521041 TSS13410 12:48185004-48192731 - - 7.88182 5.64806 9.04904 OK
ANKRD13B - - ANKRD13B ANKRD13B TSS15552 12:47928412-47946124 - - 14.644 12.7416 15.8511 OK
LOC100521401 - - LOC100521401 LOC100521401 TSS19949 12:48468958-48519471 - - 0 0 0 OK
EFCAB5 - - EFCAB5 EFCAB5 TSS23506 12:48414411-48453839 - - 0.525081 0.189383 0.820658 OK
LOC100521221 - - LOC100521221 LOC100521221 TSS7514 12:48148788-48173257 - - 28.4913 24.0487 29.4981 OK
GIT1 - - GIT1 GIT1 TSS4553 12:47719220-47730533 - - 41.1652 38.0515 42.3896 OK
LOC100739606 - - LOC100739606 LOC100739606 TSS2773 12:48293557-48346269 - - 1.78446 1.4459 2.10861 OK
LOC100517122 - - LOC100517122 LOC100517122 TSS11573 12:48228737-48287414 - - 10.2902 8.7069 11.3161 OK
MIR423 - - MIR423 MIR423 TSS14318 12:48287018-48287098 - - 0 0 0 OK
LOC100521580 - - LOC100521580 LOC100521580 TSS24652 12:48732401-48733076 - - 0 0 0 OK
TUSC5 - - TUSC5 TUSC5 TSS204 12:48713392-48723972 - - 0 0 0 OK
LOC100517676 - - LOC100517676 LOC100517676 TSS9074 12:48631021-48683129 - - 3.13618 2.14768 4.08583 OK
LOC100521749 - - LOC100521749 LOC100521749 TSS12843 12:48801702-48804484 - - 2.34922 1.86374 2.83012 OK
CPD - - CPD CPD TSS17762 12:48551816-48621516 - - 12.7104 11.8494 13.5543 OK
ABR - - ABR ABR TSS22888 12:48950683-49028674 - - 57.6039 51.7572 58.4486 OK
LOC100621652 - - LOC100621652 LOC100621652 TSS9782 12:49052342-49053360 - - 0.284904 0 0.524683 OK
LOC100621364 - - LOC100621364 LOC100621364 TSS10087 12:49040940-49046339 - - 21.2848 16.5744 21.4895 OK
LOC100523510 - - LOC100523510 LOC100523510 TSS15441 12:49189584-49239689 - - 5.58156 4.63453 6.50329 OK
RNMTL1 - - RNMTL1 RNMTL1 TSS14090 12:49244626-49251648 - - 8.88891 7.43907 9.99717 OK
LOC100523863 - - LOC100523863 LOC100523863 TSS21863 12:49272673-49272937 - - 1.21258 0 2.1822 OK
LOC100523020 - - LOC100523020 LOC100523020 TSS24814 12:49297380-49298156 - - 5.5306 3.46453 6.92906 OK
GEMIN4 - - GEMIN4 GEMIN4 TSS13697 12:49273870-49279509 - - 6.48827 5.62737 7.28136 OK
LOC100523693 - - LOC100523693 LOC100523693 TSS5339 12:49251694-49268049 - - 18.2681 15.3656 19.4583 OK
LOC100524042 - - LOC100524042 LOC100524042 TSS10111 12:49280772-49289270 - - 5.51887 4.50345 6.4861 OK
LOC100523207 - - LOC100523207 LOC100523207 TSS21555 12:49308991-49453584 - - 6.87101 5.76332 7.96619 OK
LOC100524216 - - LOC100524216 LOC100524216 TSS8342 12:49519770-49525613 - - 0.640943 0.193974 1.06686 OK
LOC100524395 - - LOC100524395 LOC100524395 TSS7257 12:49503174-49505996 - - 5.68129 3.44812 6.63101 OK
INPP5K - - INPP5K INPP5K TSS21233 12:49603823-49623056 - - 13.306 10.8108 14.3873 OK
LOC100525077 - - LOC100525077 LOC100525077 TSS3696 12:49742024-49746025 - - 2.11689 1.51915 2.69303 OK
LOC100623009 - - LOC100623009 LOC100623009 TSS81 12:49681538-49723847 - - 8.22198 6.75995 9.45112 OK
LOC100623388 - - LOC100623388 LOC100623388 TSS13847 12:49626438-49677634 - - 27.995 24.2134 29.4629 OK
SCARF1 - - SCARF1 SCARF1 TSS14163 12:49731947-49741601 - - 1.45458 1.05273 1.8487 OK
LOC100621549 - - LOC100621549 LOC100621549 TSS505 12:49033777-49039180 - - 156.756 144.902 155.69 OK
CRK - - CRK CRK TSS10634 12:49779583-49779938 - - 2.62984 0.721254 3.78658 OK
MYO1C - - MYO1C MYO1C TSS15116 12:49781681-49802384 - - 3.10387 2.64234 3.55699 OK
RPA1 - - RPA1 RPA1 TSS5870 12:49862770-49901718 - - 15.585 13.7134 16.8205 OK
HIC1 - - HIC1 HIC1 TSS18857 12:50022116-50024653 - - 0.250858 0.0872089 0.406975 OK
LOC100525608 - - LOC100525608 LOC100525608 TSS17740 12:49999512-50009670 - - 4.26249 3.07562 5.43039 OK
LOC100511223 - - LOC100511223 LOC100511223 TSS2431 12:49928311-49995326 - - 12.5494 10.8604 13.7882 OK
LOC100623699 - - LOC100623699 LOC100623699 TSS18943 12:50009827-50012548 - - 5.60191 4.59929 6.43901 OK
METTL16 - - METTL16 METTL16 TSS24389 12:50272836-50315352 - - 1.13776 0.75077 1.50154 OK
SMG6 - - SMG6 SMG6 TSS23334 12:50026941-50195602 - - 5.30494 4.26115 6.14107 OK
PRPF8 - - PRPF8 PRPF8 TSS21099 12:49746646-49777078 - - 19.9745 18.811 20.9869 OK
PAFAH1B1 - - PAFAH1B1 PAFAH1B1 TSS11653 12:50415348-50501646 - - 40.7795 35.8375 42.0251 OK
LOC100515795 - - LOC100515795 LOC100515795 TSS23092 12:50570212-50570530 - - 1.14707 0 2.21423 OK
LOC100738021 - - LOC100738021 LOC100738021 TSS22824 12:50810938-50811868 - - 0 0 0 OK
LOC100738057 - - LOC100738057 LOC100738057 TSS7801 12:50785925-50786864 - - 0 0 0 OK
LOC100737988 - - LOC100737988 LOC100737988 TSS14130 12:50771790-50772720 - - 0.0485342 0 0.137659 OK
LOC100624704 - - LOC100624704 LOC100624704 TSS5608 12:50816189-50863893 - - 11.5473 9.11225 12.9917 OK
LOC100513375 - - LOC100513375 LOC100513375 TSS21511 12:50508824-50522735 - - 10.1641 9.28208 11.0209 OK
LOC100516511 - - LOC100516511 LOC100516511 TSS10568 12:50933614-50934550 - - 0 0 0 OK
LOC100516694 - - LOC100516694 LOC100516694 TSS22192 12:50940989-50941928 - - 0 0 0 OK
LOC100513947 - - LOC100513947 LOC100513947 TSS22603 12:51050703-51051633 - - 0.0485342 0 0.137659 OK
LOC100516152 - - LOC100516152 LOC100516152 TSS5499 12:50907892-50908834 - - 0 0 0 OK
LOC100625664 - - LOC100625664 LOC100625664 TSS19434 12:51068320-51069250 - - 0 0 0 OK
LOC100517054 - - LOC100517054 LOC100517054 TSS646 12:51038034-51038973 - - 0 0 0 OK
LOC100624795 - - LOC100624795 LOC100624795 TSS9114 12:50864886-50892001 - - 5.14552 4.12476 6.07859 OK
LOC100516876 - - LOC100516876 LOC100516876 TSS16739 12:50954318-50957618 - - 0.200494 0 0.436937 OK
LOC100625767 - - LOC100625767 LOC100625767 TSS18830 12:51128552-51129482 - - 0 0 0 OK
LOC100627793 - - LOC100627793 LOC100627793 TSS4444 12:51103564-51104503 - - 0 0 0 OK
LOC100517779 - - LOC100517779 LOC100517779 TSS589 12:51253898-51254870 - - 0 0 0 OK
LOC100738547 - - LOC100738547 LOC100738547 TSS262 12:51187032-51187983 - - 0 0 0 OK
LOC100627599 - - LOC100627599 LOC100627599 TSS13465 12:51154742-51155669 - - 0.0835273 0 0.207156 OK
LOC100627505 - - LOC100627505 LOC100627505 TSS6162 12:51093733-51094672 - - 0 0 0 OK
LOC100625856 - - LOC100625856 LOC100625856 TSS2751 12:51165587-51166517 - - 0.0485342 0 0.137659 OK
LOC100518149 - - LOC100518149 LOC100518149 TSS20282 12:51283288-51284233 - - 0 0 0 OK
LOC100514678 - - LOC100514678 LOC100514678 TSS16776 12:51333387-51334733 - - 0 0 0 OK
SPATA22 - - SPATA22 SPATA22 TSS11607 12:51416336-51416681 - - 0 0 0 OK
LOC100517239 - - LOC100517239 LOC100517239 TSS2224 12:51387354-51388302 - - 0 0 0 OK
LOC100514870 - - LOC100514870 LOC100514870 TSS4627 12:51325056-51326007 - - 0 0 0 OK
LOC100514488 - - LOC100514488 LOC100514488 TSS8605 12:51337720-51338668 - - 0 0 0 OK
LOC100514318 - - LOC100514318 LOC100514318 TSS3103 12:51362864-51363812 - - 0.121949 0 0.337612 OK
LOC100517422 - - LOC100517422 LOC100517422 TSS3753 12:51375899-51376847 - - 0 0 0 OK
LOC100517605 - - LOC100517605 LOC100517605 TSS2227 12:51348225-51349212 - - 0.0387312 0 0.129709 OK
LOC100739378 - - LOC100739378 LOC100739378 TSS884 12:51437097-51437868 - - 0 0 0 OK
ASPA - - ASPA ASPA TSS24482 12:51468854-51489662 - - 1.3927 0.747478 1.97062 OK
LOC100519212 - - LOC100519212 LOC100519212 TSS16804 12:51536401-51560820 - - 0 0 0 OK
TRPV3 - - TRPV3 TRPV3 TSS19853 12:51498833-51531233 - - 0.0816696 0 0.152893 OK
LOC100519563 - - LOC100519563 LOC100519563 TSS14875 12:51640333-51649982 - - 31.4899 28.6567 32.868 OK
P2RX1 - - P2RX1 P2RX1 TSS5232 12:51864026-51882019 - - 0.019013 0 0.0694266 OK
LOC100739675 - - LOC100739675 LOC100739675 TSS332 12:52045348-52062972 - - 0.019013 0 0.0694266 OK
LOC100621291 - - LOC100621291 LOC100621291 TSS10275 12:51941149-51997480 - - 1.19332 0.86795 1.49721 OK
ATP2A3 - - ATP2A3 ATP2A3 TSS20839 12:52032771-52044741 - - 0.943276 0.529749 1.32437 OK
LOC100519733 - - LOC100519733 LOC100519733 TSS488 12:51818310-51850616 - - 8.03007 6.98528 8.96648 OK
ITGAE - - ITGAE ITGAE TSS7965 12:51720276-51793399 - - 4.49189 3.84862 5.12574 OK
CAMKK1 - - CAMKK1 CAMKK1 TSS14754 12:51738490-51756590 - - 19.571 16.1082 20.4516 OK
ZZEF1 - - ZZEF1 ZZEF1 TSS15193 12:52068975-52107555 - - 4.10378 3.50385 4.69383 OK
LOC100520452 - - LOC100520452 LOC100520452 TSS4955 12:52112664-52120899 - - 7.10313 5.7779 8.11502 OK
ANKFY1 - - ANKFY1 ANKFY1 TSS24831 12:52127385-52194020 - - 1.7506 1.40825 2.08037 OK
LOC100523208 - - LOC100523208 LOC100523208 TSS23435 12:52389082-52445010 - - 0.158704 0.036083 0.288664 OK
SHPK - - SHPK SHPK TSS20881 12:51574068-51608047 - - 0.502819 0.24604 0.779125 OK
LOC100515235 - - LOC100515235 LOC100515235 TSS15110 12:51592440-51613330 - - 4.30807 3.60663 4.96857 OK
LOC100519386 - - LOC100519386 LOC100519386 TSS10337	TSS17676 12:51613324-51620160 - - 88.4083 80.4798 96.4106 OK
LOC100515576 - - LOC100515576 LOC100515576 TSS14637	TSS2220 12:51614251-51619121 - - 12.5247 10.7949 14.2551 OK
LOC100522828 - - LOC100522828 LOC100522828 TSS18517 12:52194021-52278050 - - 20.8545 17.9471 21.9773 OK
LOC100523398 - - LOC100523398 LOC100523398 TSS752 12:52453828-52489002 - - 5.77496 4.73645 6.61995 OK
LOC100523568 - - LOC100523568 LOC100523568 TSS7732 12:52505923-52509183 - - 0.0356738 0 0.0982271 OK
TEKT1 - - TEKT1 TEKT1 TSS21404 12:52525540-52548832 - - 0.509501 0.225869 0.767955 OK
LOC100523750 - - LOC100523750 LOC100523750 TSS12932 12:52581707-52601793 - - 3.04765 2.37813 3.70875 OK
MYBBP1A - - MYBBP1A MYBBP1A TSS15577 12:52489650-52504603 - - 10.2607 9.21915 11.2784 OK
LOC100622626 - - LOC100622626 LOC100622626 TSS22005 12:52727776-52733570 - - 8.9612 7.23606 10.3531 OK
LOC100521293 - - LOC100521293 LOC100521293 TSS12258 12:52636195-52727750 - - 6.80341 5.75888 7.74961 OK
SLC13A5 - - SLC13A5 SLC13A5 TSS16294 12:52679592-52705059 - - 1.22806 0.856777 1.59932 OK
PITPNM3 - - PITPNM3 PITPNM3 TSS14544 12:52807692-52892852 - - 3.81678 3.20896 4.42165 OK
AIPL1 - - AIPL1 AIPL1 TSS23309 12:52905785-52915377 - - 1.8591 1.03767 2.59418 OK
LOC100521819 - - LOC100521819 LOC100521819 TSS20017	TSS9140 12:52896985-52901696 - - 1.36267 0.838563 1.89334 OK
LOC100524277 - - LOC100524277 LOC100524277 TSS10984 12:52901249-52903548 - - 0.540377 0.124053 0.992423 OK
LOC100737379 - - LOC100737379 LOC100737379 TSS20551 12:53134658-53141389 - - 10.4935 8.48296 12.3353 OK
LOC100521639 - - LOC100521639 LOC100521639 TSS24100	TSS5009 12:52733717-52747391 - - 39.9922 35.0655 44.9595 OK
LOC100521472 - - LOC100521472 LOC100521472 TSS3927 12:52741941-52792147 - - 9.77004 8.78437 10.7551 OK
RABEP1 - - RABEP1 RABEP1 TSS20641 12:53661094-53741423 - - 7.36875 5.59369 8.99855 OK
LOC100514871 - - LOC100514871 LOC100514871 TSS20766 12:53900475-53905603 - - 0.943367 0.585995 1.2754 OK
LOC100525536 - - LOC100525536 LOC100525536 TSS17384 12:53805601-53826275 - - 0.178773 0.055445 0.304948 OK
ZFP3 - - ZFP3 ZFP3 TSS4025 12:53914287-53925940 - - 2.4727 2.00218 2.93523 OK
WSCD1 - - WSCD1 WSCD1 TSS23617 12:53231575-53261282 - - 9.59204 8.48347 10.7086 OK
LOC100524646 - - LOC100524646 LOC100524646 TSS18912 12:53261149-53271141 - - 4.5337 3.31484 5.70461 OK
LOC100511224 - - LOC100511224 LOC100511224 TSS4123 12:53995330-54000564 - - 0.789936 0.236976 1.3515 OK
KIF1C - - KIF1C KIF1C TSS4413 12:53968350-53991213 - - 13.2747 12.0211 14.3261 OK
ENO3 - - ENO3 ENO3 TSS4844 12:54023320-54028701 - - 2.20668 1.46999 2.93998 OK
SPAG7 - - SPAG7 SPAG7 TSS20728 12:54017614-54022294 - - 62.6501 49.6375 60.6255 OK
PFN1 - - PFN1 PFN1 TSS15051 12:54031352-54034283 - - 99.174 77.3889 90.7666 OK
LOC100512310 - - LOC100512310 LOC100512310 TSS18882 12:54034426-54039259 - - 22.0404 19.0048 23.2912 OK
LOC100515052 - - LOC100515052 LOC100515052 TSS14551 12:54044818-54046702 - - 0.148574 0.0339763 0.27181 OK
LOC100515236 - - LOC100515236 LOC100515236 TSS11451 12:54080248-54084943 - - 0.532339 0.248381 0.816109 OK
LOC100512810 - - LOC100512810 LOC100512810 TSS10329 12:54055572-54065414 - - 7.53895 5.654 9.08678 OK
OMC - - OMC OMC TSS20981 12:54039514-54042778 - - 58.2372 50.7178 58.1593 OK
LOC100738671 - - LOC100738671 LOC100738671 TSS2975 12:54185560-54191680 - - 4.00895 1.62992 5.03793 OK
ZMYND15 - - ZMYND15 ZMYND15 TSS23909 12:54258514-54264640 - - 0.240905 0.0535357 0.428285 OK
SR-PSOX - - SR-PSOX SR-PSOX TSS3181 12:54265515-54269345 - - 3.82402 2.21578 5.08808 OK
LOC100738706 - - LOC100738706 LOC100738706 TSS9655 12:54192760-54229497 - - 5.6105 4.79336 6.39114 OK
MED11 - - MED11 MED11 TSS24291	TSS8620 12:54269844-54271522 - - 14.9838 12.4207 17.5467 OK
LOC100624864 - - LOC100624864 LOC100624864 TSS19554 12:54289767-54308942 - - 0.161235 0 0.345074 OK
MINK1 - - MINK1 MINK1 TSS9103 12:54085254-54104263 - - 28.1912 26.2621 29.6438 OK
ARRB2 - - ARRB2 ARRB2 TSS13352 12:54280937-54286449 - - 31.4017 26.9217 32.7836 OK
LOC100513110 - - LOC100513110 LOC100513110 TSS7421 12:54325401-54327041 - - 0.684711 0.323018 1.02289 OK
LOC100513308 - - LOC100513308 LOC100513308 TSS6192 12:54331629-54338821 - - 0.0605966 0 0.157793 OK
VMO1 - - VMO1 VMO1 TSS20345	TSS5962 12:54329835-54330890 - - 2.7814 1.55758 3.99396 OK
ALOX12 - - ALOX12 ALOX12 TSS8571 12:54502073-54510831 - - 4.32138 3.59664 4.98675 OK
LOC100516108 - - LOC100516108 LOC100516108 TSS7869 12:54447904-54492875 - - 17.3457 14.845 18.4335 OK
LOC100739863 - - LOC100739863 LOC100739863 TSS10838 12:54593541-54605807 - - 1.87789 1.28758 2.4648 OK
CAMTA2 - - CAMTA2 CAMTA2 TSS23883	TSS6785	TSS8878 12:54000995-54017451 - - 46.3412 44.752 48.6425 OK
PSMB6 - - PSMB6 PSMB6 TSS7845 12:54317055-54319039 - - 112.947 86.7175 101.752 OK
LOC100516827 - - LOC100516827 LOC100516827 TSS14716 12:54696574-54699392 - - 1.27528 0.842254 1.68451 OK
LOC100517000 - - LOC100517000 LOC100517000 TSS7782 12:54699425-54703455 - - 1.98671 1.46612 2.48964 OK
MIR195 - - MIR195 MIR195 TSS8335 12:54717314-54717394 - - 0 0 0 OK
MIR497 - - MIR497 MIR497 TSS10963 12:54717024-54717104 - - 0 0 0 OK
LOC100736595 - - LOC100736595 LOC100736595 TSS22288 12:54605968-54608942 - - 0.862466 0.453981 1.22575 OK
BCL6B - - BCL6B BCL6B TSS4055 12:54708168-54711360 - - 0.741815 0.395946 1.09985 OK
LOC100518864 - - LOC100518864 LOC100518864 TSS24436 12:54751809-54754434 - - 0 0 0 OK
LOC100620614 - - LOC100620614 LOC100620614 TSS8933 12:54724522-54737521 - - 0.23704 0.0827376 0.386109 OK
CLDN7 - - CLDN7 CLDN7 TSS17671 12:54826603-54828637 - - 0 0 0 OK
LOC100739452 - - LOC100739452 LOC100739452 TSS6317 12:54809420-54809941 - - 2.61051 0.765685 3.67529 OK
LOC100518689 - - LOC100518689 LOC100518689 TSS15420	TSS3658 12:54717490-54720452 - - 38.8657 34.8537 42.8939 OK
LOC100739379 - - LOC100739379 LOC100739379 TSS8223 12:54768746-54787841 - - 0.101471 0 0.269271 OK
SLC2A4 - - SLC2A4 SLC2A4 TSS22741 12:54810359-54816580 - - 0.140354 0.0262234 0.236011 OK
LOC100620510 - - LOC100620510 LOC100620510 TSS19295 12:54720559-54722287 - - 132.922 96.3019 113.872 OK
LOC100739487 - - LOC100739487 LOC100739487 TSS10569 12:54829098-54834920 - - 9.86163 7.63175 11.3045 OK
LOC100622241 - - LOC100622241 LOC100622241 TSS19660 12:54835167-54841312 - - 23.2434 18.6616 23.7283 OK
PHF23 - - PHF23 PHF23 TSS12284 12:54845280-54847896 - - 9.55958 7.77877 11.2683 OK
LOC100736899 - - LOC100736899 LOC100736899 TSS8949 12:54888842-54895300 - - 0.533254 0.206322 0.825287 OK
NEURL4 - - NEURL4 NEURL4 TSS17581 12:54896334-54899092 - - 1.77423 1.08145 2.42038 OK
LOC100621980 - - LOC100621980 LOC100621980 TSS24552 12:54919970-54921527 - - 0.308967 0 0.55662 OK
ACAP1 - - ACAP1 ACAP1 TSS2783 12:54900318-54916269 - - 0.845481 0.61055 1.0765 OK
LOC100622865 - - LOC100622865 LOC100622865 TSS5373 12:54864993-54872644 - - 21.7875 16.3811 21.973 OK
LOC100622059 - - LOC100622059 LOC100622059 TSS14334 12:54916988-54919773 - - 2.78061 2.22948 3.30974 OK
GABARAP - - GABARAP GABARAP TSS813 12:54842363-54844400 - - 115.701 90.5807 105.341 OK
LOC100622764 - - LOC100622764 LOC100622764 TSS1676 12:54857351-54863737 - - 12.0145 9.82698 13.2062 OK
MIR324 - - MIR324 MIR324 TSS8172 12:54860461-54860541 - - 0 0 0 OK
POLR2A - - POLR2A POLR2A TSS8502 12:54952886-54972097 - - 3.60784 2.99934 4.19528 OK
LOC100739676 - - LOC100739676 LOC100739676 TSS10635 12:54973817-54975414 - - 1.12628 0.598236 1.61524 OK
ZBTB4 - - ZBTB4 ZBTB4 TSS18152 12:54986637-54990855 - - 4.73404 4.02444 5.42919 OK
LOC100621720 - - LOC100621720 LOC100621720 TSS3994 12:54932089-54937833 - - 0.311572 0.146256 0.487519 OK
LOC100621827 - - LOC100621827 LOC100621827 TSS22738	TSS7088 12:54937791-54952819 - - 69.1043 61.9023 76.3512 OK
LOC100739757 - - LOC100739757 LOC100739757 TSS3474 12:54993799-55002894 - - 3.42685 2.7589 4.08995 OK
LOC100737084 - - LOC100737084 LOC100737084 TSS16619 12:55021679-55023478 - - 0 0 0 OK
LOC100623827 - - LOC100623827 LOC100623827 TSS7715 12:55011103-55013215 - - 1.85306 1.32699 2.36962 OK
LOC100739797 - - LOC100739797 LOC100739797 TSS13339 12:55003918-55008990 - - 20.057 17.4316 21.4038 OK
LOC100623320 - - LOC100623320 LOC100623320 TSS7609 12:55025452-55026746 - - 0.0767198 0 0.192999 OK
DNAH2 - - DNAH2 DNAH2 TSS2879 12:55123643-55190268 - - 0.0829359 0.0360272 0.135102 OK
NLGN2 - - NLGN2 NLGN2 TSS19642 12:55063780-55073575 - - 10.8944 9.31467 11.9412 OK
EFNB3 - - EFNB3 EFNB3 TSS21195 12:55199899-55203845 - - 6.30944 4.38005 7.50866 OK
LOC100522033 - - LOC100522033 LOC100522033 TSS23476 12:55205955-55219599 - - 7.60414 6.16776 8.76821 OK
TP53 - - TP53 TP53 TSS2620 12:55220544-55234668 - - 3.33202 2.51573 4.123 OK
SAT2 - - SAT2 SAT2 TSS17695 12:55261006-55262600 - - 9.08797 6.33844 10.0997 OK
LOC100522212 - - LOC100522212 LOC100522212 TSS2784 12:55243289-55248037 - - 51.3747 39.3861 48.6117 OK
LOC100522397 - - LOC100522397 LOC100522397 TSS4036 12:55289388-55291383 - - 1.81918 1.17928 2.4529 OK
LOC100522571 - - LOC100522571 LOC100522571 TSS19202 12:55296985-55299419 - - 1.64697 0.953613 2.32443 OK
LOC733696 - - LOC733696 LOC733696 TSS12498 12:55291383-55295317 - - 18.9092 15.1388 19.6658 OK
FXR2 - - FXR2 FXR2 TSS24877 12:55270748-55288304 - - 19.362 17.3114 21.1512 OK
LOC100512311 - - LOC100512311 LOC100512311 TSS17243 12:55306672-55308270 - - 31.5114 23.1088 30.0414 OK
LOC100523138 - - LOC100523138 LOC100523138 TSS2482 12:55475731-55476753 - - 2.17827 1.26616 3.02471 OK
LOC100512495 - - LOC100512495 LOC100512495 TSS20230 12:55465576-55474136 - - 5.76666 5.14218 6.3834 OK
LOC100522950 - - LOC100522950 LOC100522950 TSS9951 12:55477351-55478591 - - 11.7737 7.89059 13.1214 OK
LOC100522758 - - LOC100522758 LOC100522758 TSS18675 12:55478399-55480580 - - 1.69967 1.09952 2.30899 OK
EIF4A1 - - EIF4A1 EIF4A1 TSS7980 12:55300309-55305775 - - 116.692 100.242 111.566 OK
INHBA - - INHBA INHBA TSS14916 12:55481492-55483255 - - 19.235 16.1934 20.5141 OK
LOC100512680 - - LOC100512680 LOC100512680 TSS19485 12:55358723-55452050 - - 0.410643 0.28723 0.533428 OK
LOC100523995 - - LOC100523995 LOC100523995 TSS19573 12:55378364-55380202 - - 0.951463 0.449879 1.4139 OK
LOC100524899 - - LOC100524899 LOC100524899 TSS12090 12:55380067-55381305 - - 11.8158 9.49838 14.1903 OK
LOC100524524 - - LOC100524524 LOC100524524 TSS9489 12:55381914-55382924 - - 1.86647 0.997949 2.70872 OK
ALOX12B - - ALOX12B ALOX12B TSS14111 12:55768238-55778257 - - 0.0330065 0 0.0914447 OK
LOC100525661 - - LOC100525661 LOC100525661 TSS1237 12:55710845-55724063 - - 0.192784 0.0772384 0.308953 OK
CNTROB - - CNTROB CNTROB TSS7602 12:55548338-55567769 - - 4.97556 4.14083 5.78801 OK
LOC100524173 - - LOC100524173 LOC100524173 TSS19907 12:55545613-55547273 - - 71.0208 54.8565 66.8947 OK
LOC100625536 - - LOC100625536 LOC100625536 TSS3579 12:55602812-55615947 - - 0.21247 0.0962866 0.327374 OK
LOC100525078 - - LOC100525078 LOC100525078 TSS16090	TSS22566 12:55532422-55543215 - - 5.8287 3.55662 6.92022 OK
KCNAB3 - - KCNAB3 KCNAB3 TSS11910 12:55538607-55544656 - - 3.63235 2.66373 4.60098 OK
ALOX15B - - ALOX15B ALOX15B TSS24235 12:55747584-55756609 - - 0.480681 0.173352 0.78969 OK
LOC100620745 - - LOC100620745 LOC100620745 TSS1004 12:55804485-55812413 - - 0 0 0 OK
ALOXE3 - - ALOXE3 ALOXE3 TSS22493 12:55780100-55800888 - - 0.125799 0.029149 0.233192 OK
LOC100620648 - - LOC100620648 LOC100620648 TSS12917 12:55836919-55847821 - - 22.0929 20.4348 23.4333 OK
CHD3 - - CHD3 CHD3 TSS16894 12:55506215-55529706 - - 47.5565 45.6929 49.563 OK
LOC100620287 - - LOC100620287 LOC100620287 TSS21213 12:55879564-55881455 - - 5.77094 4.60367 6.6347 OK
CTC1 - - CTC1 CTC1 TSS1053 12:55903624-55929511 - - 1.41164 1.11601 1.70591 OK
PFAS - - PFAS PFAS TSS22511 12:55937137-55950104 - - 0.823021 0.608907 1.03514 OK
AURKB - - AURKB AURKB TSS11300 12:55886066-55890688 - - 1.05104 0.588733 1.49859 OK
LOC100620379 - - LOC100620379 LOC100620379 TSS21839	TSS22562 12:55870415-55872256 - - 0.882204 0 1.9173 OK
ODF4 - - ODF4 ODF4 TSS22277 12:55993467-56001070 - - 0 0 0 OK
SLC25A35 - - SLC25A35 SLC25A35 TSS10566 12:55962185-55971498 - - 5.00951 3.8914 6.07758 OK
ARHGEF15 - - ARHGEF15 ARHGEF15 TSS796 12:55971351-55981281 - - 1.12509 0.821493 1.41082 OK
LOC100621261 - - LOC100621261 LOC100621261 TSS866 12:56015086-56022559 - - 0.156022 0.0289382 0.260444 OK
RANGRF - - RANGRF RANGRF TSS17508	TSS21146 12:55960778-55962172 - - 21.4179 18.3579 24.4853 OK
LOC100621152 - - LOC100621152 LOC100621152 TSS10140 12:56035932-56037179 - - 0.109169 0 0.257074 OK
LOC100739126 - - LOC100739126 LOC100739126 TSS2450 12:56077595-56115655 - - 14.8679 12.2247 15.8248 OK
RPL26 - - RPL26 RPL26 TSS4205 12:56024038-56029520 - - 584.975 392.455 434.512 OK
LOC100620549 - - LOC100620549 LOC100620549 TSS19141 12:55853612-55857414 - - 366.202 333.569 350.541 OK
NDEL1 - - NDEL1 NDEL1 TSS12025 12:56296935-56336396 - - 25.1171 22.1284 27.0397 OK
LOC396903 - - LOC396903 LOC396903 TSS23457 12:56124990-56235644 - - 21.2413 19.8359 22.4257 OK
LOC100739607 - - LOC100739607 LOC100739607 TSS18270 12:56512863-56528983 - - 0.217654 0 0.413309 OK
LOC100514186 - - LOC100514186 LOC100514186 TSS12598 12:56656911-56658939 - - 1.474 1.01004 1.92539 OK
CCDC42 - - CCDC42 CCDC42 TSS18360 12:56619322-56633751 - - 0.477849 0.168009 0.78404 OK
LOC100739637 - - LOC100739637 LOC100739637 TSS5916 12:57057465-57060278 - - 0 0 0 OK
PIK3R6 - - PIK3R6 PIK3R6 TSS775 12:56662052-56723008 - - 0.817594 0.552236 1.10447 OK
PIK3R5 - - PIK3R5 PIK3R5 TSS6328 12:56731152-56799397 - - 0.947818 0.707691 1.17948 OK
UNC-6 - - UNC-6 UNC-6 TSS10339 12:56822596-57056391 - - 0.33885 0.12949 0.561124 OK
LOC100515625 - - LOC100515625 LOC100515625 TSS3676 12:57405740-57419560 - - 0 0 0 OK
LOC100622718 - - LOC100622718 LOC100622718 TSS3016 12:57137306-57198144 - - 134.5 50.6951 73.5896 OK
USP43 - - USP43 USP43 TSS14411 12:57342464-57399795 - - 1.27882 0.995559 1.55556 OK
WDR16 - - WDR16 WDR16 TSS20927 12:57319299-57339483 - - 4.20905 2.96251 5.34309 OK
LOC100516153 - - LOC100516153 LOC100516153 TSS13747 12:57499171-57506815 - - 6.11344 4.54725 7.19565 OK
GLP2R - - GLP2R GLP2R TSS13592 12:57438489-57493540 - - 0.0742009 0 0.296675 OK
MYH1 - - MYH1 MYH1 TSS7811 12:57965086-57984759 - - 0.0147295 0 0.0288729 OK
LOC100737073 - - LOC100737073 LOC100737073 TSS22627 12:58008558-58016839 - - 0 0 0 OK
LOC100736982 - - LOC100736982 LOC100736982 TSS8711 12:57808733-57933831 - - 0.183674 0.105152 0.254117 OK
LOC100736668 - - LOC100736668 LOC100736668 TSS14797 12:57628851-57676923 - - 19.674 9.98758 18.1592 OK
LOC100737032 - - LOC100737032 LOC100737032 TSS20837 12:57985181-58006695 - - 0.415301 0.282899 0.544036 OK
GAS7 - - GAS7 GAS7 TSS9416 12:57516124-57617537 - - 19.2097 14.8997 20.0573 OK
LOC100517855 - - LOC100517855 LOC100517855 TSS18469 12:58039027-58056118 - - 12.7048 11.35 13.9354 OK
LOC100519388 - - LOC100519388 LOC100519388 TSS9030 12:58063025-58066019 - - 1.06979 0.421682 1.68673 OK
LOC100518038 - - LOC100518038 LOC100518038 TSS13105 12:58069530-58085000 - - 1.26445 0.724656 1.78749 OK
MYHC - - MYHC MYHC TSS3974 12:58110958-58133067 - - 0.360103 0.242148 0.484296 OK
MYH2 - - MYH2 MYH2 TSS4604 12:58205952-58230234 - - 0.0303977 0 0.065563 OK
LOC100624731 - - LOC100624731 LOC100624731 TSS19480 12:58849891-58893162 - - 0.170847 0.0314707 0.283236 OK
LOC100624640 - - LOC100624640 LOC100624640 TSS17713 12:58565482-58705396 - - 0.598096 0.308674 0.887438 OK
LOC100519735 - - LOC100519735 LOC100519735 TSS1023 12:58923783-59013322 - - 0.0974973 0.0354764 0.153731 OK
DNAH9 - - DNAH9 DNAH9 TSS19523 12:59181796-59247567 - - 1.95287 1.49091 2.39523 OK
ZNF18 - - ZNF18 ZNF18 TSS12169 12:59249100-59274392 - - 6.14375 5.13192 7.00945 OK
LOC100621981 - - LOC100621981 LOC100621981 TSS14833 12:56343506-56433106 - - 41.6664 39.5282 42.9771 OK
LOC100520100 - - LOC100520100 LOC100520100 TSS18742 12:59349242-59407381 - - 23.6212 18.9663 24.1114 OK
MYOCD - - MYOCD MYOCD TSS4784 12:59867284-60048521 - - 0 0 0 OK
ELAC2 - - ELAC2 ELAC2 TSS744 12:60096836-60116251 - - 8.85754 7.05479 10.3231 OK
LOC100737652 - - LOC100737652 LOC100737652 TSS10361 12:60163707-60168260 - - 25.8838 22.4103 27.2239 OK
COX10 - - COX10 COX10 TSS4929 12:60937040-60944770 - - 3.65901 1.81972 4.92395 OK
LOC100625836 - - LOC100625836 LOC100625836 TSS16698 12:60549508-60648215 - - 0.68049 0.35939 0.998305 OK
HS3ST3B1 - - HS3ST3B1 HS3ST3B1 TSS7584 12:61093387-61145104 - - 0.279329 0.0794185 0.476511 OK
LOC100520977 - - LOC100520977 LOC100520977 TSS778 12:60168399-60357801 - - 19.8074 17.4154 21.4403 OK
PLD2 - - PLD2 PLD2 TSS5257 12:61156861-61184420 - - 1.39275 0.288339 2.45088 OK
COX10 - - COX10 COX10 TSS17939 12:61048729-61076748 - - 3.55198 2.77015 4.31905 OK
LOC100522034 - - LOC100522034 LOC100522034 TSS9581 12:61242295-61255801 - - 3.40562 2.67581 4.13264 OK
LOC100522213 - - LOC100522213 LOC100522213 TSS9674 12:61304966-61309900 - - 0.896941 0.280751 1.49734 OK
LOC100523091 - - LOC100523091 LOC100523091 TSS9291 12:61884692-61893453 - - 1.8509 1.24374 2.44603 OK
LOC100523279 - - LOC100523279 LOC100523279 TSS23259 12:61944732-61970960 - - 0 0 0 OK
LOC100522896 - - LOC100522896 LOC100522896 TSS11358 12:62016727-62047462 - - 0.310646 0.0916411 0.504026 OK
ZNF624 - - ZNF624 ZNF624 TSS18738 12:62113367-62132583 - - 1.7366 1.30201 2.15423 OK
LOC100524217 - - LOC100524217 LOC100524217 TSS11634 12:62165560-62166813 - - 0.250562 0 0.46162 OK
LOC100627421 - - LOC100627421 LOC100627421 TSS10252 12:62106296-62107927 - - 1.93506 1.28023 2.56045 OK
LOC100524396 - - LOC100524396 LOC100524396 TSS22733 12:62166820-62177426 - - 1.683 1.26414 2.09157 OK
LOC100626706 - - LOC100626706 LOC100626706 TSS3418 12:62221571-62258371 - - 2.40468 1.66036 3.14595 OK
LOC100524583 - - LOC100524583 LOC100524583 TSS9006 12:62259243-62261821 - - 26.1235 19.5277 26.0839 OK
LOC100522572 - - LOC100522572 LOC100522572 TSS21794	TSS8631 12:61895871-61907741 - - 27.2563 25.0026 29.5183 OK
TRPV2 - - TRPV2 TRPV2 TSS4406 12:62262591-62277441 - - 10.206 8.69979 11.3603 OK
LOC100524763 - - LOC100524763 LOC100524763 TSS9500 12:62326114-62334766 - - 16.6666 11.504 16.8451 OK
LOC100523821 - - LOC100523821 LOC100523821 TSS6411 12:62342349-62381924 - - 5.27733 4.12167 6.16458 OK
ALDH3A1 - - ALDH3A1 ALDH3A1 TSS19776 12:62631708-62645613 - - 0.681247 0.364114 0.983109 OK
LOC100525483 - - LOC100525483 LOC100525483 TSS16783	TSS21396 12:62609845-62625573 - - 0.333969 0.0982132 0.576856 OK
LOC100628075 - - LOC100628075 LOC100628075 TSS17530 12:62382611-62538538 - - 5.89142 5.31423 6.46236 OK
NCOR1 - - NCOR1 NCOR1 TSS9755 12:62502480-62505499 - - 14.8126 12.2827 16.0307 OK
LOC100525303 - - LOC100525303 LOC100525303 TSS24 12:62591991-62608915 - - 29.3269 26.2586 30.8033 OK
LOC100621187 - - LOC100621187 LOC100621187 TSS5158 12:62974572-62975800 - - 0.711969 0.243081 1.13438 OK
LOC100525780 - - LOC100525780 LOC100525780 TSS21318 12:62668830-62756162 - - 13.9674 12.2085 15.2012 OK
LOC100511593 - - LOC100511593 LOC100511593 TSS8075 12:62817579-62973878 - - 2.87746 1.93526 3.82278 OK
SLC5A10 - - SLC5A10 SLC5A10 TSS718 12:62935019-62950211 - - 0.766279 0.321342 1.15683 OK
LOC100513046 - - LOC100513046 LOC100513046 TSS4811 12:63064174-63078596 - - 10.3371 6.52226 11.181 OK
LOC100512496 - - LOC100512496 LOC100512496 TSS19160 12:63134866-63136018 - - 1.08055 0.517263 1.61645 OK
PEMT - - PEMT PEMT TSS21709 12:63139566-63158686 - - 25.2279 15.6879 22.6731 OK
LOC100512681 - - LOC100512681 LOC100512681 TSS4259 12:63124513-63133827 - - 16.8285 14.6101 18.1875 OK
COPS3 - - COPS3 COPS3 TSS9624 12:63034589-63057259 - - 61.1983 52.7453 61.3327 OK
LOC100513819 - - LOC100513819 LOC100513819 TSS13325 12:63359102-63430694 - - 10.8956 9.77472 11.9888 OK
SOCS7 - - SOCS7 SOCS7 TSS11204 12:63554279-63584674 - - 1.9481 1.38939 2.48106 OK
LOC100739261 - - LOC100739261 LOC100739261 TSS4673 13:562679-563213 - - 0 0 0 OK
ARHGAP23 - - ARHGAP23 ARHGAP23 TSS10916 12:63448360-63528963 - - 12.8428 11.4948 14.1097 OK
LOC100739585 - - LOC100739585 LOC100739585 TSS6219 13:983766-1089681 - - 1.67211 0.865018 2.45088 OK
LOC100739549 - - LOC100739549 LOC100739549 TSS18909 13:919791-933742 - - 1.25173 0.683616 1.80226 OK
LOC100157532 - - LOC100157532 LOC100157532 TSS2354 13:566281-742612 - - 37.6049 32.5326 38.47 OK
LOC100156322 - - LOC100156322 LOC100156322 TSS15680 13:763839-803730 - - 15.961 13.7291 17.4945 OK
ASTE1 - - ASTE1 ASTE1 TSS11461 13:1093060-1107269 - - 1.79983 1.3318 2.29523 OK
LOC100516642 - - LOC100516642 LOC100516642 TSS15137 13:1589236-1618962 - - 0 0 0 OK
LOC100517188 - - LOC100517188 LOC100517188 TSS129 13:2029961-2080023 - - 0.0575175 0 0.174894 OK
LOC100624013 - - LOC100624013 LOC100624013 TSS7778 13:1896954-1950202 - - 0.117172 0.0244411 0.21997 OK
COL6A5 - - COL6A5 COL6A5 TSS11371 13:1792651-1881007 - - 0.0346037 0.0084671 0.0677368 OK
LOC100516293 - - LOC100516293 LOC100516293 TSS18296 13:1389750-1533079 - - 6.28967 5.58161 6.98439 OK
CAPN7 - - CAPN7 CAPN7 TSS10079 13:2379270-2430518 - - 5.68175 4.70371 6.59541 OK
SH3BP5 - - SH3BP5 SH3BP5 TSS16458 13:2431589-2512488 - - 11.8162 10.4836 13.0854 OK
LOC100625052 - - LOC100625052 LOC100625052 TSS16101 13:2598820-2601983 - - 0 0 0 OK
LOC100624545 - - LOC100624545 LOC100624545 TSS8916 13:2605373-2681869 - - 0.315494 0.0929046 0.510976 OK
HACL1 - - HACL1 HACL1 TSS12134 13:2714441-2737983 - - 7.96094 5.70522 9.02804 OK
LOC100518580 - - LOC100518580 LOC100518580 TSS15028 13:2861901-2863300 - - 0.673702 0.36604 1.00661 OK
LOC100627098 - - LOC100627098 LOC100627098 TSS755 12:62297978-62299565 - - 1.25227 0.724827 1.76677 OK
UBB - - UBB UBB TSS13825 12:62298008-62299561 - - 1461.11 1448.97 1510.24 OK
LOC100736917 - - LOC100736917 LOC100736917 TSS18994 13:2750663-2810278 - - 0.256491 0.0760681 0.456409 OK
LOC100736967 - - LOC100736967 LOC100736967 TSS7113 13:2810168-2859616 - - 2.25437 1.5883 2.92043 OK
LOC100737147 - - LOC100737147 LOC100737147 TSS18961 13:3047965-3049364 - - 0.673702 0.36604 1.00661 OK
LOC100737057 - - LOC100737057 LOC100737057 TSS7400 13:2930843-2991087 - - 0.641937 0.368845 0.905346 OK
LOC100625499 - - LOC100625499 LOC100625499 TSS20583 13:3444306-3448308 - - 0.187433 0 0.519572 OK
ATP2C1 - - ATP2C1 ATP2C1 TSS13891	TSS1771 13:1118619-1270054 - - 36.7365 34.7281 38.8044 OK
ANKRD28 - - ANKRD28 ANKRD28 TSS12550 13:3071719-3206810 - - 6.66962 6.0776 7.24675 OK
METTL6 - - METTL6 METTL6 TSS16339 13:2565959-2581817 - - 7.94293 6.69689 9.10015 OK
EAF1 - - EAF1 EAF1 TSS10124 13:2581816-2597145 - - 14.3477 13.354 15.4192 OK
GALNTL2 - - GALNTL2 GALNTL2 TSS7794 13:3520515-3559242 - - 3.94352 3.23056 4.63817 OK
OXNAD1 - - OXNAD1 OXNAD1 TSS24387 13:3586212-3627107 - - 6.72678 5.22208 7.87392 OK
LOC100625706 - - LOC100625706 LOC100625706 TSS15806 13:4036797-4054841 - - 0 0 0 OK
LOC100519274 - - LOC100519274 LOC100519274 TSS8651 13:3644441-3645677 - - 8.33363 6.26648 9.42561 OK
LOC100737431 - - LOC100737431 LOC100737431 TSS832 13:3648734-3731481 - - 3.20268 2.13371 4.09897 OK
DPH3 - - DPH3 DPH3 TSS342 13:3582104-3586124 - - 24.7524 21.9755 27.0158 OK
RFTN1 - - RFTN1 RFTN1 TSS11529 13:3744155-3862362 - - 0.753596 0.350747 1.1107 OK
LOC100625892 - - LOC100625892 LOC100625892 TSS8627 13:4252082-4379847 - - 7.62782 6.60681 8.58055 OK
PLCL2 - - PLCL2 PLCL2 TSS4393 13:4457259-4511345 - - 13.4549 11.4531 14.5412 OK
TBC1D5 - - TBC1D5 TBC1D5 TSS16934 13:4512652-4870187 - - 1.61838 1.18302 2.05455 OK
LOC100626445 - - LOC100626445 LOC100626445 TSS1862 13:7144545-7276322 - - 0 0 0 OK
KCNH8 - - KCNH8 KCNH8 TSS17047 13:7344981-7489846 - - 0.170216 0.0529676 0.291322 OK
EFHB - - EFHB EFHB TSS24040 13:7728138-7798298 - - 0.0948192 0.0223738 0.17899 OK
SGOL1 - - SGOL1 SGOL1 TSS2694 13:8092438-8106565 - - 0.0400734 0 0.109234 OK
LOC100627129 - - LOC100627129 LOC100627129 TSS6153 13:8144251-8162682 - - 0.468571 0.140376 0.842254 OK
LOC100737930 - - LOC100737930 LOC100737930 TSS15066 13:7893496-7919937 - - 54.2141 44.6686 54.8816 OK
ZNF385D - - ZNF385D ZNF385D TSS17433 13:9485667-9815883 - - 3.75306 2.84811 4.62818 OK
LOC780417 - - LOC780417 LOC780417 TSS4868 13:11329304-11329480 - - 165.554 22.1857 39.2797 OK
LOC100521334 - - LOC100521334 LOC100521334 TSS19282 13:11253064-11253690 - - 14.1681 8.89614 14.8269 OK
SATB1 - - SATB1 SATB1 TSS1055 13:6020053-6115622 - - 14.2402 13.0598 15.4205 OK
LOC100519798 - - LOC100519798 LOC100519798 TSS952 13:6086880-6089048 - - 17.579 14.8277 18.8025 OK
KAT2B - - KAT2B KAT2B TSS8668 13:7957595-8051510 - - 13.0397 11.8358 14.1143 OK
LOC100738435 - - LOC100738435 LOC100738435 TSS20536 13:11850362-11946598 - - 8.32849 5.58283 9.63611 OK
LOC780417 - - LOC780417 LOC780417 TSS24529 13:12124265-12131155 - - 66.7373 37.9326 50.972 OK
LOC100738400 - - LOC100738400 LOC100738400 TSS12170 13:11633689-11779383 - - 29.0573 24.1666 29.8402 OK
LOC100156011 - - LOC100156011 LOC100156011 TSS1915 13:12326919-12327240 - - 1.12601 0 2.19353 OK
C-ERBA-B1 - - C-ERBA-B1 C-ERBA-B1 TSS23750 13:12404442-12662403 - - 3.45516 2.72158 4.20244 OK
LOC100522399 - - LOC100522399 LOC100522399 TSS10047 13:12660965-12857090 - - 0.716812 0.332563 1.09271 OK
NEK10 - - NEK10 NEK10 TSS719 13:15305045-15457157 - - 1.17142 0.865018 1.46092 OK
LOC100523139 - - LOC100523139 LOC100523139 TSS11126 13:14935876-14937145 - - 7.96999 6.00264 9.02918 OK
LOC100620195 - - LOC100620195 LOC100620195 TSS7905 13:12134433-12189697 - - 103.747 86.7901 98.8427 OK
NR1D2 - - NR1D2 NR1D2 TSS15325 13:12164976-12220020 - - 6.89839 6.05656 7.76362 OK
RPL15 - - RPL15 RPL15 TSS6477 13:12164824-12167957 - - 149.899 132.498 144.236 OK
NGLY1 - - NGLY1 NGLY1 TSS14861 13:14229181-14347236 - - 10.1579 8.8974 11.252 OK
LOC100622125 - - LOC100622125 LOC100622125 TSS12319 13:15847048-15852360 - - 0 0 0 OK
LOC100524044 - - LOC100524044 LOC100524044 TSS18528 13:15483177-15753968 - - 1.05266 0.793939 1.32323 OK
LOC100524584 - - LOC100524584 LOC100524584 TSS2456 13:16382076-16454263 - - 12.2382 7.85767 12.8406 OK
EOMES - - EOMES EOMES TSS15055 13:15916582-15921894 - - 0 0 0 OK
LOC100739397 - - LOC100739397 LOC100739397 TSS3375 13:17360188-17670707 - - 0.0999626 0 0.239743 OK
LOC100524764 - - LOC100524764 LOC100524764 TSS18449 13:16579476-16671399 - - 3.63726 2.19165 4.76117 OK
LOC100739277 - - LOC100739277 LOC100739277 TSS24092 13:16526574-16579457 - - 2.73057 1.80823 3.61646 OK
LOC100739439 - - LOC100739439 LOC100739439 TSS10219 13:18089042-18176109 - - 1.25772 0.308488 2.15942 OK
LOC100524397 - - LOC100524397 LOC100524397 TSS21917 13:16456560-16474657 - - 17.5225 15.6051 18.9615 OK
LOC100038019 - - LOC100038019 LOC100038019 TSS16710 13:18702600-18712636 - - 1.90662 1.26281 2.52562 OK
LOC100739537 - - LOC100739537 LOC100739537 TSS14995 13:18712800-18791131 - - 2.08426 1.24236 2.89885 OK
LOC100623700 - - LOC100623700 LOC100623700 TSS18130 13:19026979-19105774 - - 0.232578 0.0706527 0.38859 OK
LOC396710 - - LOC396710 LOC396710 TSS2873	TSS4978	TSS7333 13:13639894-14119652 - - 8.82327 7.76439 9.86872 OK
LOC100156319 - - LOC100156319 LOC100156319 TSS3846 13:14119651-14187251 - - 28.0922 26.6895 29.6592 OK
LOC100623485 - - LOC100623485 LOC100623485 TSS19837 13:18869358-18879897 - - 8.87755 7.43978 10.0072 OK
OSBPL10 - - OSBPL10 OSBPL10 TSS11364 13:19794742-20125881 - - 2.76723 2.31204 3.2238 OK
LOC100511532 - - LOC100511532 LOC100511532 TSS22481 13:20262457-20287095 - - 6.37523 5.49864 7.09244 OK
LOC100624671 - - LOC100624671 LOC100624671 TSS4034 13:20414846-20549120 - - 3.28051 1.81079 4.25535 OK
CMTM7 - - CMTM7 CMTM7 TSS8258 13:20399736-20411233 - - 4.7544 3.15029 5.96545 OK
LOC100511779 - - LOC100511779 LOC100511779 TSS7434 13:20309220-20330771 - - 22.1733 19.4544 23.6291 OK
STT3B - - STT3B STT3B TSS16565 13:19678182-19778904 - - 29.1623 26.9138 30.4402 OK
LOC100624347 - - LOC100624347 LOC100624347 TSS21286 13:20616341-20666658 - - 8.93417 7.95182 9.86951 OK
LOC100736769 - - LOC100736769 LOC100736769 TSS15316 13:20832359-20834294 - - 33.7983 27.0901 33.6442 OK
UBP1 - - UBP1 UBP1 TSS3439 13:20785156-20831368 - - 26.4654 24.0986 28.0049 OK
PDCD6IP - - PDCD6IP PDCD6IP TSS23805 13:21185176-21241017 - - 14.4281 12.9837 15.7938 OK
LOC100625500 - - LOC100625500 LOC100625500 TSS18989 13:23304951-23424595 - - 0.121769 0 0.264073 OK
LOC100626148 - - LOC100626148 LOC100626148 TSS13239 13:23611441-23612178 - - 0.0740419 0 0.173708 OK
LOC100737115 - - LOC100737115 LOC100737115 TSS7585 13:23495765-23546651 - - 1.18086 0.689883 1.62615 OK
LOC100620439 - - LOC100620439 LOC100620439 TSS11317	TSS17465 13:12251435-12258862 - - 189.401 183.152 197.14 OK
CLASP2 - - CLASP2 CLASP2 TSS21861 13:20890426-21096548 - - 71.4242 68.1873 73.2333 OK
MLH1 - - MLH1 MLH1 TSS22105 13:23613449-23692364 - - 7.08941 5.83288 8.20812 OK
LOC100737401 - - LOC100737401 LOC100737401 TSS15246 13:23782524-23782813 - - 2.39439 0.27009 3.24108 OK
ARPP21 - - ARPP21 ARPP21 TSS18030	TSS18259 13:22758179-22908418 - - 47.8677 44.5903 51.1955 OK
LRRFIP2 - - LRRFIP2 LRRFIP2 TSS9255 13:23693688-23769721 - - 12.4199 10.9025 13.5349 OK
LOC100625402 - - LOC100625402 LOC100625402 TSS24525 13:22994553-22996804 - - 38.1164 30.452 37.9096 OK
LOC100625707 - - LOC100625707 LOC100625707 TSS18501 13:23778200-23782052 - - 7.47479 6.61384 8.2756 OK
LOC100513948 - - LOC100513948 LOC100513948 TSS16116 13:23860554-23880898 - - 0.113092 0 0.289906 OK
LOC100513756 - - LOC100513756 LOC100513756 TSS17520 13:23819144-23841812 - - 3.59396 3.02348 4.16376 OK
LOC100514320 - - LOC100514320 LOC100514320 TSS20083 13:23922418-23989649 - - 1.4411 1.18496 1.70634 OK
LOC100158196 - - LOC100158196 LOC100158196 TSS4144 13:24009238-24009556 - - 4.2509 1.00647 4.83104 OK
LOC100514680 - - LOC100514680 LOC100514680 TSS1486 13:24296720-24525145 - - 0.923993 0.51209 1.3229 OK
LOC100626707 - - LOC100626707 LOC100626707 TSS2938 13:24631115-24720172 - - 1.29244 0.830335 1.73616 OK
LOC100737885 - - LOC100737885 LOC100737885 TSS5858 13:24994178-25004019 - - 0.116985 0 0.255025 OK
[truncated: 21,404 more rows]

## Sheet: Piglet 231 Anesthesia only 3
tracking_id class_code nearest_ref_id gene_id gene_short_name tss_id locus length coverage FPKM FPKM_conf_lo FPKM_conf_hi FPKM_status
LOC100524641 - - LOC100524641 LOC100524641 TSS20042 10:158-17196 - - 28.6738 17.8251 26.4075 OK
PALB2 - - PALB2 PALB2 TSS5042 10:17316-43699 - - 2.42041 2.00243 2.83951 OK
NDUFAB1 - - NDUFAB1 NDUFAB1 TSS10812 10:50665-61681 - - 118.058 71.8274 88.6131 OK
LOC100523987 - - LOC100523987 LOC100523987 TSS11186 10:76125-86271 - - 8.88959 7.11173 10.1277 OK
LOC100523812 - - LOC100523812 LOC100523812 TSS12315 10:86464-113595 - - 2.26302 1.59846 2.92402 OK
LOC100524165 - - LOC100524165 LOC100524165 TSS17341 10:94627-95217 - - 0 0 0 OK
LOC100738451 - - LOC100738451 LOC100738451 TSS19190 10:2141045-2163929 - - 0 0 0 OK
LOC100628072 - - LOC100628072 LOC100628072 TSS9863 10:606116-609704 - - 0.284214 0 0.515021 OK
SCNN1B - - SCNN1B SCNN1B TSS1876 10:271533-337922 - - 0.192544 0.0720746 0.336348 OK
GGA2 - - GGA2 GGA2 TSS2369 10:127082-165462 - - 16.2638 14.4268 17.7965 OK
COG7 - - COG7 COG7 TSS4925 10:171629-254561 - - 18.4397 16.0737 19.7292 OK
CDC73 - - CDC73 CDC73 TSS15729 10:2278068-2305093 - - 3.49482 2.40055 4.45816 OK
LOC100525885 - - LOC100525885 LOC100525885 TSS20781 10:2306327-2308226 - - 13.0326 10.9085 14.0067 OK
UCHL5 - - UCHL5 UCHL5 TSS14694 10:2258892-2274919 - - 55.767 40.366 50.1294 OK
LOC100511580 - - LOC100511580 LOC100511580 TSS21049 10:2929298-2955021 - - 0 0 0 OK
RGS18 - - RGS18 RGS18 TSS18646 10:3286946-3305869 - - 0.285165 0.116849 0.438185 OK
RGS1 - - RGS1 RGS1 TSS11368 10:2732013-2735572 - - 1.70873 0.778254 2.43204 OK
LOC100621072 - - LOC100621072 LOC100621072 TSS5978 10:4604319-4605797 - - 5.90446 2.79735 6.86623 OK
LOC100512300 - - LOC100512300 LOC100512300 TSS19251 10:4781598-4783076 - - 6.097 2.79735 6.86623 OK
RGS2 - - RGS2 RGS2 TSS13895 10:2543480-2546729 - - 45.2036 37.1307 45.2637 OK
LOC100738901 - - LOC100738901 LOC100738901 TSS20590 10:7578520-7613173 - - 2.14075 1.45641 2.75538 OK
LOC100512672 - - LOC100512672 LOC100512672 TSS19933 10:4783256-5184633 - - 6.69563 5.71396 7.63977 OK
LOC100511033 - - LOC100511033 LOC100511033 TSS823 10:2333911-2413855 - - 54.2911 47.1495 54.8234 OK
KCTD3 - - KCTD3 KCTD3 TSS23997 10:7630791-7675733 - - 10.8626 9.04394 11.7478 OK
USH2A - - USH2A USH2A TSS23754 10:7791236-8411655 - - 0.157421 0.101968 0.208791 OK
LOC100514311 - - LOC100514311 LOC100514311 TSS8445 10:9331140-9341087 - - 0 0 0 OK
LOC100739173 - - LOC100739173 LOC100739173 TSS2380 10:9613980-9645229 - - 0 0 0 OK
LOC100739201 - - LOC100739201 LOC100739201 TSS5920 10:9816333-9822232 - - 1.39785 0.724127 2.04072 OK
GPATCH2 - - GPATCH2 GPATCH2 TSS4718 10:9651593-9731215 - - 2.85212 1.28575 3.9644 OK
SPATA17 - - SPATA17 SPATA17 TSS19001 10:9884740-10017266 - - 2.40772 1.36835 3.38485 OK
LOC100622056 - - LOC100622056 LOC100622056 TSS4005 10:8642543-8865115 - - 7.83656 7.06973 8.59263 OK
LOC100622556 - - LOC100622556 LOC100622556 TSS11721 10:10351434-10353605 - - 0.10978 0 0.254657 OK
TGFB2 - - TGFB2 TGFB2 TSS241 10:10354222-10474881 - - 5.61651 4.46683 6.43748 OK
LOC100622762 - - LOC100622762 LOC100622762 TSS12538 10:10730142-10747860 - - 0 0 0 OK
LOC100621684 - - LOC100621684 LOC100621684 TSS9309 10:7733732-7779474 - - 20.8696 19.1042 22.2009 OK
LOC100515402 - - LOC100515402 LOC100515402 TSS12226 10:11029634-11088269 - - 2.01349 1.27013 2.78025 OK
LOC100622345 - - LOC100622345 LOC100622345 TSS11610 10:10300967-10338588 - - 19.8386 16.6504 21.2203 OK
SLC30A10 - - SLC30A10 SLC30A10 TSS1521 10:11614865-11627184 - - 3.18575 2.54355 3.82744 OK
EPRS - - EPRS EPRS TSS6123 10:11663037-11730331 - - 17.1462 15.796 18.3425 OK
LOC100515917 - - LOC100515917 LOC100515917 TSS12707	TSS14272 10:11741838-11765900 - - 24.9261 22.6367 27.2176 OK
LOC100516506 - - LOC100516506 LOC100516506 TSS14097 10:11839500-11930683 - - 15.8761 14.5594 17.0711 OK
MIR664 - - MIR664 MIR664 TSS1016 10:11890512-11890592 - - 0 0 0 OK
LOC100519380 - - LOC100519380 LOC100519380 TSS13943 10:12057707-12106843 - - 15.5413 11.8533 17.3156 OK
LOC100516871 - - LOC100516871 LOC100516871 TSS18105 10:12259059-12288334 - - 6.90634 5.36364 7.72995 OK
LOC100516689 - - LOC100516689 LOC100516689 TSS5742 10:12319332-12329041 - - 1.45849 0.690563 2.15801 OK
LOC100519726 - - LOC100519726 LOC100519726 TSS21110 10:12340151-12346690 - - 30.8484 23.8907 30.4336 OK
IARS2 - - IARS2 IARS2 TSS3148 10:11933117-11968685 - - 26.8189 23.5679 28.9796 OK
LOC100736746 - - LOC100736746 LOC100736746 TSS24882 10:12349257-12361752 - - 1.70645 0.891205 2.46795 OK
LOC100739845 - - LOC100739845 LOC100739845 TSS4755 10:11767636-11815828 - - 10.8039 9.55105 11.8874 OK
MIR215 - - MIR215 MIR215 TSS21412 10:11786566-11786662 - - 0 0 0 OK
MIR194 - - MIR194 MIR194 TSS11343 10:11786870-11786948 - - 0 0 0 OK
LOC100517234 - - LOC100517234 LOC100517234 TSS16599 10:12516069-12519224 - - 0.464161 0.168991 0.732295 OK
LOC100517050 - - LOC100517050 LOC100517050 TSS15763 10:12363626-12370303 - - 16.1991 12.8232 17.1605 OK
DUSP10 - - DUSP10 DUSP10 TSS17089	TSS17641 10:12977394-13016042 - - 4.49488 3.65536 5.33649 OK
TAF1A - - TAF1A TAF1A TSS5553 10:13449696-13471428 - - 6.72831 5.34885 8.00602 OK
LOC100520091 - - LOC100520091 LOC100520091 TSS9771 10:13406053-13425071 - - 0.217999 0 0.506508 OK
LOC100520262 - - LOC100520262 LOC100520262 TSS21056 10:13424913-13444796 - - 5.88806 5.15727 6.59797 OK
BROX - - BROX BROX TSS18760 10:13622144-13652121 - - 4.79281 3.68943 5.69533 OK
LOC100518506 - - LOC100518506 LOC100518506 TSS17409	TSS9218 10:13762251-13772518 - - 0.120443 0 0.306003 OK
LOC100518326 - - LOC100518326 LOC100518326 TSS438 10:13585250-13621311 - - 9.91381 8.60023 10.9675 OK
CHML - - CHML CHML TSS9415 10:14057718-14059955 - - 1.46549 0.999592 1.90547 OK
LOC100520445 - - LOC100520445 LOC100520445 TSS23616 10:13549352-13583336 - - 17.3819 15.861 18.5988 OK
WDR64 - - WDR64 WDR64 TSS7023 10:14008776-14050111 - - 0.75083 0.412837 1.08839 OK
LOC100737364 - - LOC100737364 LOC100737364 TSS121 10:13883888-13937644 - - 4.53772 2.66819 5.65979 OK
LOC100521510 - - LOC100521510 LOC100521510 TSS12296 10:14073000-14079415 - - 0 0 0 OK
LOC100518679 - - LOC100518679 LOC100518679 TSS670 10:13776800-13780542 - - 15.5669 13.6326 16.6911 OK
LOC100521329 - - LOC100521329 LOC100521329 TSS14955 10:14103397-14103898 - - 0 0 0 OK
LOC100522029 - - LOC100522029 LOC100522029 TSS13655 10:14247668-14248169 - - 0 0 0 OK
LOC100521144 - - LOC100521144 LOC100521144 TSS11897 10:14169980-14190868 - - 118.975 64.0945 80.9369 OK
LOC100737859 - - LOC100737859 LOC100737859 TSS6276 10:14763929-14795830 - - 0.335288 0 0.531394 OK
LOC100521858 - - LOC100521858 LOC100521858 TSS785 10:14263136-14421660 - - 21.3487 18.6193 22.8971 OK
ZNF596 - - ZNF596 ZNF596 TSS14481 10:14958685-14976436 - - 8.49195 7.065 9.87952 OK
KMO - - KMO KMO TSS20281 10:14890092-14936664 - - 0.378506 0.151234 0.604935 OK
LOC100523134 - - LOC100523134 LOC100523134 TSS2231 10:15124481-15128508 - - 18.8838 9.76636 16.2773 OK
FH - - FH FH TSS15626 10:14852718-14879014 - - 54.1298 47.3257 54.241 OK
DEGS1 - - DEGS1 DEGS1 TSS20405 10:15042558-15053245 - - 41.7758 34.9971 42.8545 OK
LOC100738244 - - LOC100738244 LOC100738244 TSS10967 10:15667983-15670573 - - 0 0 0 OK
LOC100522204 - - LOC100522204 LOC100522204 TSS885 10:15497520-15555109 - - 0 0 0 OK
LOC100522393 - - LOC100522393 LOC100522393 TSS2119 10:15282191-15384095 - - 6.90963 3.29912 7.48646 OK
LIN9 - - LIN9 LIN9 TSS21940 10:15622310-15663186 - - 2.4812 1.93412 3.02206 OK
LOC100621148 - - LOC100621148 LOC100621148 TSS21876 10:15703049-15723205 - - 3.22411 1.75346 4.1749 OK
LOC100524888 - - LOC100524888 LOC100524888 TSS16103 10:15889645-15908415 - - 11.8859 9.71896 12.9465 OK
WDR26 - - WDR26 WDR26 TSS535	TSS9000 10:15136566-15179406 - - 18.0627 17.0229 19.1017 OK
LEFTY2 - - LEFTY2 LEFTY2 TSS21469 10:15935788-15940181 - - 0.162951 0 0.333084 OK
LOC100524517 - - LOC100524517 LOC100524517 TSS21281 10:15970739-15973899 - - 0.26743 0.0512866 0.461579 OK
TMEM63A - - TMEM63A TMEM63A TSS14932 10:15976352-16015699 - - 2.42916 1.96975 2.87021 OK
LOC100524702 - - LOC100524702 LOC100524702 TSS17582 10:15943398-15947507 - - 15.8657 13.0423 16.7357 OK
EPHX1 - - EPHX1 EPHX1 TSS19606 10:16016588-16032201 - - 12.0902 9.84911 13.1198 OK
LOC100738789 - - LOC100738789 LOC100738789 TSS17665 10:16549167-16578928 - - 0.964435 0.224908 1.68681 OK
LOC100525245 - - LOC100525245 LOC100525245 TSS477 10:16210259-16293388 - - 7.3564 5.8369 8.64591 OK
LOC100522753 - - LOC100522753 LOC100522753 TSS3589 10:16507724-16531394 - - 0 0 0 OK
LOC100738414 - - LOC100738414 LOC100738414 TSS16388 10:15825837-15852656 - - 225.082 164.734 184.529 OK
H3F3A - - H3F3A H3F3A TSS4175 10:15839602-15846067 - - 165.636 152.034 179.457 OK
LOC100524270 - - LOC100524270 LOC100524270 TSS13835 10:16065545-16077802 - - 42.4066 35.668 43.8064 OK
LOC100621258 - - LOC100621258 LOC100621258 TSS2880 10:16690092-16740078 - - 6.03842 3.78699 7.26485 OK
PARP1 - - PARP1 PARP1 TSS16831 10:16598163-16636182 - - 20.0706 18.2773 21.4473 OK
PSEN2 - - PSEN2 PSEN2 TSS5454 10:16874588-16891239 - - 17.1959 13.7408 17.8357 OK
LOC100739027 - - LOC100739027 LOC100739027 TSS24285 10:16930458-16932495 - - 58.1377 51.3888 58.1283 OK
LOC100739202 - - LOC100739202 LOC100739202 TSS21675 10:17450765-17468464 - - 0 0 0 OK
LOC100511581 - - LOC100511581 LOC100511581 TSS22114 10:17369648-17440316 - - 8.91168 8.27182 9.53792 OK
LOC100512852 - - LOC100512852 LOC100512852 TSS14909 10:17687699-17693437 - - 0.437208 0 0.828209 OK
LOC100622421 - - LOC100622421 LOC100622421 TSS5789 10:17728384-17890366 - - 0.554105 0.24663 0.822099 OK
EXO1 - - EXO1 EXO1 TSS14801 10:17632830-17673270 - - 0.0939804 0.0191105 0.171995 OK
LOC100511216 - - LOC100511216 LOC100511216 TSS8660 10:16934569-17259178 - - 10.204 9.34126 11.0492 OK
LOC100511399 - - LOC100511399 LOC100511399 TSS11034	TSS15708 10:17098518-17114950 - - 16.6427 15.0383 18.2583 OK
LOC100512673 - - LOC100512673 LOC100512673 TSS12009 10:17717295-17718597 - - 0 0 0 OK
SCCPDH - - SCCPDH SCCPDH TSS21743 10:17524006-17572010 - - 58.8519 51.4496 58.263 OK
AKT3 - - AKT3 AKT3 TSS7376 10:17976496-18263981 - - 50.4626 44.4037 50.9256 OK
LOC100623007 - - LOC100623007 LOC100623007 TSS2828 10:18583392-18601192 - - 3.81531 2.82487 4.70812 OK
SDCCAG8 - - SDCCAG8 SDCCAG8 TSS970 10:18268206-18473911 - - 16.5519 14.0783 17.9974 OK
LOC100623098 - - LOC100623098 LOC100623098 TSS19787 10:18603993-18697921 - - 2.27021 1.63834 2.87546 OK
LOC100513223 - - LOC100513223 LOC100513223 TSS5622 10:18693167-18753645 - - 23.2515 18.0291 23.4151 OK
LOC100514359 - - LOC100514359 LOC100514359 TSS863 10:19658046-19671468 - - 0 0 0 OK
LOC100514177 - - LOC100514177 LOC100514177 TSS23741 10:19612533-19631075 - - 0 0 0 OK
ADSS - - ADSS ADSS TSS18230 10:19583926-19606684 - - 12.1477 10.0998 13.1166 OK
LOC100739645 - - LOC100739645 LOC100739645 TSS23885 10:19853267-19866078 - - 2.60455 1.38549 3.74897 OK
LOC100514914 - - LOC100514914 LOC100514914 TSS3529 10:19757498-19843979 - - 0.432869 0.253981 0.605646 OK
PPPDE1 - - PPPDE1 PPPDE1 TSS9004 10:19696101-19747165 - - 9.87937 8.87272 10.8743 OK
LOC100623289 - - LOC100623289 LOC100623289 TSS2501 10:19353158-19359708 - - 100.254 94.1261 101.227 OK
LOC100739755 - - LOC100739755 LOC100739755 TSS18186 10:19937316-19955808 - - 57.5347 36.7274 47.9935 OK
LOC100736579 - - LOC100736579 LOC100736579 TSS5997 10:20146908-20187939 - - 0.0833121 0 0.187423 OK
LOC100515403 - - LOC100515403 LOC100515403 TSS21017 10:20041290-20137405 - - 17.6098 13.4888 18.806 OK
LOC100516823 - - LOC100516823 LOC100516823 TSS2088 10:21746951-21762574 - - 5.12304 3.79696 6.25382 OK
KIF26B - - KIF26B KIF26B TSS6049 10:20383676-20756612 - - 0.341371 0.236868 0.447418 OK
LOC100736757 - - LOC100736757 LOC100736757 TSS21079 10:20633959-20666721 - - 22.2537 11.5988 18.7585 OK
TLR5 - - TLR5 TLR5 TSS19231 10:21886308-21888880 - - 2.77391 2.19224 3.31219 OK
HNRNPU - - HNRNPU HNRNPU TSS7549 10:19918403-19931222 - - 84.1879 76.8613 83.7779 OK
LOC100517728 - - LOC100517728 LOC100517728 TSS20114 10:22082643-22084488 - - 0 0 0 OK
LOC100625563 - - LOC100625563 LOC100625563 TSS1085 10:22090913-22102992 - - 0 0 0 OK
SMYD3 - - SMYD3 SMYD3 TSS11871 10:20923784-21568712 - - 13.1528 9.88689 14.4371 OK
LOC100736839 - - LOC100736839 LOC100736839 TSS3093 10:21539017-21563004 - - 10.6799 7.62861 12.4773 OK
LOC100516995 - - LOC100516995 LOC100516995 TSS3575 10:21916362-22050051 - - 26.3142 22.1852 27.1935 OK
LOC100518801 - - LOC100518801 LOC100518801 TSS17854 10:22734938-22735328 - - 0 0 0 OK
LOC100626378 - - LOC100626378 LOC100626378 TSS3313 10:22994702-23058724 - - 0 0 0 OK
LOC100519166 - - LOC100519166 LOC100519166 TSS28 10:22943159-22944858 - - 2.42358 0.886389 3.67218 OK
LOC100518090 - - LOC100518090 LOC100518090 TSS20498 10:22216002-22345104 - - 0.154323 0 0.319872 OK
LOC100625764 - - LOC100625764 LOC100625764 TSS9865 10:22250154-22267534 - - 8.15868 3.63185 8.32299 OK
LOC100626475 - - LOC100626475 LOC100626475 TSS14043 10:23229456-23244039 - - 3.01854 2.0283 3.83732 OK
LOC100626755 - - LOC100626755 LOC100626755 TSS16773 10:23318059-23333706 - - 0 0 0 OK
LOC100626028 - - LOC100626028 LOC100626028 TSS5893 10:23383854-23390280 - - 0.41687 0 0.826613 OK
KCNT2 - - KCNT2 KCNT2 TSS11085 10:23898724-24106816 - - 2.91725 2.39345 3.42999 OK
CFH - - CFH CFH TSS21804 10:24337538-24406888 - - 5.29556 4.41399 6.17034 OK
LHX9 - - LHX9 LHX9 TSS15739	TSS764 10:25352904-25369573 - - 0 0 0 OK
LOC100520046 - - LOC100520046 LOC100520046 TSS11704	TSS19356 10:24574154-24603161 - - 6.30284 5.30523 7.30167 OK
LOC100737884 - - LOC100737884 LOC100737884 TSS11175 10:25160728-25162965 - - 0.0295607 0 0.0821915 OK
CRB1 - - CRB1 CRB1 TSS17756 10:24964445-25011250 - - 0.907778 0.526246 1.2549 OK
LOC100520688 - - LOC100520688 LOC100520688 TSS12253 10:24612796-24659228 - - 0.0909644 0.0404538 0.145634 OK
LOC100627731 - - LOC100627731 LOC100627731 TSS23681 10:24659226-24678164 - - 3.28256 2.52139 4.0913 OK
LOC100521391 - - LOC100521391 LOC100521391 TSS17912 10:25342438-25347625 - - 1.57914 0.597344 2.50884 OK
LOC100521572 - - LOC100521572 LOC100521572 TSS9221 10:25345744-25349211 - - 0.196862 0 0.984311 OK
LOC100523012 - - LOC100523012 LOC100523012 TSS20417 10:26155100-26155516 - - 0 0 0 OK
LOC100522819 - - LOC100522819 LOC100522819 TSS2962 10:26048348-26071297 - - 0 0 0 OK
TP53BP2 - - TP53BP2 TP53BP2 TSS13159 10:24461165-24526672 - - 19.4716 17.9861 20.6277 OK
PTPRC - - PTPRC PTPRC TSS12442 10:26308732-26332085 - - 0.828047 0.563995 1.09039 OK
LOC100738148 - - LOC100738148 LOC100738148 TSS9819 10:24690203-24900696 - - 0.3146 0.194795 0.426115 OK
LOC100627566 - - LOC100627566 LOC100627566 TSS18201 10:24794664-24799034 - - 0.239517 0.0721453 0.396799 OK
ZBTB41 - - ZBTB41 ZBTB41 TSS18213 10:24808390-24811079 - - 1.42736 0.973754 1.85898 OK
LOC100738552 - - LOC100738552 LOC100738552 TSS11891 10:26249058-26290656 - - 0.113336 0 0.205893 OK
NEK7 - - NEK7 NEK7 TSS5030 10:25626956-25785079 - - 7.1953 6.35958 8.02406 OK
MIR181A-1 - - MIR181A-1 MIR181A-1 TSS1385 10:26427017-26427121 - - 0 0 0 OK
MIR181B-1 - - MIR181B-1 MIR181B-1 TSS234 10:26426856-26426936 - - 0 0 0 OK
LOC100523688 - - LOC100523688 LOC100523688 TSS18 10:27281195-27425916 - - 0.0196291 0 0.0559533 OK
LOC100523135 - - LOC100523135 LOC100523135 TSS4060 10:26432403-26508630 - - 0.488623 0.113495 0.907963 OK
KIF14 - - KIF14 KIF14 TSS14739 10:27599986-27651051 - - 0.0637843 0.0123364 0.111028 OK
LOC100523859 - - LOC100523859 LOC100523859 TSS23461 10:27510757-27515895 - - 6.88738 6.2027 7.56253 OK
DDX59 - - DDX59 DDX59 TSS3163 10:27675581-27698661 - - 7.72068 6.40988 8.88387 OK
CAMSAP1L1 - - CAMSAP1L1 CAMSAP1L1 TSS3617 10:27747356-27799989 - - 16.7175 15.3848 17.8739 OK
LOC100622149 - - LOC100622149 LOC100622149 TSS17608 10:27934779-27999300 - - 0.212578 0.131172 0.302704 OK
LOC100621878 - - LOC100621878 LOC100621878 TSS24855 10:28018118-28031609 - - 41.4618 34.2841 41.7492 OK
LOC100622691 - - LOC100622691 LOC100622691 TSS20150 10:28176633-28188403 - - 0 0 0 OK
LOC100622793 - - LOC100622793 LOC100622793 TSS20553 10:28233144-28235974 - - 4.52104 3.41796 5.53944 OK
KIF21B - - KIF21B KIF21B TSS19870 10:27882055-27921105 - - 24.1859 22.3498 25.3074 OK
TNNI1 - - TNNI1 TNNI1 TSS327 10:28197735-28209584 - - 1.72689 0.938074 2.43899 OK
LOC100622450 - - LOC100622450 LOC100622450 TSS2356 10:28159007-28169382 - - 0.346066 0 0.755831 OK
LOC100623698 - - LOC100623698 LOC100623698 TSS10295 10:28299993-28334769 - - 0.567889 0.338071 0.796882 OK
LOC100623976 - - LOC100623976 LOC100623976 TSS22193 10:28337229-28534271 - - 7.04728 6.21687 7.83518 OK
LOC100622890 - - LOC100622890 LOC100622890 TSS23350	TSS23809 10:28377356-28398060 - - 24.6983 22.4003 27.0037 OK
LOC100524577 - - LOC100524577 LOC100524577 TSS4405 10:28633521-28668877 - - 4.89372 3.63418 5.8775 OK
LOC100524949 - - LOC100524949 LOC100524949 TSS11131 10:28662078-28700744 - - 0 0 0 OK
NAV1 - - NAV1 NAV1 TSS13335 10:28620569-28629426 - - 26.7541 23.4431 28.7749 OK
GPR37L1 - - GPR37L1 GPR37L1 TSS5879 10:28707701-28714787 - - 13.8377 11.1619 14.8688 OK
LOC100624894 - - LOC100624894 LOC100624894 TSS19121 10:28719223-28736430 - - 0.0772413 0.014836 0.133524 OK
LGR6 - - LGR6 LGR6 TSS909 10:28757057-28848607 - - 1.90106 1.47732 2.3215 OK
LOC100525832 - - LOC100525832 LOC100525832 TSS759 10:28860961-28971999 - - 3.19564 2.58681 3.78072 OK
LOC100525658 - - LOC100525658 LOC100525658 TSS14290 10:28850299-28854854 - - 15.7762 11.9122 17.0914 OK
LOC100624343 - - LOC100624343 LOC100624343 TSS8474 10:28715516-28719221 - - 124.337 92.0977 108.086 OK
LOC100739704 - - LOC100739704 LOC100739704 TSS19533 10:29048871-29078642 - - 2.51098 1.5051 3.43162 OK
SYT2 - - SYT2 SYT2 TSS9529 10:29088742-29134350 - - 6.00667 4.93302 6.99739 OK
KDM5B - - KDM5B KDM5B TSS22715 10:29186612-29191724 - - 19.8451 17.3209 21.2793 OK
LOC100511035 - - LOC100511035 LOC100511035 TSS9978 10:29217520-29225186 - - 16.1702 12.1163 17.4687 OK
ADIPOR1 - - ADIPOR1 ADIPOR1 TSS15800 10:29266335-29273781 - - 31.336 25.1915 31.3 OK
KLHL12 - - KLHL12 KLHL12 TSS2307 10:29227963-29260257 - - 32.5573 29.6484 33.5722 OK
CYB5R1 - - CYB5R1 CYB5R1 TSS1045 10:29284347-29289916 - - 26.8376 22.4965 27.5813 OK
SLC35D2 - - SLC35D2 SLC35D2 TSS10707 10:29757360-29778433 - - 0.596152 0 1.16263 OK
LOC100626260 - - LOC100626260 LOC100626260 TSS24184 10:29551858-29666345 - - 0.780864 0.450041 1.14556 OK
HSD17B3 - - HSD17B3 HSD17B3 TSS24506 10:29949457-29993355 - - 0.117266 0 0.253463 OK
LOC100512674 - - LOC100512674 LOC100512674 TSS12249 10:29786511-29806370 - - 0.0220077 0 0.168372 OK
LOC100514675 - - LOC100514675 LOC100514675 TSS15784 10:30034257-30041558 - - 0.349135 0.0918853 0.597254 OK
SLC35D2 - - SLC35D2 SLC35D2 TSS19725 10:29898682-29916032 - - 1.87446 1.16497 2.58319 OK
HABP4 - - HABP4 HABP4 TSS20020 10:29514407-29539564 - - 48.1248 42.502 48.7247 OK
LOC100737208 - - LOC100737208 LOC100737208 TSS12900 10:30326746-30370690 - - 3.3409 2.72682 3.9363 OK
LOC100515232 - - LOC100515232 LOC100515232 TSS11597 10:30375100-30456989 - - 1.39482 0.973271 1.80341 OK
FBP2 - - FBP2 FBP2 TSS18977 10:31837932-31900482 - - 0.128989 0 0.275078 OK
FBP1 - - FBP1 FBP1 TSS19546 10:31712559-31829432 - - 0.907732 0.492665 1.28093 OK
LOC100515919 - - LOC100515919 LOC100515919 TSS12959 10:31907420-31913492 - - 1.61336 1.04107 2.17267 OK
DAPK1 - - DAPK1 DAPK1 TSS2657 10:31963588-31970499 - - 8.28101 6.95652 9.35625 OK
LOC100516459 - - LOC100516459 LOC100516459 TSS16128 10:32610335-32613309 - - 1.5244 1.14762 1.89799 OK
PTCH1 - - PTCH1 PTCH1 TSS11086	TSS14077	TSS24786 10:30839256-30911605 - - 2.39145 1.99528 2.78761 OK
ZCCHC6 - - ZCCHC6 ZCCHC6 TSS15391 10:33038188-33103964 - - 3.83653 3.39106 4.27662 OK
LOC100516996 - - LOC100516996 LOC100516996 TSS21453 10:33128452-33141567 - - 0.480808 0.174112 0.754486 OK
LOC100516824 - - LOC100516824 LOC100516824 TSS22734 10:33108945-33124147 - - 53.0855 43.2434 52.9914 OK
LOC100513944 - - LOC100513944 LOC100513944 TSS21331 10:31338716-31344490 - - 1.04353 0.638411 1.42704 OK
MIR24-2 - - MIR24-2 MIR24-2 TSS8144 10:31340333-31340413 - - 0 0 1.53219 OK
LOC100514125 - - LOC100514125 LOC100514125 TSS10123 10:31339043-31340320 - - 21.7172 19.4587 24.0338 OK
MIR27B - - MIR27B MIR27B TSS24675 10:31340879-31340959 - - 0 0 0 OK
MIR23B - - MIR23B MIR23B TSS19943 10:31341113-31341193 - - 0 0 0 OK
C10H9orf3 - - C10H9orf3 C10H9orf3 TSS8767 10:31342353-31670879 - - 3.53485 2.82905 4.21785 OK
LOC100511772 - - LOC100511772 LOC100511772 TSS21885 10:29290022-29375776 - - 8.1975 7.26522 9.02217 OK
LOC100625358 - - LOC100625358 LOC100625358 TSS20838 10:29315081-29315811 - - 279.34 209.889 233.144 OK
LOC100517183 - - LOC100517183 LOC100517183 TSS4029 10:33164080-33261683 - - 20.0379 16.9709 21.1142 OK
NAA35 - - NAA35 NAA35 TSS17370 10:33267121-33402260 - - 5.56296 4.7465 6.35515 OK
[truncated: 23,182 more rows]

## Sheet: Piglet 233 Anesthesia only 4
tracking_id class_code nearest_ref_id gene_id gene_short_name tss_id locus length coverage FPKM FPKM_conf_lo FPKM_conf_hi FPKM_status
[truncated: 23,403 more rows]

[truncated: 23 more sheets: Piglet 234 Anesthesia only 5, Piglet 244 Anesthesia only 6, Piglet 258 Anesthesia only 7, Piglet 260 Anesthesia only 8, Piglet 270 Anesthesia only 9, Piglet 277 Anesthesia only 10, Piglet 280 Anesthesia only 11, Piglet 283 Anesthesia only 12, Piglet 226 Anesthesia+surgery 1, Piglet 230 Anesthesia+surgery 2, Piglet 232 Anesthesia+surgery 3, Piglet 236 Anesthesia+surgery 4, Piglet 237 Anesthesia+surgery5 , Piglet 242 Anesthesia+surgery 6, Piglet 252 Anesthesia+surgery 7, Piglet 254 Anesthesia+surgery 8, Piglet 264 Anesthesia+surgery 9, Piglet 271 Anesthesia+surgery10, Piglet 275 Anesthesia+surgery11, Piglet 278 Anesthesia+surgery12 …]
